# Supplementary material for: Calculation of the Isobaric Heat Capacities of the Liquid and Solid Phase of Organic Compounds at 298.15K by Means of the Group-Additivity Method
Source: Molecules. 2020 Mar 4;25(5):1147. doi: 10.3390/molecules25051147 (PMC7179130; doi:10.3390/molecules25051147)
Supplement: Supplementary file 1 [file molecules-25-01147-s001.zip]

Archive with 17 entries (17 files):
- S01. Compounds List for Cp(sol,298) Calculations.sdf
- S02. Compounds List for Cp(liq,298) Calculations.sdf
- S03. Experimental vs. calculated Cp(liq,298) Data Table.doc
- S04. Experimental vs. calculated Cp(sol,298) Data Table.doc
- S05. Outliers of Cp(liq,298) by GA approach.xls
- S06. Outliers of Cp(sol,298) by GA approach.xls
- Table 1.doc
- Table 10.doc
- Table 2.doc
- Table 3.doc
- Table 4.doc
- Table 5.doc
- Table 6.doc
- Table 7.doc
- Table 8.doc
- Table 9.doc
- Experimental vs. calculated Cp(sol,298) Data Table.xls
