# Supplementary material for: Calculation of the Isobaric Heat Capacities of the Liquid and Solid Phase of Organic Compounds at 298.15K by Means of the Group-Additivity Method
Source: Molecules. 2020 Mar 4;25(5):1147. doi: 10.3390/molecules25051147 (PMC7179130; doi:10.3390/molecules25051147)
Supplement: Supplementary file 1 [file molecules-25-01147-s001.zip › S01. Compounds List for Cp(sol,298) Calculations.sdf]

Vinylchloride
  ChemBrain IXL

  6  5  0  0  0  0  0  0  0  0  1 V2000
    2.1206    3.8810    0.0000 C   0  0  0  0  0  0  0  0  0  0  0  0
    3.4475    3.7345    0.0000 C   0  0  0  0  0  0  0  0  0  0  0  0
    4.5036    5.1723    0.0000 Cl  0  0  0  0  0  0  0  0  0  0  0  0
    1.4794    3.0082    0.0000 H   0  0  0  0  0  0  0  0  0  0  0  0
    1.6852    4.8727    0.0000 H   0  0  0  0  0  0  0  0  0  0  0  0
    3.8828    2.7429    0.0000 H   0  0  0  0  0  0  0  0  0  0  0  0
  1  2  2  0  0  0  0
  2  3  1  0  0  0  0
  1  4  1  0  0  0  0
  1  5  1  0  0  0  0
  2  6  1  0  0  0  0
M  END
>  <Alias name>
Chloroethylene

>  <Cp(sol,298)>   J/mol/K
59.4

$$$$
Tetrazole
  ChemBrain IXL

  7  7  0  0  0  0  0  0  0  0  1 V2000
    3.7228    5.0987   -0.0809 N   0  0  0  0  0  0  0  0  0  0  0  0
    2.5371    4.6947    0.1283 C   0  0  0  0  0  0  0  0  0  0  0  0
    4.5116    4.0475   -0.3534 N   0  0  0  0  0  0  0  0  0  0  0  0
    3.8133    3.0013   -0.3118 N   0  0  0  0  0  0  0  0  0  0  0  0
    2.5357    3.3474   -0.0074 N   0  0  0  0  0  0  0  0  0  0  0  0
    1.7127    2.7252    0.1034 H   0  0  0  0  0  0  0  0  0  0  0  0
    1.6147    5.3305    0.3871 H   0  0  0  0  0  0  0  0  0  0  0  0
  1  2  2  0  0  0  0
  1  3  1  0  0  0  0
  3  4  2  0  0  0  0
  4  5  1  0  0  0  0
  5  2  1  0  0  0  0
  5  6  1  0  0  0  0
  2  7  1  0  0  0  0
M  END
>  <Alias name>
Tetrazole

>  <Cp(sol,298)>   J/mol/K
76.52

$$$$
1,2,4-Triazole
  ChemBrain IXL

  8  8  0  0  0  0  0  0  0  0  1 V2000
    3.6206    3.5240    0.2414 N   0  0  0  0  0  0  0  0  0  0  0  0
    2.5935    4.0171   -0.1786 C   0  0  0  0  0  0  0  0  0  0  0  0
    4.5822    4.4952    0.3529 C   0  0  0  0  0  0  0  0  0  0  0  0
    4.0577    5.5334   -0.0161 N   0  0  0  0  0  0  0  0  0  0  0  0
    2.8631    5.2949   -0.3450 N   0  0  0  0  0  0  0  0  0  0  0  0
    2.2165    5.9977   -0.6865 H   0  0  0  0  0  0  0  0  0  0  0  0
    1.5967    3.4871   -0.3880 H   0  0  0  0  0  0  0  0  0  0  0  0
    5.6724    4.3720    0.7201 H   0  0  0  0  0  0  0  0  0  0  0  0
  1  2  2  0  0  0  0
  1  3  1  0  0  0  0
  3  4  2  0  0  0  0
  4  5  1  0  0  0  0
  5  2  1  0  0  0  0
  5  6  1  0  0  0  0
  2  7  1  0  0  0  0
  3  8  1  0  0  0  0
M  END
>  <Alias name>
1,2,4-Triazole

>  <Cp(sol,298)>   J/mol/K
78.7

$$$$
1H-Pyrazole
  ChemBrain IXL

  9  9  0  0  0  0  0  0  0  0  1 V2000
    3.5783    3.9600    0.1908 C   0  0  0  0  0  0  0  0  0  0  0  0
    2.6535    4.7155   -0.5633 C   0  0  0  0  0  0  0  0  0  0  0  0
    4.6088    4.6466    0.2996 C   0  0  0  0  0  0  0  0  0  0  0  0
    4.3982    5.7916   -0.3378 N   0  0  0  0  0  0  0  0  0  0  0  0
    3.1848    5.7551   -0.8354 N   0  0  0  0  0  0  0  0  0  0  0  0
    5.0289    6.5360   -0.4264 H   0  0  0  0  0  0  0  0  0  0  0  0
    3.4366    2.9002    0.6379 H   0  0  0  0  0  0  0  0  0  0  0  0
    1.5918    4.4032   -0.8644 H   0  0  0  0  0  0  0  0  0  0  0  0
    5.5460    4.3300    0.8489 H   0  0  0  0  0  0  0  0  0  0  0  0
  1  2  1  0  0  0  0
  1  3  2  0  0  0  0
  3  4  1  0  0  0  0
  4  5  1  0  0  0  0
  5  2  2  0  0  0  0
  4  6  1  0  0  0  0
  1  7  1  0  0  0  0
  2  8  1  0  0  0  0
  3  9  1  0  0  0  0
M  END
>  <Alias name>
1H-Pyrazole

>  <Cp(sol,298)>   J/mol/K
81

$$$$
Imidazole
  ChemBrain IXL

  9  9  0  0  0  0  0  0  0  0  1 V2000
    3.0758    3.8695   -0.0992 C   0  0  0  0  0  0  0  0  0  0  0  0
    2.6464    5.0042    0.1021 C   0  0  0  0  0  0  0  0  0  0  0  0
    4.3927    3.9603   -0.2545 N   0  0  0  0  0  0  0  0  0  0  0  0
    4.7323    5.0801   -0.1526 C   0  0  0  0  0  0  0  0  0  0  0  0
    3.6465    5.7684    0.0742 N   0  0  0  0  0  0  0  0  0  0  0  0
    2.4509    2.9625   -0.1374 H   0  0  0  0  0  0  0  0  0  0  0  0
    1.5821    5.2777    0.2725 H   0  0  0  0  0  0  0  0  0  0  0  0
    5.7719    5.4501   -0.2365 H   0  0  0  0  0  0  0  0  0  0  0  0
    3.6018    6.7974    0.2131 H   0  0  0  0  0  0  0  0  0  0  0  0
  1  2  2  0  0  0  0
  1  3  1  0  0  0  0
  3  4  2  0  0  0  0
  4  5  1  0  0  0  0
  5  2  1  0  0  0  0
  1  6  1  0  0  0  0
  2  7  1  0  0  0  0
  4  8  1  0  0  0  0
  5  9  1  0  0  0  0
M  END
>  <Alias name>
Imidazole

>  <Cp(sol,298)>   J/mol/K
83.93

$$$$
Acetamide
  ChemBrain IXL

  9  8  0  0  0  0  0  0  0  0  1 V2000
    2.2976    4.6411    0.2298 C   0  0  0  0  0  0  0  0  0  0  0  0
    3.5821    4.9407   -0.4415 C   0  0  0  0  0  0  0  0  0  0  0  0
    3.8310    6.0795   -0.8017 O   0  0  0  0  0  0  0  0  0  0  0  0
    4.5116    3.9175   -0.6630 N   0  0  0  0  0  0  0  0  0  0  0  0
    5.3873    4.1218   -1.1207 H   0  0  0  0  0  0  0  0  0  0  0  0
    4.3058    2.9758   -0.3649 H   0  0  0  0  0  0  0  0  0  0  0  0
    2.2554    3.5869    0.4743 H   0  0  0  0  0  0  0  0  0  0  0  0
    2.2198    5.2257    1.1380 H   0  0  0  0  0  0  0  0  0  0  0  0
    1.4775    4.8913   -0.4319 H   0  0  0  0  0  0  0  0  0  0  0  0
  1  2  1  0  0  0  0
  2  3  2  0  0  0  0
  2  4  1  0  0  0  0
  4  5  1  0  0  0  0
  4  6  1  0  0  0  0
  1  7  1  0  0  0  0
  1  8  1  0  0  0  0
  1  9  1  0  0  0  0
M  END
>  <Alias name>
Acetamide

>  <Cp(sol,298)>   J/mol/K
86.65

$$$$
Oxalic acid
  ChemBrain IXL

  8  7  0  0  0  0  0  0  0  0  1 V2000
    2.9173    4.3998    0.1435 C   0  0  0  0  0  0  0  0  0  0  0  0
    4.2076    5.0171   -0.1495 C   0  0  0  0  0  0  0  0  0  0  0  0
    5.2349    4.3704   -0.0278 O   0  0  0  0  0  0  0  0  0  0  0  0
    4.2688    6.4179   -0.5912 O   0  0  0  0  0  0  0  0  0  0  0  0
    1.8899    5.0465    0.0218 O   0  0  0  0  0  0  0  0  0  0  0  0
    2.8560    2.9990    0.5851 O   0  0  0  0  0  0  0  0  0  0  0  0
    5.1434    6.7471   -0.7620 H   0  0  0  0  0  0  0  0  0  0  0  0
    1.9814    2.6698    0.7559 H   0  0  0  0  0  0  0  0  0  0  0  0
  1  2  1  0  0  0  0
  2  3  2  0  0  0  0
  2  4  1  0  0  0  0
  1  5  2  0  0  0  0
  1  6  1  0  0  0  0
  4  7  1  0  0  0  0
  6  8  1  0  0  0  0
M  END
>  <Alias name>
Oxalic acid

>  <Cp(sol,298)>   J/mol/K
91

$$$$
Urea
  ChemBrain IXL

  8  7  0  0  0  0  0  0  0  0  1 V2000
    3.5496    4.9220    0.0000 C   0  0  0  0  0  0  0  0  0  0  0  0
    4.7620    4.2221    0.0036 N   0  0  0  0  0  0  0  0  0  0  0  0
    2.3371    4.2220   -0.0005 N   0  0  0  0  0  0  0  0  0  0  0  0
    3.5496    6.1420   -0.0027 O   0  0  0  0  0  0  0  0  0  0  0  0
    5.6358    4.7266    0.0037 H   0  0  0  0  0  0  0  0  0  0  0  0
    4.7620    3.2131    0.0061 H   0  0  0  0  0  0  0  0  0  0  0  0
    2.3372    3.2130    0.0015 H   0  0  0  0  0  0  0  0  0  0  0  0
    1.4633    4.7265   -0.0028 H   0  0  0  0  0  0  0  0  0  0  0  0
  1  2  1  0  0  0  0
  1  3  1  0  0  0  0
  1  4  2  0  0  0  0
  2  5  1  0  0  0  0
  2  6  1  0  0  0  0
  3  7  1  0  0  0  0
  3  8  1  0  0  0  0
M  END
>  <Alias name>
Urea

>  <Cp(sol,298)>   J/mol/K
93.8

$$$$
Methylammonium iodide
  ChemBrain IXL

  9  7  0  0  0  0  0  0  0  0  1 V2000
    2.2202    4.0959    0.0000 C   0  0  0  0  0  0  0  0  0  0  0  0
    3.5492    3.4687    0.0357 N   0  3  0  0  0  0  0  0  0  0  0  0
   -0.0396    1.3441   -0.0084 I   0  0  0  0  0  0  0  0  0  0  0  0
    4.2593    4.1854    0.0437 H   0  0  0  0  0  0  0  0  0  0  0  0
    3.6683    2.8863   -0.7797 H   0  0  0  0  0  0  0  0  0  0  0  0
    3.6322    2.9036    0.8675 H   0  0  0  0  0  0  0  0  0  0  0  0
    1.4580    3.3266   -0.0086 H   0  0  0  0  0  0  0  0  0  0  0  0
    2.0924    4.7209    0.8752 H   0  0  0  0  0  0  0  0  0  0  0  0
    2.1311    4.7023   -0.8929 H   0  0  0  0  0  0  0  0  0  0  0  0
  1  2  1  0  0  0  0
  2  4  1  0  0  0  0
  2  5  1  0  0  0  0
  2  6  1  0  0  0  0
  1  7  1  0  0  0  0
  1  8  1  0  0  0  0
  1  9  1  0  0  0  0
M  END
>  <Alias name>
Methylammonium iodide

>  <Cp(sol,298)>   J/mol/K
93.93

$$$$
Acetone
  ChemBrain IXL

 10  9  0  0  0  0  0  0  0  0  1 V2000
    2.0932    4.7208    0.9353 C   0  0  0  0  0  0  0  0  0  0  0  0
    3.2073    4.0485    0.1098 C   0  0  0  0  0  0  0  0  0  0  0  0
    4.2250    4.9131   -0.6593 C   0  0  0  0  0  0  0  0  0  0  0  0
    3.2836    2.8317    0.0651 O   0  0  0  0  0  0  0  0  0  0  0  0
    1.4572    3.9621    1.3669 H   0  0  0  0  0  0  0  0  0  0  0  0
    2.5358    5.3110    1.7241 H   0  0  0  0  0  0  0  0  0  0  0  0
    1.5057    5.3606    0.2934 H   0  0  0  0  0  0  0  0  0  0  0  0
    4.0448    5.9565   -0.4463 H   0  0  0  0  0  0  0  0  0  0  0  0
    4.1173    4.7384   -1.7196 H   0  0  0  0  0  0  0  0  0  0  0  0
    5.2262    4.6505   -0.3510 H   0  0  0  0  0  0  0  0  0  0  0  0
  1  2  1  0  0  0  0
  2  3  1  0  0  0  0
  2  4  2  0  0  0  0
  1  5  1  0  0  0  0
  1  6  1  0  0  0  0
  1  7  1  0  0  0  0
  3  8  1  0  0  0  0
  3  9  1  0  0  0  0
  3 10  1  0  0  0  0
M  END
>  <Alias name>
Propanone

>  <Cp(sol,298)>   J/mol/K
96.2

$$$$
Thiourea
  ChemBrain IXL

  8  7  0  0  0  0  0  0  0  0  1 V2000
    2.3710    3.9833    0.0000 N   0  0  0  0  0  0  0  0  0  0  0  0
    3.5834    4.6833    0.0011 C   0  0  0  0  0  0  0  0  0  0  0  0
    3.5835    6.3933   -0.0025 S   0  0  0  0  0  0  0  0  0  0  0  0
    4.7959    3.9833    0.0050 N   0  0  0  0  0  0  0  0  0  0  0  0
    1.4972    4.4878   -0.0026 H   0  0  0  0  0  0  0  0  0  0  0  0
    2.3710    2.9743    0.0019 H   0  0  0  0  0  0  0  0  0  0  0  0
    5.6697    4.4878    0.0055 H   0  0  0  0  0  0  0  0  0  0  0  0
    4.7959    2.9743    0.0074 H   0  0  0  0  0  0  0  0  0  0  0  0
  1  2  1  0  0  0  0
  2  3  2  0  0  0  0
  2  4  1  0  0  0  0
  1  5  1  0  0  0  0
  1  6  1  0  0  0  0
  4  7  1  0  0  0  0
  4  8  1  0  0  0  0
M  END
>  <Alias name>
Thiourea

>  <Cp(sol,298)>   J/mol/K
96.9

$$$$
Benzene
  ChemBrain IXL

 12 12  0  0  0  0  0  0  0  0  1 V2000
    5.2971    5.4545    0.0524 C   0  0  0  0  0  0  0  0  0  0  0  0
    4.3694    6.4877   -0.0807 C   0  0  0  0  0  0  0  0  0  0  0  0
    3.0047    6.2004   -0.1098 C   0  0  0  0  0  0  0  0  0  0  0  0
    2.5676    4.8797   -0.0058 C   0  0  0  0  0  0  0  0  0  0  0  0
    3.4953    3.8464    0.1273 C   0  0  0  0  0  0  0  0  0  0  0  0
    4.8601    4.1338    0.1563 C   0  0  0  0  0  0  0  0  0  0  0  0
    6.3567    5.6776    0.0752 H   0  0  0  0  0  0  0  0  0  0  0  0
    4.7087    7.5130   -0.1615 H   0  0  0  0  0  0  0  0  0  0  0  0
    2.2844    7.0025   -0.2130 H   0  0  0  0  0  0  0  0  0  0  0  0
    1.5081    4.6565   -0.0285 H   0  0  0  0  0  0  0  0  0  0  0  0
    3.1560    2.8211    0.2080 H   0  0  0  0  0  0  0  0  0  0  0  0
    5.5803    3.3316    0.2596 H   0  0  0  0  0  0  0  0  0  0  0  0
  1  2  4  0  0  0  0
  2  3  4  0  0  0  0
  3  4  4  0  0  0  0
  4  5  4  0  0  0  0
  5  6  4  0  0  0  0
  6  1  4  0  0  0  0
  1  7  1  0  0  0  0
  2  8  1  0  0  0  0
  3  9  1  0  0  0  0
  4 10  1  0  0  0  0
  5 11  1  0  0  0  0
  6 12  1  0  0  0  0
M  END
>  <Alias name>
Benzene

>  <Cp(sol,298)>   J/mol/K
97.9

$$$$
1,2-Hydrazinedicarboxaldehyde
  ChemBrain IXL

 10  9  0  0  0  0  0  0  0  0  1 V2000
    5.0579    6.1754    0.0000 N   0  0  0  0  0  0  0  0  0  0  0  0
    6.2568    5.4525   -0.0019 C   0  0  0  0  0  0  0  0  0  0  0  0
    7.3248    6.0422   -0.0016 O   0  0  0  0  0  0  0  0  0  0  0  0
    3.7886    5.4744   -0.0006 N   0  0  0  0  0  0  0  0  0  0  0  0
    2.5897    6.1974    0.0014 C   0  0  0  0  0  0  0  0  0  0  0  0
    1.5218    5.6076    0.0007 O   0  0  0  0  0  0  0  0  0  0  0  0
    5.0772    7.1842    0.0018 H   0  0  0  0  0  0  0  0  0  0  0  0
    3.7694    4.4656   -0.0024 H   0  0  0  0  0  0  0  0  0  0  0  0
    6.2362    4.3697   -0.0038 H   0  0  0  0  0  0  0  0  0  0  0  0
    2.6104    7.2802    0.0035 H   0  0  0  0  0  0  0  0  0  0  0  0
  1  2  1  0  0  0  0
  2  3  2  0  0  0  0
  1  4  1  0  0  0  0
  4  5  1  0  0  0  0
  5  6  2  0  0  0  0
  1  7  1  0  0  0  0
  4  8  1  0  0  0  0
  2  9  1  0  0  0  0
  5 10  1  0  0  0  0
M  END
>  <Alias name>
Diformylhydrazine

>  <Cp(sol,298)>   J/mol/K
99.12

$$$$
Glycine
  ChemBrain IXL

 10  9  0  0  0  0  0  0  0  0  1 V2000
    1.4922    3.5551    1.1850 O   0  0  0  0  0  0  0  0  0  0  0  0
    2.3483    4.2662    0.6851 C   0  0  0  0  0  0  0  0  0  0  0  0
    2.2766    5.7257    0.8448 O   0  5  0  0  0  0  0  0  0  0  0  0
    3.4589    3.6593   -0.0822 C   0  0  0  0  0  0  0  0  0  0  0  0
    4.3451    4.7197   -0.5833 N   0  3  0  0  0  0  0  0  0  0  0  0
    4.7195    5.2410    0.1953 H   0  0  0  0  0  0  0  0  0  0  0  0
    5.1022    4.3060   -1.1064 H   0  0  0  0  0  0  0  0  0  0  0  0
    3.8217    5.3401   -1.1828 H   0  0  0  0  0  0  0  0  0  0  0  0
    4.0206    2.9935    0.5612 H   0  0  0  0  0  0  0  0  0  0  0  0
    3.0569    3.0999   -0.9179 H   0  0  0  0  0  0  0  0  0  0  0  0
  1  2  2  0  0  0  0
  2  3  1  0  0  0  0
  2  4  1  0  0  0  0
  4  5  1  0  0  0  0
  5  6  1  0  0  0  0
  5  7  1  0  0  0  0
  5  8  1  0  0  0  0
  4  9  1  0  0  0  0
  4 10  1  0  0  0  0
M  END
>  <Alias name>
Glycine

>  <Cp(sol,298)>   J/mol/K
99.3

$$$$
Thioacetamide
  ChemBrain IXL

  9  8  0  0  0  0  0  0  0  0  1 V2000
    1.5498    3.4096   -0.2214 S   0  0  0  0  0  0  0  0  0  0  0  0
    3.0404    4.2474   -0.2118 C   0  0  0  0  0  0  0  0  0  0  0  0
    4.2373    3.5490   -0.4111 N   0  0  0  0  0  0  0  0  0  0  0  0
    3.0653    5.7109    0.0072 C   0  0  0  0  0  0  0  0  0  0  0  0
    5.1169    4.0434   -0.4055 H   0  0  0  0  0  0  0  0  0  0  0  0
    4.2203    2.5512   -0.5604 H   0  0  0  0  0  0  0  0  0  0  0  0
    2.0535    6.0731    0.1412 H   0  0  0  0  0  0  0  0  0  0  0  0
    3.5119    6.1969   -0.8514 H   0  0  0  0  0  0  0  0  0  0  0  0
    3.6487    5.9337    0.8920 H   0  0  0  0  0  0  0  0  0  0  0  0
  1  2  2  0  0  0  0
  2  3  1  0  0  0  0
  2  4  1  0  0  0  0
  3  5  1  0  0  0  0
  3  6  1  0  0  0  0
  4  7  1  0  0  0  0
  4  8  1  0  0  0  0
  4  9  1  0  0  0  0
M  END
>  <Alias name>
Thioacetamide

>  <Cp(sol,298)>   J/mol/K
100.3

$$$$
Pyrazine
  ChemBrain IXL

 10 10  0  0  0  0  0  0  0  0  1 V2000
    2.4484    4.0326    0.0000 C   0  0  0  0  0  0  0  0  0  0  0  0
    2.4421    5.4275   -0.0208 C   0  0  0  0  0  0  0  0  0  0  0  0
    3.6047    6.1054   -0.0421 N   0  0  0  0  0  0  0  0  0  0  0  0
    4.7733    5.4375   -0.0433 C   0  0  0  0  0  0  0  0  0  0  0  0
    4.7796    4.0427   -0.0225 C   0  0  0  0  0  0  0  0  0  0  0  0
    3.6170    3.3648   -0.0012 N   0  0  0  0  0  0  0  0  0  0  0  0
    1.5155    3.4886    0.0171 H   0  0  0  0  0  0  0  0  0  0  0  0
    1.5045    5.9633   -0.0199 H   0  0  0  0  0  0  0  0  0  0  0  0
    5.7062    5.9815   -0.0604 H   0  0  0  0  0  0  0  0  0  0  0  0
    5.7173    3.5068   -0.0234 H   0  0  0  0  0  0  0  0  0  0  0  0
  1  2  4  0  0  0  0
  2  3  4  0  0  0  0
  3  4  4  0  0  0  0
  4  5  4  0  0  0  0
  5  6  4  0  0  0  0
  6  1  4  0  0  0  0
  1  7  1  0  0  0  0
  2  8  1  0  0  0  0
  4  9  1  0  0  0  0
  5 10  1  0  0  0  0
M  END
>  <Alias name>
Pyrazine

>  <Cp(sol,298)>   J/mol/K
102.35

$$$$
2-Methylimidazole
  ChemBrain IXL

 12 12  0  0  0  0  0  0  0  0  1 V2000
    2.9087    4.4749    0.1678 C   0  0  0  0  0  0  0  0  0  0  0  0
    2.6032    5.6611    0.1475 C   0  0  0  0  0  0  0  0  0  0  0  0
    4.2014    4.4040    0.1287 N   0  0  0  0  0  0  0  0  0  0  0  0
    4.6782    5.5027    0.0858 C   0  0  0  0  0  0  0  0  0  0  0  0
    3.6859    6.3431    0.0960 N   0  0  0  0  0  0  0  0  0  0  0  0
    6.1990    5.8758    0.0283 C   0  0  0  0  0  0  0  0  0  0  0  0
    3.7454    7.3457    0.0687 H   0  0  0  0  0  0  0  0  0  0  0  0
    2.1924    3.6405    0.2116 H   0  0  0  0  0  0  0  0  0  0  0  0
    1.5732    6.0572    0.1702 H   0  0  0  0  0  0  0  0  0  0  0  0
    6.3123    6.9522    0.0151 H   0  0  0  0  0  0  0  0  0  0  0  0
    6.6522    5.4626   -0.8756 H   0  0  0  0  0  0  0  0  0  0  0  0
    6.7159    5.4777    0.9043 H   0  0  0  0  0  0  0  0  0  0  0  0
  1  2  2  0  0  0  0
  1  3  1  0  0  0  0
  3  4  2  0  0  0  0
  4  5  1  0  0  0  0
  5  2  1  0  0  0  0
  4  6  1  0  0  0  0
  5  7  1  0  0  0  0
  1  8  1  0  0  0  0
  2  9  1  0  0  0  0
  6 10  1  0  0  0  0
  6 11  1  0  0  0  0
  6 12  1  0  0  0  0
M  END
>  <Alias name>
2-Methylimidazole

>  <Cp(sol,298)>   J/mol/K
105.09

$$$$
Purine
  ChemBrain IXL

 13 14  0  0  0  0  0  0  0  0  1 V2000
    4.8636    6.7835    0.0000 C   0  0  0  0  0  0  0  0  0  0  0  0
    4.8815    5.5143    0.0000 C   0  0  0  0  0  0  0  0  0  0  0  0
    6.1243    7.1935    0.0000 N   0  0  0  0  0  0  0  0  0  0  0  0
    3.6699    7.5017    0.0000 C   0  0  0  0  0  0  0  0  0  0  0  0
    6.1520    5.1525    0.0000 N   0  0  0  0  0  0  0  0  0  0  0  0
    3.7348    4.7840    0.0000 N   0  0  0  0  0  0  0  0  0  0  0  0
    6.8758    6.2679    0.0000 C   0  0  0  0  0  0  0  0  0  0  0  0
    2.5120    6.8163    0.0000 N   0  0  0  0  0  0  0  0  0  0  0  0
    2.5339    5.4581    0.0000 C   0  0  0  0  0  0  0  0  0  0  0  0
    6.5233    4.1567    0.0000 H   0  0  0  0  0  0  0  0  0  0  0  0
    3.6624    8.5914    0.0000 H   0  0  0  0  0  0  0  0  0  0  0  0
    7.9904    6.3431    0.0000 H   0  0  0  0  0  0  0  0  0  0  0  0
    1.5884    4.9115    0.0000 H   0  0  0  0  0  0  0  0  0  0  0  0
  1  2  4  0  0  0  0
  1  3  1  0  0  0  0
  1  4  4  0  0  0  0
  2  5  1  0  0  0  0
  2  6  4  0  0  0  0
  3  7  2  0  0  0  0
  4  8  4  0  0  0  0
  5  7  1  0  0  0  0
  6  9  4  0  0  0  0
  8  9  4  0  0  0  0
  5 10  1  0  0  0  0
  4 11  1  0  0  0  0
  7 12  1  0  0  0  0
  9 13  1  0  0  0  0
M  END
>  <Alias name>
Purine

>  <Cp(sol,298)>   J/mol/K
106.9

$$$$
Trifluoroacetamide
  ChemBrain IXL

  9  8  0  0  0  0  0  0  0  0  1 V2000
    3.4885    6.3557   -0.7646 O   0  0  0  0  0  0  0  0  0  0  0  0
    3.6198    5.1699   -0.5096 C   0  0  0  0  0  0  0  0  0  0  0  0
    4.8757    4.5630   -0.6296 N   0  0  0  0  0  0  0  0  0  0  0  0
    2.4515    4.3730   -0.0734 C   0  0  0  0  0  0  0  0  0  0  0  0
    1.9415    4.9046    1.0698 F   0  0  0  0  0  0  0  0  0  0  0  0
    2.8385    3.0897    0.1568 F   0  0  0  0  0  0  0  0  0  0  0  0
    1.5009    4.3923   -1.0458 F   0  0  0  0  0  0  0  0  0  0  0  0
    4.9843    3.5823   -0.4189 H   0  0  0  0  0  0  0  0  0  0  0  0
    5.6722    5.1064   -0.9269 H   0  0  0  0  0  0  0  0  0  0  0  0
  1  2  2  0  0  0  0
  2  3  1  0  0  0  0
  2  4  1  0  0  0  0
  4  5  1  0  0  0  0
  4  6  1  0  0  0  0
  4  7  1  0  0  0  0
  3  8  1  0  0  0  0
  3  9  1  0  0  0  0
M  END
>  <Alias name>
Trifluoroacetamide

>  <Cp(sol,298)>   J/mol/K
110

$$$$
Malonodinitrile
  ChemBrain IXL

  7  6  0  0  0  0  0  0  0  0  1 V2000
    4.5131    4.0572   -0.6838 C   0  0  0  0  0  0  0  0  0  0  0  0
    5.3091    3.3306   -1.1073 N   0  0  0  0  0  0  0  0  0  0  0  0
    3.4538    5.0241   -0.1202 C   0  0  0  0  0  0  0  0  0  0  0  0
    2.3391    4.2173    0.5734 C   0  0  0  0  0  0  0  0  0  0  0  0
    1.5014    3.6110    1.0947 N   0  0  0  0  0  0  0  0  0  0  0  0
    3.9177    5.6895    0.5973 H   0  0  0  0  0  0  0  0  0  0  0  0
    3.0287    5.6053   -0.9292 H   0  0  0  0  0  0  0  0  0  0  0  0
  1  2  3  0  0  0  0
  1  3  1  0  0  0  0
  4  5  3  0  0  0  0
  4  3  1  0  0  0  0
  3  6  1  0  0  0  0
  3  7  1  0  0  0  0
M  END
>  <Alias name>
Dicyanomethane

>  <Cp(sol,298)>   J/mol/K
110.29

$$$$
Acrylamide
  ChemBrain IXL

 10  9  0  0  0  0  0  0  0  0  1 V2000
    5.5379    3.7093    0.2090 O   0  0  0  0  0  0  0  0  0  0  0  0
    4.8223    4.6910    0.0962 C   0  0  0  0  0  0  0  0  0  0  0  0
    5.3673    5.9736    0.2296 N   0  0  0  0  0  0  0  0  0  0  0  0
    3.3780    4.5259   -0.1818 C   0  0  0  0  0  0  0  0  0  0  0  0
    2.5880    5.5985   -0.2683 C   0  0  0  0  0  0  0  0  0  0  0  0
    4.7783    6.7857    0.1220 H   0  0  0  0  0  0  0  0  0  0  0  0
    6.3491    6.0859    0.4334 H   0  0  0  0  0  0  0  0  0  0  0  0
    2.9621    3.5348   -0.3150 H   0  0  0  0  0  0  0  0  0  0  0  0
    1.5312    5.4777   -0.4716 H   0  0  0  0  0  0  0  0  0  0  0  0
    3.0040    6.5896   -0.1351 H   0  0  0  0  0  0  0  0  0  0  0  0
  1  2  2  0  0  0  0
  2  3  1  0  0  0  0
  2  4  1  0  0  0  0
  4  5  2  0  0  0  0
  3  6  1  0  0  0  0
  3  7  1  0  0  0  0
  4  8  1  0  0  0  0
  5  9  1  0  0  0  0
  5 10  1  0  0  0  0
M  END
>  <Alias name>
Acrylamide

>  <Cp(sol,298)>   J/mol/K
110.58

$$$$
Semicarbazide
  ChemBrain IXL

 10  9  0  0  0  0  0  0  0  0  1 V2000
    3.5781    5.0961    0.2169 C   0  0  0  0  0  0  0  0  0  0  0  0
    4.7660    5.8348    0.2739 N   0  0  0  0  0  0  0  0  0  0  0  0
    2.3489    5.7291    0.4369 N   0  0  0  0  0  0  0  0  0  0  0  0
    3.6141    3.9008   -0.0246 O   0  0  0  0  0  0  0  0  0  0  0  0
    6.0388    5.1799    0.0425 N   0  0  0  0  0  0  0  0  0  0  0  0
    4.7364    6.8229    0.4761 H   0  0  0  0  0  0  0  0  0  0  0  0
    1.4928    5.1966    0.3963 H   0  0  0  0  0  0  0  0  0  0  0  0
    2.3191    6.7178    0.6362 H   0  0  0  0  0  0  0  0  0  0  0  0
    6.6877    5.8389   -0.3611 H   0  0  0  0  0  0  0  0  0  0  0  0
    5.9084    4.4055   -0.5910 H   0  0  0  0  0  0  0  0  0  0  0  0
  1  2  1  0  0  0  0
  1  3  1  0  0  0  0
  1  4  2  0  0  0  0
  2  5  1  0  0  0  0
  2  6  1  0  0  0  0
  3  7  1  0  0  0  0
  3  8  1  0  0  0  0
  5  9  1  0  0  0  0
  5 10  1  0  0  0  0
M  END
>  <Alias name>
Hydrazinecarboxamide

>  <Cp(sol,298)>   J/mol/K
110.6

$$$$
Oxamide
  ChemBrain IXL

 10  9  0  0  0  0  0  0  0  0  1 V2000
    3.6093    5.1884   -0.1692 C   0  0  0  0  0  0  0  0  0  0  0  0
    4.8545    5.9251    0.1425 C   0  0  0  0  0  0  0  0  0  0  0  0
    2.3670    5.8126   -0.0050 N   0  0  0  0  0  0  0  0  0  0  0  0
    3.6655    4.0372   -0.5691 O   0  0  0  0  0  0  0  0  0  0  0  0
    6.0970    5.3015   -0.0232 N   0  0  0  0  0  0  0  0  0  0  0  0
    4.7983    7.0759    0.5437 O   0  0  0  0  0  0  0  0  0  0  0  0
    1.5180    5.3102   -0.2174 H   0  0  0  0  0  0  0  0  0  0  0  0
    2.3205    6.7647    0.3256 H   0  0  0  0  0  0  0  0  0  0  0  0
    6.9459    5.8037    0.1896 H   0  0  0  0  0  0  0  0  0  0  0  0
    6.1435    4.3499   -0.3553 H   0  0  0  0  0  0  0  0  0  0  0  0
  1  2  1  0  0  0  0
  1  3  1  0  0  0  0
  1  4  2  0  0  0  0
  2  5  1  0  0  0  0
  2  6  2  0  0  0  0
  3  7  1  0  0  0  0
  3  8  1  0  0  0  0
  5  9  1  0  0  0  0
  5 10  1  0  0  0  0
M  END
>  <Alias name>
Oxalamide

>  <Cp(sol,298)>   J/mol/K
110.86

$$$$
Thiosemicarbazide
  ChemBrain IXL

 10  9  0  0  0  0  0  0  0  0  1 V2000
    2.2901    4.3720    0.6766 N   0  0  0  0  0  0  0  0  0  0  0  0
    3.2542    5.1974    0.0857 C   0  0  0  0  0  0  0  0  0  0  0  0
    3.0882    6.8975    0.1641 S   0  0  0  0  0  0  0  0  0  0  0  0
    4.3542    4.6310   -0.5693 N   0  0  0  0  0  0  0  0  0  0  0  0
    5.3694    5.4859   -1.1533 N   0  0  0  0  0  0  0  0  0  0  0  0
    1.4961    4.7802    1.1467 H   0  0  0  0  0  0  0  0  0  0  0  0
    2.3893    3.3688    0.6324 H   0  0  0  0  0  0  0  0  0  0  0  0
    4.4406    3.6278   -0.6351 H   0  0  0  0  0  0  0  0  0  0  0  0
    5.4322    6.3429   -0.6246 H   0  0  0  0  0  0  0  0  0  0  0  0
    6.2601    5.0123   -1.1333 H   0  0  0  0  0  0  0  0  0  0  0  0
  1  2  1  0  0  0  0
  2  3  2  0  0  0  0
  2  4  1  0  0  0  0
  4  5  1  0  0  0  0
  1  6  1  0  0  0  0
  1  7  1  0  0  0  0
  4  8  1  0  0  0  0
  5  9  1  0  0  0  0
  5 10  1  0  0  0  0
M  END
>  <Alias name>
Hydrazinecarbothioamide

>  <Cp(sol,298)>   J/mol/K
110.9

$$$$
Trioxane
  ChemBrain IXL

 12 12  0  0  0  0  0  0  0  0  1 V2000
    3.5218    6.5270   -0.5635 O   0  0  0  0  0  0  0  0  0  0  0  0
    4.8594    5.9213   -0.4947 C   0  0  0  0  0  0  0  0  0  0  0  0
    4.8037    4.5495   -1.0202 O   0  0  0  0  0  0  0  0  0  0  0  0
    3.7733    3.6937   -0.4147 C   0  0  0  0  0  0  0  0  0  0  0  0
    2.4703    4.3704   -0.4860 O   0  0  0  0  0  0  0  0  0  0  0  0
    2.4491    5.7363    0.0570 C   0  0  0  0  0  0  0  0  0  0  0  0
    5.1936    5.9001    0.5352 H   0  0  0  0  0  0  0  0  0  0  0  0
    5.5517    6.5069   -1.0869 H   0  0  0  0  0  0  0  0  0  0  0  0
    4.0250    3.5034    0.6213 H   0  0  0  0  0  0  0  0  0  0  0  0
    3.7223    2.7548   -0.9521 H   0  0  0  0  0  0  0  0  0  0  0  0
    1.4919    6.1953   -0.1575 H   0  0  0  0  0  0  0  0  0  0  0  0
    2.6004    5.7010    1.1288 H   0  0  0  0  0  0  0  0  0  0  0  0
  1  2  1  0  0  0  0
  2  3  1  0  0  0  0
  3  4  1  0  0  0  0
  4  5  1  0  0  0  0
  5  6  1  0  0  0  0
  6  1  1  0  0  0  0
  2  7  1  0  0  0  0
  2  8  1  0  0  0  0
  4  9  1  0  0  0  0
  4 10  1  0  0  0  0
  6 11  1  0  0  0  0
  6 12  1  0  0  0  0
M  END
>  <Alias name>
1,3,5-Trioxane

>  <Cp(sol,298)>   J/mol/K
111.4

$$$$
Iodobenzene
  ChemBrain IXL

 12 12  0  0  0  0  0  0  0  0  1 V2000
    3.3956    4.8429    0.1113 C   0  0  0  0  0  0  0  0  0  0  0  0
    2.7972    6.0831   -0.1122 C   0  0  0  0  0  0  0  0  0  0  0  0
    3.5892    7.2150   -0.3054 C   0  0  0  0  0  0  0  0  0  0  0  0
    4.9797    7.1069   -0.2750 C   0  0  0  0  0  0  0  0  0  0  0  0
    5.5781    5.8667   -0.0515 C   0  0  0  0  0  0  0  0  0  0  0  0
    4.7861    4.7348    0.1417 C   0  0  0  0  0  0  0  0  0  0  0  0
    5.6955    2.8501    0.4815 I   0  0  0  0  0  0  0  0  0  0  0  0
    2.7807    3.9641    0.2613 H   0  0  0  0  0  0  0  0  0  0  0  0
    1.7177    6.1670   -0.1358 H   0  0  0  0  0  0  0  0  0  0  0  0
    3.1246    8.1778   -0.4789 H   0  0  0  0  0  0  0  0  0  0  0  0
    5.5946    7.9857   -0.4250 H   0  0  0  0  0  0  0  0  0  0  0  0
    6.6576    5.7828   -0.0279 H   0  0  0  0  0  0  0  0  0  0  0  0
  1  2  4  0  0  0  0
  2  3  4  0  0  0  0
  3  4  4  0  0  0  0
  4  5  4  0  0  0  0
  5  6  4  0  0  0  0
  6  1  4  0  0  0  0
  6  7  1  0  0  0  0
  1  8  1  0  0  0  0
  2  9  1  0  0  0  0
  3 10  1  0  0  0  0
  4 11  1  0  0  0  0
  5 12  1  0  0  0  0
M  END
>  <Alias name>
Iodobenzene

>  <Cp(sol,298)>   J/mol/K
112.1

$$$$
2-Oxazolidinone
  ChemBrain IXL

 11 11  0  0  0  0  0  0  0  0  1 V2000
    2.7453    4.2383    0.1445 C   0  0  0  0  0  0  0  0  0  0  0  0
    3.2180    5.4635    0.1110 N   0  0  0  0  0  0  0  0  0  0  0  0
    3.7434    3.2675    0.0930 O   0  0  0  0  0  0  0  0  0  0  0  0
    1.5456    3.9831    0.2145 O   0  0  0  0  0  0  0  0  0  0  0  0
    4.6215    5.4988    0.0683 C   0  0  0  0  0  0  0  0  0  0  0  0
    5.0180    3.9683   -0.0077 C   0  0  0  0  0  0  0  0  0  0  0  0
    2.6255    6.2938    0.0997 H   0  0  0  0  0  0  0  0  0  0  0  0
    5.0069    5.9507    0.9699 H   0  0  0  0  0  0  0  0  0  0  0  0
    4.9550    6.0300   -0.8043 H   0  0  0  0  0  0  0  0  0  0  0  0
    5.6566    3.6980    0.8105 H   0  0  0  0  0  0  0  0  0  0  0  0
    5.4802    3.7467   -0.9507 H   0  0  0  0  0  0  0  0  0  0  0  0
  1  2  1  0  0  0  0
  1  3  1  0  0  0  0
  1  4  2  0  0  0  0
  2  5  1  0  0  0  0
  3  6  1  0  0  0  0
  5  6  1  0  0  0  0
  2  7  1  0  0  0  0
  5  8  1  0  0  0  0
  5  9  1  0  0  0  0
  6 10  1  0  0  0  0
  6 11  1  0  0  0  0
M  END
>  <Alias name>
Dimethylene urethane

>  <Cp(sol,298)>   J/mol/K
113.8

$$$$
N-Methylurea
  ChemBrain IXL

 11 10  0  0  0  0  0  0  0  0  1 V2000
    2.3771    4.7067   -0.2377 N   0  0  0  0  0  0  0  0  0  0  0  0
    3.5382    5.4406   -0.5083 C   0  0  0  0  0  0  0  0  0  0  0  0
    3.4850    6.6564   -0.5948 O   0  0  0  0  0  0  0  0  0  0  0  0
    4.7602    4.7795   -0.6797 N   0  0  0  0  0  0  0  0  0  0  0  0
    2.4410    3.2417   -0.1344 C   0  0  0  0  0  0  0  0  0  0  0  0
    1.4964    5.1832   -0.1136 H   0  0  0  0  0  0  0  0  0  0  0  0
    5.5973    5.3086   -0.8734 H   0  0  0  0  0  0  0  0  0  0  0  0
    4.8040    3.7739   -0.6095 H   0  0  0  0  0  0  0  0  0  0  0  0
    3.4604    2.9127   -0.2940 H   0  0  0  0  0  0  0  0  0  0  0  0
    2.1126    2.9346    0.8509 H   0  0  0  0  0  0  0  0  0  0  0  0
    1.7971    2.7985   -0.8839 H   0  0  0  0  0  0  0  0  0  0  0  0
  1  2  1  0  0  0  0
  2  3  2  0  0  0  0
  2  4  1  0  0  0  0
  1  5  1  0  0  0  0
  1  6  1  0  0  0  0
  4  7  1  0  0  0  0
  4  8  1  0  0  0  0
  5  9  1  0  0  0  0
  5 10  1  0  0  0  0
  5 11  1  0  0  0  0
M  END
>  <Alias name>
Methylcarbamide

>  <Cp(sol,298)>   J/mol/K
114.74

$$$$
beta-Alanine
  ChemBrain IXL

 13 12  0  0  0  0  0  0  0  0  1 V2000
    4.4817    4.5884   -0.4268 C   0  0  0  0  0  0  0  0  0  0  0  0
    5.4401    5.4249   -1.1832 C   0  0  0  0  0  0  0  0  0  0  0  0
    6.5129    4.9599   -1.5316 O   0  0  0  0  0  0  0  0  0  0  0  0
    5.0994    6.8159   -1.5148 O   0  5  0  0  0  0  0  0  0  0  0  0
    3.2155    5.4103   -0.1173 C   0  0  0  0  0  0  0  0  0  0  0  0
    2.2637    4.5797    0.6345 N   0  3  0  0  0  0  0  0  0  0  0  0
    2.0141    3.7720    0.0836 H   0  0  0  0  0  0  0  0  0  0  0  0
    2.6892    4.2791    1.4986 H   0  0  0  0  0  0  0  0  0  0  0  0
    1.4347    5.1179    0.8372 H   0  0  0  0  0  0  0  0  0  0  0  0
    4.9381    4.2654    0.5007 H   0  0  0  0  0  0  0  0  0  0  0  0
    4.2138    3.7217   -1.0184 H   0  0  0  0  0  0  0  0  0  0  0  0
    2.7588    5.7330   -1.0448 H   0  0  0  0  0  0  0  0  0  0  0  0
    3.4834    6.2773    0.4739 H   0  0  0  0  0  0  0  0  0  0  0  0
  1  2  1  0  0  0  0
  2  3  2  0  0  0  0
  2  4  1  0  0  0  0
  1  5  1  0  0  0  0
  5  6  1  0  0  0  0
  6  7  1  0  0  0  0
  6  8  1  0  0  0  0
  6  9  1  0  0  0  0
  1 10  1  0  0  0  0
  1 11  1  0  0  0  0
  5 12  1  0  0  0  0
  5 13  1  0  0  0  0
M  END
>  <Alias name>
beta-Alanine

>  <Cp(sol,298)>   J/mol/K
116.4

$$$$
Hydantoin
  ChemBrain IXL

 11 11  0  0  0  0  0  0  0  0  1 V2000
    2.3952    4.7904    0.0000 C   0  0  0  0  0  0  0  0  0  0  0  0
    3.4314    5.7208    0.3135 C   0  0  0  0  0  0  0  0  0  0  0  0
    3.1981    3.6367   -0.2991 N   0  0  0  0  0  0  0  0  0  0  0  0
    4.6193    5.1514    0.2131 N   0  0  0  0  0  0  0  0  0  0  0  0
    3.2563    6.9070    0.6347 O   0  0  0  0  0  0  0  0  0  0  0  0
    4.4771    3.9223   -0.1568 C   0  0  0  0  0  0  0  0  0  0  0  0
    5.4153    3.1307   -0.3509 O   0  0  0  0  0  0  0  0  0  0  0  0
    2.8543    2.7237   -0.5811 H   0  0  0  0  0  0  0  0  0  0  0  0
    5.5186    5.6089    0.4017 H   0  0  0  0  0  0  0  0  0  0  0  0
    1.8238    5.1187   -0.8533 H   0  0  0  0  0  0  0  0  0  0  0  0
    1.7517    4.6261    0.8505 H   0  0  0  0  0  0  0  0  0  0  0  0
  1  2  1  0  0  0  0
  1  3  1  0  0  0  0
  2  4  1  0  0  0  0
  2  5  2  0  0  0  0
  3  6  1  0  0  0  0
  4  6  1  0  0  0  0
  6  7  2  0  0  0  0
  3  8  1  0  0  0  0
  4  9  1  0  0  0  0
  1 10  1  0  0  0  0
  1 11  1  0  0  0  0
M  END
>  <Alias name>
2,4-Imidazolidinedione

>  <Cp(sol,298)>   J/mol/K
117.09

$$$$
2-Mercapto-2-oxazoline
  ChemBrain IXL

 11 11  0  0  0  0  0  0  0  0  1 V2000
    3.2945    5.5245    0.1014 C   0  0  0  0  0  0  0  0  0  0  0  0
    3.9201    4.3745    0.2286 N   0  0  0  0  0  0  0  0  0  0  0  0
    4.1648    6.5975   -0.1043 O   0  0  0  0  0  0  0  0  0  0  0  0
    1.5644    5.6785    0.1824 S   0  0  0  0  0  0  0  0  0  0  0  0
    5.3157    4.4990    0.0928 C   0  0  0  0  0  0  0  0  0  0  0  0
    5.5238    6.0584   -0.0832 C   0  0  0  0  0  0  0  0  0  0  0  0
    3.4427    3.4951    0.4210 H   0  0  0  0  0  0  0  0  0  0  0  0
    5.8104    4.1392    0.9769 H   0  0  0  0  0  0  0  0  0  0  0  0
    5.6510    3.9659   -0.7845 H   0  0  0  0  0  0  0  0  0  0  0  0
    6.0626    6.4617    0.7537 H   0  0  0  0  0  0  0  0  0  0  0  0
    6.0254    6.2747   -1.0071 H   0  0  0  0  0  0  0  0  0  0  0  0
  1  2  1  0  0  0  0
  1  3  1  0  0  0  0
  1  4  2  0  0  0  0
  2  5  1  0  0  0  0
  3  6  1  0  0  0  0
  5  6  1  0  0  0  0
  2  7  1  0  0  0  0
  5  8  1  0  0  0  0
  5  9  1  0  0  0  0
  6 10  1  0  0  0  0
  6 11  1  0  0  0  0
M  END
>  <Alias name>
1,3-Oxazolidine-2-thione

>  <Cp(sol,298)>   J/mol/K
117.1

$$$$
Ethylenecarbonate
  ChemBrain IXL

 10 10  0  0  0  0  0  0  0  0  1 V2000
    2.2983    3.8930   -0.2814 C   0  0  0  0  0  0  0  0  0  0  0  0
    2.3304    5.4207    0.1647 C   0  0  0  0  0  0  0  0  0  0  0  0
    3.5986    3.6441   -0.8549 O   0  0  0  0  0  0  0  0  0  0  0  0
    4.3272    4.8306   -0.7984 C   0  0  0  0  0  0  0  0  0  0  0  0
    3.6376    5.8947   -0.2204 O   0  0  0  0  0  0  0  0  0  0  0  0
    5.4754    4.9297   -1.2205 O   0  0  0  0  0  0  0  0  0  0  0  0
    1.5322    3.7322   -1.0227 H   0  0  0  0  0  0  0  0  0  0  0  0
    2.1439    3.2522    0.5713 H   0  0  0  0  0  0  0  0  0  0  0  0
    1.5690    5.9825   -0.3513 H   0  0  0  0  0  0  0  0  0  0  0  0
    2.2084    5.5049    1.2326 H   0  0  0  0  0  0  0  0  0  0  0  0
  1  2  1  0  0  0  0
  1  3  1  0  0  0  0
  3  4  1  0  0  0  0
  4  5  1  0  0  0  0
  5  2  1  0  0  0  0
  4  6  2  0  0  0  0
  1  7  1  0  0  0  0
  1  8  1  0  0  0  0
  2  9  1  0  0  0  0
  2 10  1  0  0  0  0
M  END
>  <Alias name>
1,3-Dioxolan-2-one

>  <Cp(sol,298)>   J/mol/K
117.12

$$$$
N-Methylglycine
  ChemBrain IXL

 13 12  0  0  0  0  0  0  0  0  1 V2000
    6.2845    5.5055   -1.4543 O   0  0  0  0  0  0  0  0  0  0  0  0
    5.3476    5.0149   -0.8460 C   0  0  0  0  0  0  0  0  0  0  0  0
    5.3268    3.5716   -0.5679 O   0  5  0  0  0  0  0  0  0  0  0  0
    4.2321    5.8730   -0.3881 C   0  0  0  0  0  0  0  0  0  0  0  0
    3.2358    5.0493    0.3119 N   0  3  0  0  0  0  0  0  0  0  0  0
    2.1278    5.9016    0.7667 C   0  0  0  0  0  0  0  0  0  0  0  0
    3.6668    4.6045    1.1084 H   0  0  0  0  0  0  0  0  0  0  0  0
    2.8814    4.3438   -0.3164 H   0  0  0  0  0  0  0  0  0  0  0  0
    3.7694    6.3504   -1.2430 H   0  0  0  0  0  0  0  0  0  0  0  0
    4.6124    6.6302    0.2863 H   0  0  0  0  0  0  0  0  0  0  0  0
    1.3938    5.2948    1.2824 H   0  0  0  0  0  0  0  0  0  0  0  0
    2.5081    6.6588    1.4411 H   0  0  0  0  0  0  0  0  0  0  0  0
    1.6651    6.3790   -0.0882 H   0  0  0  0  0  0  0  0  0  0  0  0
  1  2  2  0  0  0  0
  2  3  1  0  0  0  0
  2  4  1  0  0  0  0
  4  5  1  0  0  0  0
  6  5  1  0  0  0  0
  5  7  1  0  0  0  0
  5  8  1  0  0  0  0
  4  9  1  0  0  0  0
  4 10  1  0  0  0  0
  6 11  1  0  0  0  0
  6 12  1  0  0  0  0
  6 13  1  0  0  0  0
M  END
>  <Alias name>
Sarcosine

>  <Cp(sol,298)>   J/mol/K
118.2

$$$$
Alanine
  ChemBrain IXL

 13 12  0  0  0  0  0  0  0  0  1 V2000
    4.6806    3.0374   -0.4979 O   0  0  0  0  0  0  0  0  0  0  0  0
    4.7129    4.1661   -0.0360 C   0  0  0  0  0  0  0  0  0  0  0  0
    5.9991    4.8613    0.1165 O   0  5  0  0  0  0  0  0  0  0  0  0
    3.4571    4.8355    0.3707 C   0  0  0  0  0  0  0  0  0  0  0  0
    2.3534    4.3639   -0.4780 N   0  3  0  0  0  0  0  0  0  0  0  0
    3.6127    6.3602    0.2109 C   0  0  0  0  0  0  0  0  0  0  0  0
    2.2516    3.3655   -0.3734 H   0  0  0  0  0  0  0  0  0  0  0  0
    1.4973    4.8202   -0.2007 H   0  0  0  0  0  0  0  0  0  0  0  0
    2.5538    4.5823   -1.4425 H   0  0  0  0  0  0  0  0  0  0  0  0
    3.2421    4.6011    1.4059 H   0  0  0  0  0  0  0  0  0  0  0  0
    2.6940    6.8501    0.5093 H   0  0  0  0  0  0  0  0  0  0  0  0
    3.8270    6.5947   -0.8245 H   0  0  0  0  0  0  0  0  0  0  0  0
    4.4263    6.7076    0.8356 H   0  0  0  0  0  0  0  0  0  0  0  0
  1  2  2  0  0  0  0
  2  3  1  0  0  0  0
  2  4  1  0  0  0  0
  4  5  1  0  0  0  0
  4  6  1  0  0  0  0
  5  7  1  0  0  0  0
  5  8  1  0  0  0  0
  5  9  1  0  0  0  0
  4 10  1  0  0  0  0
  6 11  1  0  0  0  0
  6 12  1  0  0  0  0
  6 13  1  0  0  0  0
M  END
>  <Alias name>
(L)-Alanine

>  <Cp(sol,298)>   J/mol/K
119.9

$$$$
Maleic anhydride
  ChemBrain IXL

  9  9  0  0  0  0  0  0  0  0  1 V2000
    4.2103    5.6307   -0.2536 C   0  0  0  0  0  0  0  0  0  0  0  0
    3.0100    5.4967   -0.0508 C   0  0  0  0  0  0  0  0  0  0  0  0
    2.7536    4.1747    0.2681 C   0  0  0  0  0  0  0  0  0  0  0  0
    1.6330    3.6926    0.4798 O   0  0  0  0  0  0  0  0  0  0  0  0
    4.8323    4.3993   -0.1047 C   0  0  0  0  0  0  0  0  0  0  0  0
    6.0247    4.1598   -0.3416 O   0  0  0  0  0  0  0  0  0  0  0  0
    3.9235    3.4754    0.3012 O   0  0  0  0  0  0  0  0  0  0  0  0
    4.6994    6.5985   -0.5167 H   0  0  0  0  0  0  0  0  0  0  0  0
    2.2636    6.3238   -0.1139 H   0  0  0  0  0  0  0  0  0  0  0  0
  1  2  2  0  0  0  0
  3  4  2  0  0  0  0
  5  6  2  0  0  0  0
  5  7  1  0  0  0  0
  5  1  1  0  0  0  0
  3  2  1  0  0  0  0
  3  7  1  0  0  0  0
  1  8  1  0  0  0  0
  2  9  1  0  0  0  0
M  END
>  <Alias name>
2,5-Furandione

>  <Cp(sol,298)>   J/mol/K
120.1

$$$$
Uracil
  ChemBrain IXL

 12 12  0  0  0  0  0  0  0  0  1 V2000
    4.2562    3.8358    0.0000 N   0  0  0  0  0  0  0  0  0  0  0  0
    2.8959    4.1524    0.0565 C   0  0  0  0  0  0  0  0  0  0  0  0
    5.1946    4.8593   -0.0726 C   0  0  0  0  0  0  0  0  0  0  0  0
    4.7384    6.2605   -0.0876 C   0  0  0  0  0  0  0  0  0  0  0  0
    3.4310    6.5360   -0.0322 C   0  0  0  0  0  0  0  0  0  0  0  0
    2.4839    5.4959    0.0405 N   0  0  0  0  0  0  0  0  0  0  0  0
    2.0673    3.2596    0.1196 O   0  0  0  0  0  0  0  0  0  0  0  0
    6.3867    4.5977   -0.1236 O   0  0  0  0  0  0  0  0  0  0  0  0
    4.5566    2.8696    0.0118 H   0  0  0  0  0  0  0  0  0  0  0  0
    1.5037    5.7164    0.0813 H   0  0  0  0  0  0  0  0  0  0  0  0
    5.4632    7.0643   -0.1434 H   0  0  0  0  0  0  0  0  0  0  0  0
    3.1007    7.5642   -0.0434 H   0  0  0  0  0  0  0  0  0  0  0  0
  1  2  1  0  0  0  0
  1  3  1  0  0  0  0
  3  4  1  0  0  0  0
  4  5  2  0  0  0  0
  5  6  1  0  0  0  0
  6  2  1  0  0  0  0
  2  7  2  0  0  0  0
  3  8  2  0  0  0  0
  1  9  1  0  0  0  0
  6 10  1  0  0  0  0
  4 11  1  0  0  0  0
  5 12  1  0  0  0  0
M  END
>  <Alias name>
Uracil

>  <Cp(sol,298)>   J/mol/K
120.5

$$$$
Squaric acid
  ChemBrain IXL

 10 10  0  0  0  0  0  0  0  0  1 V2000
    4.9746    5.1523    0.0000 C   0  0  0  0  0  0  0  0  0  0  0  0
    3.8513    5.1820    0.0009 C   0  0  0  0  0  0  0  0  0  0  0  0
    4.9965    6.3070   -0.0011 C   0  0  0  0  0  0  0  0  0  0  0  0
    5.8114    4.2604   -0.0018 O   0  0  0  0  0  0  0  0  0  0  0  0
    3.8868    6.3267   -0.0017 C   0  0  0  0  0  0  0  0  0  0  0  0
    2.9551    4.3479    0.0054 O   0  0  0  0  0  0  0  0  0  0  0  0
    6.0791    7.3664   -0.0021 O   0  0  0  0  0  0  0  0  0  0  0  0
    2.8728    7.3658   -0.0040 O   0  0  0  0  0  0  0  0  0  0  0  0
    7.0158    7.0386   -0.0036 H   0  0  0  0  0  0  0  0  0  0  0  0
    1.9452    7.0395   -0.0036 H   0  0  0  0  0  0  0  0  0  0  0  0
  1  2  1  0  0  0  0
  1  3  1  0  0  0  0
  1  4  2  0  0  0  0
  2  5  1  0  0  0  0
  2  6  2  0  0  0  0
  3  7  1  0  0  0  0
  3  5  2  0  0  0  0
  7  9  1  0  0  0  0
  5  8  1  0  0  0  0
  8 10  1  0  0  0  0
M  END
>  <Alias name>
Squaric acid

>  <Cp(sol,298)>   J/mol/K
121.8

$$$$
Propylenecarbonate
  ChemBrain IXL

 13 13  0  0  0  0  0  0  0  0  1 V2000
    2.8339    4.8512   -0.6244 C   0  0  0  0  0  0  0  0  0  0  0  0
    2.3811    5.8214    0.5532 C   0  0  0  0  0  0  0  0  0  0  0  0
    4.1218    5.3289   -1.0215 O   0  0  0  0  0  0  0  0  0  0  0  0
    4.5255    6.2794   -0.0945 C   0  0  0  0  0  0  0  0  0  0  0  0
    3.5402    6.6235    0.8305 O   0  0  0  0  0  0  0  0  0  0  0  0
    5.6508    6.7641   -0.0873 O   0  0  0  0  0  0  0  0  0  0  0  0
    2.9960    3.4362   -0.0999 C   0  0  0  0  0  0  0  0  0  0  0  0
    2.1393    4.8891   -1.4499 H   0  0  0  0  0  0  0  0  0  0  0  0
    1.5660    6.4524    0.2304 H   0  0  0  0  0  0  0  0  0  0  0  0
    2.1036    5.2566    1.4252 H   0  0  0  0  0  0  0  0  0  0  0  0
    3.3234    2.7910   -0.9047 H   0  0  0  0  0  0  0  0  0  0  0  0
    3.7439    3.4336    0.6902 H   0  0  0  0  0  0  0  0  0  0  0  0
    2.0587    3.0866    0.2891 H   0  0  0  0  0  0  0  0  0  0  0  0
  1  2  1  0  0  0  0
  1  3  1  0  0  0  0
  3  4  1  0  0  0  0
  4  5  1  0  0  0  0
  5  2  1  0  0  0  0
  4  6  2  0  0  0  0
  1  7  1  0  0  0  0
  1  8  1  0  0  0  0
  2  9  1  0  0  0  0
  2 10  1  0  0  0  0
  7 11  1  0  0  0  0
  7 12  1  0  0  0  0
  7 13  1  0  0  0  0
M  END
>  <Alias name>
Propylenecarbonate

>  <Cp(sol,298)>   J/mol/K
122.51

$$$$
1,3-Dithiane
  ChemBrain IXL

 14 14  0  0  0  0  0  0  0  0  1 V2000
    3.7098    6.1663    0.3008 C   0  0  0  0  0  0  0  0  0  0  0  0
    5.3437    5.3744    0.3976 S   0  0  0  0  0  0  0  0  0  0  0  0
    5.0825    4.0499   -0.8100 C   0  0  0  0  0  0  0  0  0  0  0  0
    3.7971    2.9137   -0.2285 S   0  0  0  0  0  0  0  0  0  0  0  0
    2.3867    4.0611   -0.2349 C   0  0  0  0  0  0  0  0  0  0  0  0
    2.6037    5.2018    0.7844 C   0  0  0  0  0  0  0  0  0  0  0  0
    3.5100    6.4641   -0.7211 H   0  0  0  0  0  0  0  0  0  0  0  0
    3.7095    7.0444    0.9344 H   0  0  0  0  0  0  0  0  0  0  0  0
    6.0072    3.5004   -0.9346 H   0  0  0  0  0  0  0  0  0  0  0  0
    4.7886    4.4766   -1.7610 H   0  0  0  0  0  0  0  0  0  0  0  0
    2.2625    4.4792   -1.2262 H   0  0  0  0  0  0  0  0  0  0  0  0
    1.4916    3.5154    0.0363 H   0  0  0  0  0  0  0  0  0  0  0  0
    1.6794    5.7563    0.8882 H   0  0  0  0  0  0  0  0  0  0  0  0
    2.8784    4.7846    1.7454 H   0  0  0  0  0  0  0  0  0  0  0  0
  1  2  1  0  0  0  0
  2  3  1  0  0  0  0
  3  4  1  0  0  0  0
  4  5  1  0  0  0  0
  5  6  1  0  0  0  0
  6  1  1  0  0  0  0
  1  7  1  0  0  0  0
  1  8  1  0  0  0  0
  3  9  1  0  0  0  0
  3 10  1  0  0  0  0
  5 11  1  0  0  0  0
  5 12  1  0  0  0  0
  6 13  1  0  0  0  0
  6 14  1  0  0  0  0
M  END
>  <Alias name>
1,3-Dithiane

>  <Cp(sol,298)>   J/mol/K
123.84

$$$$
Succinimide
  ChemBrain IXL

 12 12  0  0  0  0  0  0  0  0  1 V2000
    2.7380    3.9115    0.3423 C   0  0  0  0  0  0  0  0  0  0  0  0
    2.2540    5.2007    0.0651 C   0  0  0  0  0  0  0  0  0  0  0  0
    2.0172    2.9288    0.5165 O   0  0  0  0  0  0  0  0  0  0  0  0
    3.5614    6.0528    0.0719 C   0  0  0  0  0  0  0  0  0  0  0  0
    4.5553    5.0711    0.2178 C   0  0  0  0  0  0  0  0  0  0  0  0
    4.0475    3.8754    0.3950 N   0  0  0  0  0  0  0  0  0  0  0  0
    5.7635    5.3049    0.1826 O   0  0  0  0  0  0  0  0  0  0  0  0
    4.6091    3.0127    0.5560 H   0  0  0  0  0  0  0  0  0  0  0  0
    1.7959    5.2118   -0.9129 H   0  0  0  0  0  0  0  0  0  0  0  0
    1.5689    5.5174    0.8210 H   0  0  0  0  0  0  0  0  0  0  0  0
    3.5807    6.7158    0.9243 H   0  0  0  0  0  0  0  0  0  0  0  0
    3.6914    6.5889   -0.8428 H   0  0  0  0  0  0  0  0  0  0  0  0
  1  2  1  0  0  0  0
  1  3  2  0  0  0  0
  2  4  1  0  0  0  0
  4  5  1  0  0  0  0
  5  6  1  0  0  0  0
  5  7  2  0  0  0  0
  1  6  1  0  0  0  0
  6  8  1  0  0  0  0
  2  9  1  0  0  0  0
  2 10  1  0  0  0  0
  4 11  1  0  0  0  0
  4 12  1  0  0  0  0
M  END
>  <Alias name>
2,5-Pyrrolidinedione

>  <Cp(sol,298)>   J/mol/K
123.88

$$$$
Dibromoacetic acid
  ChemBrain IXL

  8  7  0  0  0  0  0  0  0  0  1 V2000
    4.6687    5.1875   -0.1037 C   0  0  0  0  0  0  0  0  0  0  0  0
    3.4936    4.4014   -0.5413 C   0  0  0  0  0  0  0  0  0  0  0  0
    3.6106    3.2105   -0.7793 O   0  0  0  0  0  0  0  0  0  0  0  0
    2.1855    5.0554   -0.6893 O   0  0  0  0  0  0  0  0  0  0  0  0
    6.2684    4.4383   -0.8789 Br  0  0  0  0  0  0  0  0  0  0  0  0
    4.4700    7.0170   -0.6821 Br  0  0  0  0  0  0  0  0  0  0  0  0
    1.4568    4.4651   -0.9841 H   0  0  0  0  0  0  0  0  0  0  0  0
    4.7421    5.1562    0.9763 H   0  0  0  0  0  0  0  0  0  0  0  0
  1  2  1  0  0  0  0
  2  3  2  0  0  0  0
  2  4  1  0  0  0  0
  1  5  1  0  0  0  0
  1  6  1  0  0  0  0
  4  7  1  0  0  0  0
  1  8  1  0  0  0  0
M  END
>  <Alias name>
Dibromoacetic acid

>  <Cp(sol,298)>   J/mol/K
124.7

$$$$
3-Amino-5-methylisoxazole
  ChemBrain IXL

 13 13  0  0  0  0  0  0  0  0  1 V2000
    4.6277    6.6845    0.6285 C   0  0  0  0  0  0  0  0  0  0  0  0
    5.8831    7.3946    0.9000 N   0  0  0  0  0  0  0  0  0  0  0  0
    4.5370    5.3382    0.4074 C   0  0  0  0  0  0  0  0  0  0  0  0
    3.5041    7.1668    0.5593 N   0  0  0  0  0  0  0  0  0  0  0  0
    3.3497    5.0460    0.2096 C   0  0  0  0  0  0  0  0  0  0  0  0
    2.5679    6.2143    0.2910 O   0  0  0  0  0  0  0  0  0  0  0  0
    2.8633    3.6191   -0.0749 C   0  0  0  0  0  0  0  0  0  0  0  0
    6.7878    6.8820    0.9363 H   0  0  0  0  0  0  0  0  0  0  0  0
    5.8768    8.4014    1.0558 H   0  0  0  0  0  0  0  0  0  0  0  0
    5.3846    4.6115    0.4030 H   0  0  0  0  0  0  0  0  0  0  0  0
    1.8125    3.6185   -0.2098 H   0  0  0  0  0  0  0  0  0  0  0  0
    3.3400    3.2397   -0.9886 H   0  0  0  0  0  0  0  0  0  0  0  0
    3.1141    2.9659    0.7715 H   0  0  0  0  0  0  0  0  0  0  0  0
  1  2  1  0  0  0  0
  1  3  1  0  0  0  0
  4  1  2  0  0  0  0
  3  5  2  0  0  0  0
  6  4  1  0  0  0  0
  5  6  1  0  0  0  0
  5  7  1  0  0  0  0
  2  8  1  0  0  0  0
  2  9  1  0  0  0  0
  3 10  1  0  0  0  0
  7 11  1  0  0  0  0
  7 12  1  0  0  0  0
  7 13  1  0  0  0  0
M  END
>  <Alias name>
3-Amino-5-methylisoxazole

>  <Cp(sol,298)>   J/mol/K
125.1

$$$$
1,3-Thiazolidine-2-thione
  ChemBrain IXL

 10 10  0  0  0  0  0  0  0  0  1 V2000
    2.7775    5.6029   -0.2394 C   0  0  0  0  0  0  0  0  0  0  0  0
    2.3260    3.9843    0.1019 S   0  0  0  0  0  0  0  0  0  0  0  0
    4.1698    5.8444   -0.3696 O   0  0  0  0  0  0  0  0  0  0  0  0
    1.6015    6.8439   -0.4105 S   0  0  0  0  0  0  0  0  0  0  0  0
    3.9898    3.3564    0.0697 C   0  0  0  0  0  0  0  0  0  0  0  0
    4.9771    4.6020   -0.1231 C   0  0  0  0  0  0  0  0  0  0  0  0
    4.2097    2.8510    1.0016 H   0  0  0  0  0  0  0  0  0  0  0  0
    4.1029    2.6678   -0.7581 H   0  0  0  0  0  0  0  0  0  0  0  0
    5.5692    4.7340    0.7706 H   0  0  0  0  0  0  0  0  0  0  0  0
    5.6258    4.4223   -0.9660 H   0  0  0  0  0  0  0  0  0  0  0  0
  1  2  1  0  0  0  0
  1  3  1  0  0  0  0
  1  4  2  0  0  0  0
  2  5  1  0  0  0  0
  3  6  1  0  0  0  0
  5  6  1  0  0  0  0
  5  7  1  0  0  0  0
  5  8  1  0  0  0  0
  6  9  1  0  0  0  0
  6 10  1  0  0  0  0
M  END
>  <Alias name>
1,3-Thiazolidine-2-thione

>  <Cp(sol,298)>   J/mol/K
125.3

$$$$
2-Mercapto-2-thiazoline
  ChemBrain IXL

 11 11  0  0  0  0  0  0  0  0  1 V2000
    2.8668    4.1745    0.5030 C   0  0  0  0  0  0  0  0  0  0  0  0
    4.1159    4.1190    0.0153 N   0  0  0  0  0  0  0  0  0  0  0  0
    2.2862    5.7515    0.8065 S   0  0  0  0  0  0  0  0  0  0  0  0
    1.9099    2.7663    0.8064 S   0  0  0  0  0  0  0  0  0  0  0  0
    4.8461    5.3884   -0.0404 C   0  0  0  0  0  0  0  0  0  0  0  0
    3.7929    6.5533    0.2505 C   0  0  0  0  0  0  0  0  0  0  0  0
    4.5163    3.2511   -0.3120 H   0  0  0  0  0  0  0  0  0  0  0  0
    5.6156    5.3914    0.7193 H   0  0  0  0  0  0  0  0  0  0  0  0
    5.2848    5.5142   -1.0144 H   0  0  0  0  0  0  0  0  0  0  0  0
    4.1692    7.2144    1.0206 H   0  0  0  0  0  0  0  0  0  0  0  0
    3.5982    7.1086   -0.6602 H   0  0  0  0  0  0  0  0  0  0  0  0
  1  2  1  0  0  0  0
  1  3  1  0  0  0  0
  1  4  2  0  0  0  0
  2  5  1  0  0  0  0
  3  6  1  0  0  0  0
  5  6  1  0  0  0  0
  2  7  1  0  0  0  0
  5  8  1  0  0  0  0
  5  9  1  0  0  0  0
  6 10  1  0  0  0  0
  6 11  1  0  0  0  0
M  END
>  <Alias name>
2-Mercapto-2-thiazoline

>  <Cp(sol,298)>   J/mol/K
125.3

$$$$
Thiocarbohydrazide
  ChemBrain IXL

 12 11  0  0  0  0  0  0  0  0  1 V2000
    4.2686    5.2930   -0.1138 C   0  0  0  0  0  0  0  0  0  0  0  0
    3.3720    6.3558   -0.2772 N   0  0  0  0  0  0  0  0  0  0  0  0
    5.6479    5.5322   -0.1288 N   0  0  0  0  0  0  0  0  0  0  0  0
    3.6789    3.7028    0.1040 S   0  0  0  0  0  0  0  0  0  0  0  0
    1.9446    6.1227   -0.1733 N   0  0  0  0  0  0  0  0  0  0  0  0
    6.1473    6.8886   -0.2444 N   0  0  0  0  0  0  0  0  0  0  0  0
    3.7191    7.2840   -0.4672 H   0  0  0  0  0  0  0  0  0  0  0  0
    6.2945    4.7608   -0.0591 H   0  0  0  0  0  0  0  0  0  0  0  0
    1.7737    5.3632    0.4687 H   0  0  0  0  0  0  0  0  0  0  0  0
    1.4912    6.9580    0.1655 H   0  0  0  0  0  0  0  0  0  0  0  0
    7.0389    6.9597    0.2226 H   0  0  0  0  0  0  0  0  0  0  0  0
    5.4920    7.5259    0.1828 H   0  0  0  0  0  0  0  0  0  0  0  0
  1  2  1  0  0  0  0
  1  3  1  0  0  0  0
  1  4  2  0  0  0  0
  2  5  1  0  0  0  0
  3  6  1  0  0  0  0
  2  7  1  0  0  0  0
  3  8  1  0  0  0  0
  5  9  1  0  0  0  0
  5 10  1  0  0  0  0
  6 11  1  0  0  0  0
  6 12  1  0  0  0  0
M  END
>  <Alias name>
Carbonothioic dihydrazide

>  <Cp(sol,298)>   J/mol/K
125.3

$$$$
Phenol
  ChemBrain IXL

 13 13  0  0  0  0  0  0  0  0  1 V2000
    3.0048    6.8934    0.0000 C   0  0  0  0  0  0  0  0  0  0  0  0
    2.5457    5.5761   -0.0009 C   0  0  0  0  0  0  0  0  0  0  0  0
    3.4570    4.5199   -0.0033 C   0  0  0  0  0  0  0  0  0  0  0  0
    4.8274    4.7809   -0.0046 C   0  0  0  0  0  0  0  0  0  0  0  0
    5.2864    6.0982   -0.0036 C   0  0  0  0  0  0  0  0  0  0  0  0
    4.3751    7.1545   -0.0015 C   0  0  0  0  0  0  0  0  0  0  0  0
    6.7305    6.3734   -0.0049 O   0  0  0  0  0  0  0  0  0  0  0  0
    7.3053    5.5760   -0.0038 H   0  0  0  0  0  0  0  0  0  0  0  0
    2.2973    7.7133    0.0018 H   0  0  0  0  0  0  0  0  0  0  0  0
    1.4819    5.3734    0.0003 H   0  0  0  0  0  0  0  0  0  0  0  0
    3.1006    3.4972   -0.0041 H   0  0  0  0  0  0  0  0  0  0  0  0
    5.5348    3.9610   -0.0065 H   0  0  0  0  0  0  0  0  0  0  0  0
    4.7315    8.1771   -0.0009 H   0  0  0  0  0  0  0  0  0  0  0  0
  1  2  4  0  0  0  0
  2  3  4  0  0  0  0
  3  4  4  0  0  0  0
  4  5  4  0  0  0  0
  5  6  4  0  0  0  0
  6  1  4  0  0  0  0
  5  7  1  0  0  0  0
  7  8  1  0  0  0  0
  1  9  1  0  0  0  0
  2 10  1  0  0  0  0
  3 11  1  0  0  0  0
  4 12  1  0  0  0  0
  6 13  1  0  0  0  0
M  END
>  <Alias name>
Phenol

>  <Cp(sol,298)>   J/mol/K
127.44

$$$$
Lactic acid
  ChemBrain IXL

 12 11  0  0  0  0  0  0  0  0  1 V2000
    2.9174    3.8899   -0.2047 C   0  0  0  0  0  0  0  0  0  0  0  0
    3.3843    5.1948    0.4691 C   0  0  0  0  0  0  0  0  0  0  0  0
    4.5072    5.7737   -0.3018 C   0  0  0  0  0  0  0  0  0  0  0  0
    4.6271    6.9847   -0.3889 O   0  0  0  0  0  0  0  0  0  0  0  0
    5.4782    4.8896   -0.9624 O   0  0  0  0  0  0  0  0  0  0  0  0
    2.2701    6.1529    0.5063 O   0  0  0  0  0  0  0  0  0  0  0  0
    6.1927    5.3515   -1.4548 H   0  0  0  0  0  0  0  0  0  0  0  0
    1.4770    5.8488    1.0011 H   0  0  0  0  0  0  0  0  0  0  0  0
    3.7387    3.1845   -0.2334 H   0  0  0  0  0  0  0  0  0  0  0  0
    2.5888    4.1026   -1.2145 H   0  0  0  0  0  0  0  0  0  0  0  0
    2.0967    3.4655    0.3602 H   0  0  0  0  0  0  0  0  0  0  0  0
    3.7116    4.9823    1.4794 H   0  0  0  0  0  0  0  0  0  0  0  0
  1  2  1  0  0  0  0
  3  4  2  0  0  0  0
  3  5  1  0  0  0  0
  3  2  1  0  0  0  0
  2  6  1  0  0  0  0
  5  7  1  0  0  0  0
  6  8  1  0  0  0  0
  1  9  1  0  0  0  0
  1 10  1  0  0  0  0
  1 11  1  0  0  0  0
  2 12  1  0  0  0  0
M  END
>  <Alias name>
Lactic acid

>  <Cp(sol,298)>   J/mol/K
127.6

$$$$
Malonic acid
  ChemBrain IXL

 11 10  0  0  0  0  0  0  0  0  1 V2000
    3.6128    4.2652    0.0000 C   0  0  0  0  0  0  0  0  0  0  0  0
    2.1554    4.3251    0.2502 C   0  0  0  0  0  0  0  0  0  0  0  0
    1.5021    3.2959    0.2996 O   0  0  0  0  0  0  0  0  0  0  0  0
    1.4948    5.6246    0.4391 O   0  0  0  0  0  0  0  0  0  0  0  0
    4.1298    5.6321   -0.2339 C   0  0  0  0  0  0  0  0  0  0  0  0
    3.4017    6.5966   -0.0667 O   0  0  0  0  0  0  0  0  0  0  0  0
    5.5207    5.8276   -0.6677 O   0  0  0  0  0  0  0  0  0  0  0  0
    2.0872    6.4059    0.3683 H   0  0  0  0  0  0  0  0  0  0  0  0
    6.0414    5.0013   -0.7783 H   0  0  0  0  0  0  0  0  0  0  0  0
    4.1094    3.8337    0.8604 H   0  0  0  0  0  0  0  0  0  0  0  0
    3.8045    3.6525   -0.8722 H   0  0  0  0  0  0  0  0  0  0  0  0
  1  2  1  0  0  0  0
  2  3  2  0  0  0  0
  2  4  1  0  0  0  0
  5  6  2  0  0  0  0
  5  7  1  0  0  0  0
  5  1  1  0  0  0  0
  4  8  1  0  0  0  0
  7  9  1  0  0  0  0
  1 10  1  0  0  0  0
  1 11  1  0  0  0  0
M  END
>  <Alias name>
Malonic acid

>  <Cp(sol,298)>   J/mol/K
127.63

$$$$
1H-Indazole
  ChemBrain IXL

 15 16  0  0  0  0  0  0  0  0  1 V2000
    2.7258    4.8716    0.2900 C   0  0  0  0  0  0  0  0  0  0  0  0
    2.5535    6.2402    0.1047 C   0  0  0  0  0  0  0  0  0  0  0  0
    3.6726    7.0528   -0.0845 C   0  0  0  0  0  0  0  0  0  0  0  0
    4.9251    6.4768   -0.0835 C   0  0  0  0  0  0  0  0  0  0  0  0
    5.0898    5.2429    0.0828 C   0  0  0  0  0  0  0  0  0  0  0  0
    4.0194    4.3535    0.2804 C   0  0  0  0  0  0  0  0  0  0  0  0
    6.4418    5.0148    0.0272 C   0  0  0  0  0  0  0  0  0  0  0  0
    6.9864    6.0587   -0.1580 N   0  0  0  0  0  0  0  0  0  0  0  0
    6.1191    7.0117   -0.2381 N   0  0  0  0  0  0  0  0  0  0  0  0
    6.3215    7.9672   -0.3884 H   0  0  0  0  0  0  0  0  0  0  0  0
    1.8603    4.2182    0.4400 H   0  0  0  0  0  0  0  0  0  0  0  0
    1.5595    6.6696    0.1075 H   0  0  0  0  0  0  0  0  0  0  0  0
    3.5643    8.1088   -0.2286 H   0  0  0  0  0  0  0  0  0  0  0  0
    4.1835    3.2806    0.4240 H   0  0  0  0  0  0  0  0  0  0  0  0
    6.9281    4.0323    0.1364 H   0  0  0  0  0  0  0  0  0  0  0  0
  1  2  4  0  0  0  0
  2  3  4  0  0  0  0
  3  4  4  0  0  0  0
  4  5  4  0  0  0  0
  5  6  4  0  0  0  0
  6  1  4  0  0  0  0
  5  7  1  0  0  0  0
  7  8  2  0  0  0  0
  8  9  1  0  0  0  0
  9  4  1  0  0  0  0
  9 10  1  0  0  0  0
  1 11  1  0  0  0  0
  2 12  1  0  0  0  0
  3 13  1  0  0  0  0
  6 14  1  0  0  0  0
  7 15  1  0  0  0  0
M  END
>  <Alias name>
1H-Indazole

>  <Cp(sol,298)>   J/mol/K
128.8

$$$$
Benzimidazole
  ChemBrain IXL

 15 16  0  0  0  0  0  0  0  0  1 V2000
    2.5720    5.5941   -0.1286 C   0  0  0  0  0  0  0  0  0  0  0  0
    2.5023    6.9883   -0.0968 C   0  0  0  0  0  0  0  0  0  0  0  0
    3.6974    7.7299   -0.0485 C   0  0  0  0  0  0  0  0  0  0  0  0
    4.9295    7.0260   -0.0221 C   0  0  0  0  0  0  0  0  0  0  0  0
    4.9841    5.7538   -0.0537 C   0  0  0  0  0  0  0  0  0  0  0  0
    3.8294    4.9663   -0.1153 C   0  0  0  0  0  0  0  0  0  0  0  0
    6.2965    5.4151   -0.0110 N   0  0  0  0  0  0  0  0  0  0  0  0
    6.1794    7.4219    0.0406 N   0  0  0  0  0  0  0  0  0  0  0  0
    6.9872    6.4044    0.0481 C   0  0  0  0  0  0  0  0  0  0  0  0
    6.4866    8.4261    0.1046 H   0  0  0  0  0  0  0  0  0  0  0  0
    1.6523    4.9999   -0.1638 H   0  0  0  0  0  0  0  0  0  0  0  0
    1.5231    7.4913   -0.1070 H   0  0  0  0  0  0  0  0  0  0  0  0
    3.6591    8.8303   -0.0274 H   0  0  0  0  0  0  0  0  0  0  0  0
    3.8992    3.8876   -0.1445 H   0  0  0  0  0  0  0  0  0  0  0  0
    8.1161    6.4376    0.0997 H   0  0  0  0  0  0  0  0  0  0  0  0
  1  2  4  0  0  0  0
  2  3  4  0  0  0  0
  3  4  4  0  0  0  0
  4  5  4  0  0  0  0
  5  6  4  0  0  0  0
  6  1  4  0  0  0  0
  5  7  1  0  0  0  0
  4  8  1  0  0  0  0
  7  9  2  0  0  0  0
  9  8  1  0  0  0  0
  8 10  1  0  0  0  0
  1 11  1  0  0  0  0
  2 12  1  0  0  0  0
  3 13  1  0  0  0  0
  6 14  1  0  0  0  0
  9 15  1  0  0  0  0
M  END
>  <Alias name>
Benzimidazole

>  <Cp(sol,298)>   J/mol/K
128.8

$$$$
Nortricyclene
  ChemBrain IXL

 17 19  0  0  0  0  0  0  0  0  1 V2000
    2.4507    3.7453   -0.1387 C   0  0  0  0  0  0  0  0  0  0  0  0
    2.5360    4.7004    1.0767 C   0  0  0  0  0  0  0  0  0  0  0  0
    3.6244    5.7272    0.6939 C   0  0  0  0  0  0  0  0  0  0  0  0
    4.5275    4.8139   -0.1382 C   0  0  0  0  0  0  0  0  0  0  0  0
    4.7258    3.6348    0.8168 C   0  0  0  0  0  0  0  0  0  0  0  0
    3.2440    3.3244    1.1223 C   0  0  0  0  0  0  0  0  0  0  0  0
    3.5262    4.2282   -1.1364 C   0  0  0  0  0  0  0  0  0  0  0  0
    1.5506    3.1884   -0.3672 H   0  0  0  0  0  0  0  0  0  0  0  0
    1.6205    4.8917    1.6224 H   0  0  0  0  0  0  0  0  0  0  0  0
    4.1396    6.1024    1.5694 H   0  0  0  0  0  0  0  0  0  0  0  0
    3.2165    6.5325    0.0955 H   0  0  0  0  0  0  0  0  0  0  0  0
    5.4226    5.2608   -0.5522 H   0  0  0  0  0  0  0  0  0  0  0  0
    5.2602    3.9342    1.7100 H   0  0  0  0  0  0  0  0  0  0  0  0
    5.2105    2.8020    0.3225 H   0  0  0  0  0  0  0  0  0  0  0  0
    2.8607    2.5924    1.8221 H   0  0  0  0  0  0  0  0  0  0  0  0
    3.9550    3.4007   -1.6880 H   0  0  0  0  0  0  0  0  0  0  0  0
    3.1365    4.9904   -1.7998 H   0  0  0  0  0  0  0  0  0  0  0  0
  1  2  1  0  0  0  0
  2  3  1  0  0  0  0
  3  4  1  0  0  0  0
  4  5  1  0  0  0  0
  5  6  1  0  0  0  0
  1  6  1  0  0  0  0
  1  7  1  0  0  0  0
  4  7  1  0  0  0  0
  2  6  1  0  0  0  0
  1  8  1  0  0  0  0
  2  9  1  0  0  0  0
  3 10  1  0  0  0  0
  3 11  1  0  0  0  0
  4 12  1  0  0  0  0
  5 13  1  0  0  0  0
  5 14  1  0  0  0  0
  6 15  1  0  0  0  0
  7 16  1  0  0  0  0
  7 17  1  0  0  0  0
M  END
>  <Alias name>
Nortricyclene

>  <Cp(sol,298)>   J/mol/K
129

$$$$
para-Quinone
  ChemBrain IXL

 12 12  0  0  0  0  0  0  0  0  1 V2000
    3.9963    3.8406   -0.5709 C   0  0  0  0  0  0  0  0  0  0  0  0
    2.6730    4.3822   -0.1889 C   0  0  0  0  0  0  0  0  0  0  0  0
    5.2167    4.6504   -0.3582 C   0  0  0  0  0  0  0  0  0  0  0  0
    4.0812    2.7266   -1.0611 O   0  0  0  0  0  0  0  0  0  0  0  0
    2.5800    5.6016    0.3465 C   0  0  0  0  0  0  0  0  0  0  0  0
    5.1238    5.8698    0.1772 C   0  0  0  0  0  0  0  0  0  0  0  0
    3.8003    6.4119    0.5581 C   0  0  0  0  0  0  0  0  0  0  0  0
    3.7153    7.5266    1.0465 O   0  0  0  0  0  0  0  0  0  0  0  0
    1.7800    3.7893   -0.3438 H   0  0  0  0  0  0  0  0  0  0  0  0
    6.1852    4.2538   -0.6369 H   0  0  0  0  0  0  0  0  0  0  0  0
    1.6117    5.9979    0.6260 H   0  0  0  0  0  0  0  0  0  0  0  0
    6.0168    6.4624    0.3328 H   0  0  0  0  0  0  0  0  0  0  0  0
  1  2  1  0  0  0  0
  1  3  1  0  0  0  0
  1  4  2  0  0  0  0
  2  5  2  0  0  0  0
  3  6  2  0  0  0  0
  5  7  1  0  0  0  0
  6  7  1  0  0  0  0
  7  8  2  0  0  0  0
  2  9  1  0  0  0  0
  3 10  1  0  0  0  0
  5 11  1  0  0  0  0
  6 12  1  0  0  0  0
M  END
>  <Alias name>
1,4-Benzoquinone

>  <Cp(sol,298)>   J/mol/K
129

$$$$
Nitroguanidine
  ChemBrain IXL

 11 10  0  0  0  0  0  0  0  0  1 V2000
    2.3678    6.4269    0.0000 N   0  0  0  0  0  0  0  0  0  0  0  0
    3.5294    5.6454   -0.0090 C   0  0  0  0  0  0  0  0  0  0  0  0
    3.4334    4.2487   -0.0047 N   0  0  0  0  0  0  0  0  0  0  0  0
    4.6701    6.2035   -0.0210 N   0  0  0  0  0  0  0  0  0  0  0  0
    6.9786    5.9446   -0.0425 O   0  5  0  0  0  0  0  0  0  0  0  0
    5.8648    5.3997   -0.0303 N   0  3  0  0  0  0  0  0  0  0  0  0
    5.7799    4.1626   -0.0260 O   0  0  0  0  0  0  0  0  0  0  0  0
    2.4370    7.4335    0.0043 H   0  0  0  0  0  0  0  0  0  0  0  0
    1.4615    5.9835    0.0021 H   0  0  0  0  0  0  0  0  0  0  0  0
    4.2706    3.6855   -0.0087 H   0  0  0  0  0  0  0  0  0  0  0  0
    2.5271    3.8053    0.0025 H   0  0  0  0  0  0  0  0  0  0  0  0
  1  2  1  0  0  0  0
  2  3  1  0  0  0  0
  2  4  2  0  0  0  0
  5  6  1  0  0  0  0
  6  7  2  0  0  0  0
  6  4  1  0  0  0  0
  1  8  1  0  0  0  0
  1  9  1  0  0  0  0
  3 10  1  0  0  0  0
  3 11  1  0  0  0  0
M  END
>  <Alias name>
Nitroguanidine

>  <Cp(sol,298)>   J/mol/K
129.3

$$$$
Methimazole
  ChemBrain IXL

 13 13  0  0  0  0  0  0  0  0  1 V2000
    4.5321    5.4833   -0.5036 C   0  0  0  0  0  0  0  0  0  0  0  0
    3.4865    5.0233   -0.0029 N   0  0  0  0  0  0  0  0  0  0  0  0
    4.3986    6.6557   -0.6031 N   0  0  0  0  0  0  0  0  0  0  0  0
    5.9740    4.4803   -0.9775 S   0  0  0  0  0  0  0  0  0  0  0  0
    2.7073    5.9945    0.1913 C   0  0  0  0  0  0  0  0  0  0  0  0
    3.2421    3.6037    0.3211 C   0  0  0  0  0  0  0  0  0  0  0  0
    3.2798    7.0005   -0.1799 C   0  0  0  0  0  0  0  0  0  0  0  0
    6.7433    5.4616   -1.4364 H   0  0  0  0  0  0  0  0  0  0  0  0
    1.7081    5.9502    0.6129 H   0  0  0  0  0  0  0  0  0  0  0  0
    4.1092    3.0275    0.0851 H   0  0  0  0  0  0  0  0  0  0  0  0
    3.0302    3.5064    1.3866 H   0  0  0  0  0  0  0  0  0  0  0  0
    2.4004    3.2358   -0.2685 H   0  0  0  0  0  0  0  0  0  0  0  0
    2.8847    8.0071   -0.1488 H   0  0  0  0  0  0  0  0  0  0  0  0
  1  2  1  0  0  0  0
  1  3  2  0  0  0  0
  1  4  1  0  0  0  0
  2  5  1  0  0  0  0
  2  6  1  0  0  0  0
  3  7  1  0  0  0  0
  5  7  2  0  0  0  0
  4  8  1  0  0  0  0
  5  9  1  0  0  0  0
  6 10  1  0  0  0  0
  6 11  1  0  0  0  0
  6 12  1  0  0  0  0
  7 13  1  0  0  0  0
M  END
>  <Alias name>
Methimazole

>  <Cp(sol,298)>   J/mol/K
129.8

$$$$
Bicyclo(2,2,1)heptene
  ChemBrain IXL

 17 18  0  0  0  0  0  0  0  0  1 V2000
    2.4699    5.4943   -0.3528 C   0  0  0  0  0  0  0  0  0  0  0  0
    3.5683    5.8779    0.6490 C   0  0  0  0  0  0  0  0  0  0  0  0
    4.6784    6.0527   -0.1545 C   0  0  0  0  0  0  0  0  0  0  0  0
    5.0956    4.9354   -0.5361 C   0  0  0  0  0  0  0  0  0  0  0  0
    4.2919    3.9426   -0.0114 C   0  0  0  0  0  0  0  0  0  0  0  0
    3.0037    4.0570   -0.8381 C   0  0  0  0  0  0  0  0  0  0  0  0
    3.9001    4.5904    1.2260 C   0  0  0  0  0  0  0  0  0  0  0  0
    2.4439    6.2093   -1.1817 H   0  0  0  0  0  0  0  0  0  0  0  0
    1.5178    5.4173    0.1321 H   0  0  0  0  0  0  0  0  0  0  0  0
    3.3543    6.6881    1.3371 H   0  0  0  0  0  0  0  0  0  0  0  0
    5.1362    7.0220   -0.4306 H   0  0  0  0  0  0  0  0  0  0  0  0
    5.9723    4.7829   -1.1946 H   0  0  0  0  0  0  0  0  0  0  0  0
    4.7474    2.9619    0.0671 H   0  0  0  0  0  0  0  0  0  0  0  0
    3.2281    4.0559   -1.9103 H   0  0  0  0  0  0  0  0  0  0  0  0
    2.3191    3.2766   -0.5774 H   0  0  0  0  0  0  0  0  0  0  0  0
    3.0569    4.1223    1.6761 H   0  0  0  0  0  0  0  0  0  0  0  0
    4.7469    4.6731    1.9134 H   0  0  0  0  0  0  0  0  0  0  0  0
  1  2  1  0  0  0  0
  2  3  1  0  0  0  0
  4  5  1  0  0  0  0
  1  6  1  0  0  0  0
  6  5  1  0  0  0  0
  4  3  2  0  0  0  0
  5  7  1  0  0  0  0
  7  2  1  0  0  0  0
  1  8  1  0  0  0  0
  1  9  1  0  0  0  0
  2 10  1  0  0  0  0
  3 11  1  0  0  0  0
  4 12  1  0  0  0  0
  5 13  1  0  0  0  0
  6 14  1  0  0  0  0
  6 15  1  0  0  0  0
  7 16  1  0  0  0  0
  7 17  1  0  0  0  0
M  END
>  <Alias name>
Norbornene

>  <Cp(sol,298)>   J/mol/K
129.9

$$$$
Methyl phosphonic dichloride 
  ChemBrain IXL

  8  7  0  0  0  0  0  0  0  0  1 V2000
    2.5370    4.1328   -0.1637 P   0  0  0  0  0  0  0  0  0  0  0  0
    1.5802    3.2295   -0.5796 O   0  0  0  0  0  0  0  0  0  0  0  0
    3.7793    3.2649    0.9319 C   0  0  0  0  0  0  0  0  0  0  0  0
    1.6406    5.6401    0.8844 Cl  0  0  0  0  0  0  0  0  0  0  0  0
    3.4926    4.9111   -1.7930 Cl  0  0  0  0  0  0  0  0  0  0  0  0
    4.5301    3.9738    1.2583 H   0  0  0  0  0  0  0  0  0  0  0  0
    4.2544    2.4659    0.3763 H   0  0  0  0  0  0  0  0  0  0  0  0
    3.2727    2.8523    1.7957 H   0  0  0  0  0  0  0  0  0  0  0  0
  1  2  2  0  0  0  0
  1  3  1  0  0  0  0
  1  4  1  0  0  0  0
  1  5  1  0  0  0  0
  3  6  1  0  0  0  0
  3  7  1  0  0  0  0
  3  8  1  0  0  0  0
M  END
>  <Alias name>
Methyl phosphonic dichloride 

>  <Cp(sol,298)>   J/mol/K
131.12

$$$$
Biuret
  ChemBrain IXL

 12 11  0  0  0  0  0  0  0  0  1 V2000
    3.5681    5.4400    0.0000 C   0  0  0  0  0  0  0  0  0  0  0  0
    4.5046    6.4806   -0.0040 N   0  0  0  0  0  0  0  0  0  0  0  0
    2.1987    5.7307    0.0008 N   0  0  0  0  0  0  0  0  0  0  0  0
    3.9455    4.2798    0.0028 O   0  0  0  0  0  0  0  0  0  0  0  0
    5.8741    6.1900   -0.0049 C   0  0  0  0  0  0  0  0  0  0  0  0
    6.3072    4.8586    0.0013 N   0  0  0  0  0  0  0  0  0  0  0  0
    6.6902    7.0968   -0.0110 O   0  0  0  0  0  0  0  0  0  0  0  0
    4.1926    7.4402   -0.0064 H   0  0  0  0  0  0  0  0  0  0  0  0
    1.8866    6.6902   -0.0019 H   0  0  0  0  0  0  0  0  0  0  0  0
    1.5237    4.9806    0.0042 H   0  0  0  0  0  0  0  0  0  0  0  0
    5.6322    4.1086    0.0044 H   0  0  0  0  0  0  0  0  0  0  0  0
    7.2942    4.6491    0.0027 H   0  0  0  0  0  0  0  0  0  0  0  0
  1  2  1  0  0  0  0
  1  3  1  0  0  0  0
  1  4  2  0  0  0  0
  2  5  1  0  0  0  0
  5  6  1  0  0  0  0
  5  7  2  0  0  0  0
  2  8  1  0  0  0  0
  3  9  1  0  0  0  0
  3 10  1  0  0  0  0
  6 11  1  0  0  0  0
  6 12  1  0  0  0  0
M  END
>  <Alias name>
Imidodicarbonic diamide

>  <Cp(sol,298)>   J/mol/K
131.3

$$$$
2-Acetylpyrrole
  ChemBrain IXL

 15 15  0  0  0  0  0  0  0  0  1 V2000
    6.1464    5.6233   -0.4577 C   0  0  0  0  0  0  0  0  0  0  0  0
    5.1365    6.2907   -0.3281 C   0  0  0  0  0  0  0  0  0  0  0  0
    7.1559    6.4367   -0.7795 C   0  0  0  0  0  0  0  0  0  0  0  0
    6.7228    7.5794   -0.8353 C   0  0  0  0  0  0  0  0  0  0  0  0
    5.4629    7.5432   -0.5616 N   0  0  0  0  0  0  0  0  0  0  0  0
    3.7474    5.6891    0.0486 C   0  0  0  0  0  0  0  0  0  0  0  0
    3.6640    4.4880    0.2224 O   0  0  0  0  0  0  0  0  0  0  0  0
    2.4666    6.5325    0.2150 C   0  0  0  0  0  0  0  0  0  0  0  0
    4.8480    8.3456   -0.5401 H   0  0  0  0  0  0  0  0  0  0  0  0
    6.2098    4.5507   -0.3317 H   0  0  0  0  0  0  0  0  0  0  0  0
    8.1983    6.1324   -0.9626 H   0  0  0  0  0  0  0  0  0  0  0  0
    7.3223    8.4715   -1.0790 H   0  0  0  0  0  0  0  0  0  0  0  0
    1.6371    5.8690    0.4811 H   0  0  0  0  0  0  0  0  0  0  0  0
    2.5979    7.2641    1.0043 H   0  0  0  0  0  0  0  0  0  0  0  0
    2.2267    7.0395   -0.7131 H   0  0  0  0  0  0  0  0  0  0  0  0
  1  2  2  0  0  0  0
  1  3  1  0  0  0  0
  3  4  2  0  0  0  0
  4  5  1  0  0  0  0
  5  2  1  0  0  0  0
  6  7  2  0  0  0  0
  6  2  1  0  0  0  0
  5  9  1  0  0  0  0
  6  8  1  0  0  0  0
  1 10  1  0  0  0  0
  3 11  1  0  0  0  0
  4 12  1  0  0  0  0
  8 13  1  0  0  0  0
  8 14  1  0  0  0  0
  8 15  1  0  0  0  0
M  END
>  <Alias name>
2-Acetylpyrrole

>  <Cp(sol,298)>   J/mol/K
132.05

$$$$
2-Furancarboxylic acid
  ChemBrain IXL

 12 12  0  0  0  0  0  0  0  0  1 V2000
    3.7409    5.2373   -0.1151 C   0  0  0  0  0  0  0  0  0  0  0  0
    4.6926    5.9931    0.0526 C   0  0  0  0  0  0  0  0  0  0  0  0
    2.5764    5.9415    0.0018 C   0  0  0  0  0  0  0  0  0  0  0  0
    2.8392    7.1241    0.2410 C   0  0  0  0  0  0  0  0  0  0  0  0
    4.2181    7.2905    0.3005 O   0  0  0  0  0  0  0  0  0  0  0  0
    6.1539    5.5286   -0.0119 C   0  0  0  0  0  0  0  0  0  0  0  0
    7.0399    6.3423    0.1701 O   0  0  0  0  0  0  0  0  0  0  0  0
    6.5353    4.0791   -0.2971 O   0  0  0  0  0  0  0  0  0  0  0  0
    5.7933    3.4447   -0.4399 H   0  0  0  0  0  0  0  0  0  0  0  0
    3.8307    4.1594   -0.3267 H   0  0  0  0  0  0  0  0  0  0  0  0
    1.5537    5.5286   -0.0998 H   0  0  0  0  0  0  0  0  0  0  0  0
    2.0673    7.9089    0.3813 H   0  0  0  0  0  0  0  0  0  0  0  0
  1  2  2  0  0  0  0
  1  3  1  0  0  0  0
  3  4  2  0  0  0  0
  4  5  1  0  0  0  0
  5  2  1  0  0  0  0
  6  7  2  0  0  0  0
  6  8  1  0  0  0  0
  6  2  1  0  0  0  0
  8  9  1  0  0  0  0
  1 10  1  0  0  0  0
  3 11  1  0  0  0  0
  4 12  1  0  0  0  0
M  END
>  <Alias name>
2-Furoic acid

>  <Cp(sol,298)>   J/mol/K
132.26

$$$$
Cytosin
  ChemBrain IXL

 13 13  0  0  0  0  0  0  0  0  1 V2000
    3.9835    4.8622    0.0000 N   0  0  0  0  0  0  0  0  0  0  0  0
    5.3612    4.5833    0.0010 C   0  0  0  0  0  0  0  0  0  0  0  0
    3.5691    6.0688    0.0100 C   0  0  0  0  0  0  0  0  0  0  0  0
    4.5321    7.1939    0.0231 C   0  0  0  0  0  0  0  0  0  0  0  0
    5.8400    6.9478    0.0215 C   0  0  0  0  0  0  0  0  0  0  0  0
    6.2894    5.6300    0.0067 N   0  0  0  0  0  0  0  0  0  0  0  0
    5.7507    3.4271   -0.0032 O   0  0  0  0  0  0  0  0  0  0  0  0
    2.1993    6.3340    0.0086 N   0  0  0  0  0  0  0  0  0  0  0  0
    7.2810    5.4315    0.0001 H   0  0  0  0  0  0  0  0  0  0  0  0
    1.5394    5.5731    0.0099 H   0  0  0  0  0  0  0  0  0  0  0  0
    1.8710    7.2878    0.0062 H   0  0  0  0  0  0  0  0  0  0  0  0
    4.1741    8.2160    0.0341 H   0  0  0  0  0  0  0  0  0  0  0  0
    6.5514    7.7673    0.0315 H   0  0  0  0  0  0  0  0  0  0  0  0
  1  2  1  0  0  0  0
  1  3  2  0  0  0  0
  3  4  1  0  0  0  0
  4  5  2  0  0  0  0
  5  6  1  0  0  0  0
  6  2  1  0  0  0  0
  2  7  2  0  0  0  0
  3  8  1  0  0  0  0
  6  9  1  0  0  0  0
  8 10  1  0  0  0  0
  8 11  1  0  0  0  0
  4 12  1  0  0  0  0
  5 13  1  0  0  0  0
M  END
>  <Alias name>
Cytosine

>  <Cp(sol,298)>   J/mol/K
132.6

$$$$
Diglycolic acid dilactone
  ChemBrain IXL

 12 12  0  0  0  0  0  0  0  0  1 V2000
    4.0218    6.2338   -0.6535 O   0  0  0  0  0  0  0  0  0  0  0  0
    5.0375    5.7458    0.2905 C   0  0  0  0  0  0  0  0  0  0  0  0
    2.6740    5.6808   -0.4567 C   0  0  0  0  0  0  0  0  0  0  0  0
    4.8575    4.2919    0.5007 C   0  0  0  0  0  0  0  0  0  0  0  0
    2.4941    4.2269   -0.2465 C   0  0  0  0  0  0  0  0  0  0  0  0
    3.5098    3.7389    0.6975 O   0  0  0  0  0  0  0  0  0  0  0  0
    5.8277    3.5523    0.5107 O   0  0  0  0  0  0  0  0  0  0  0  0
    1.7038    6.4204   -0.4665 O   0  0  0  0  0  0  0  0  0  0  0  0
    4.9300    6.2633    1.2357 H   0  0  0  0  0  0  0  0  0  0  0  0
    6.0249    5.9327   -0.1132 H   0  0  0  0  0  0  0  0  0  0  0  0
    2.6016    3.7095   -1.1918 H   0  0  0  0  0  0  0  0  0  0  0  0
    1.5067    4.0400    0.1571 H   0  0  0  0  0  0  0  0  0  0  0  0
  1  3  1  0  0  0  0
  2  4  1  0  0  0  0
  3  5  1  0  0  0  0
  4  6  1  0  0  0  0
  5  6  1  0  0  0  0
  1  2  1  0  0  0  0
  4  7  2  0  0  0  0
  3  8  2  0  0  0  0
  2  9  1  0  0  0  0
  2 10  1  0  0  0  0
  5 11  1  0  0  0  0
  5 12  1  0  0  0  0
M  END
>  <Alias name>
1,4-Dioxane-2,5-dione

>  <Cp(sol,298)>   J/mol/K
133.28

$$$$
N,N'-Dimethylurea
  ChemBrain IXL

 14 13  0  0  0  0  0  0  0  0  1 V2000
    3.4636    5.3328    0.1100 N   0  0  0  0  0  0  0  0  0  0  0  0
    4.5830    6.1175   -0.1916 C   0  0  0  0  0  0  0  0  0  0  0  0
    4.5486    7.3238   -0.0123 O   0  0  0  0  0  0  0  0  0  0  0  0
    5.7421    5.5180   -0.6989 N   0  0  0  0  0  0  0  0  0  0  0  0
    2.2479    5.9617    0.6462 C   0  0  0  0  0  0  0  0  0  0  0  0
    5.7836    4.0645   -0.9146 C   0  0  0  0  0  0  0  0  0  0  0  0
    3.4911    4.3355   -0.0408 H   0  0  0  0  0  0  0  0  0  0  0  0
    6.5488    6.0836   -0.9163 H   0  0  0  0  0  0  0  0  0  0  0  0
    1.4953    5.2027    0.8199 H   0  0  0  0  0  0  0  0  0  0  0  0
    2.4806    6.4596    1.5794 H   0  0  0  0  0  0  0  0  0  0  0  0
    1.8723    6.6864   -0.0656 H   0  0  0  0  0  0  0  0  0  0  0  0
    6.7530    3.7857   -1.3090 H   0  0  0  0  0  0  0  0  0  0  0  0
    5.0120    3.7821   -1.6202 H   0  0  0  0  0  0  0  0  0  0  0  0
    5.6165    3.5550    0.0263 H   0  0  0  0  0  0  0  0  0  0  0  0
  1  2  1  0  0  0  0
  2  3  2  0  0  0  0
  2  4  1  0  0  0  0
  1  5  1  0  0  0  0
  4  6  1  0  0  0  0
  1  7  1  0  0  0  0
  4  8  1  0  0  0  0
  5  9  1  0  0  0  0
  5 10  1  0  0  0  0
  5 11  1  0  0  0  0
  6 12  1  0  0  0  0
  6 13  1  0  0  0  0
  6 14  1  0  0  0  0
M  END
>  <Alias name>
N,N'-Dimethylurea

>  <Cp(sol,298)>   J/mol/K
133.3

$$$$
Malonodiamide
  ChemBrain IXL

 13 12  0  0  0  0  0  0  0  0  1 V2000
    4.4273    6.5795   -0.1845 C   0  0  0  0  0  0  0  0  0  0  0  0
    3.5266    5.5799    0.4318 C   0  0  0  0  0  0  0  0  0  0  0  0
    3.9891    4.6809    1.1146 O   0  0  0  0  0  0  0  0  0  0  0  0
    2.1437    5.6660    0.2312 N   0  0  0  0  0  0  0  0  0  0  0  0
    5.6414    5.9026   -0.6926 C   0  0  0  0  0  0  0  0  0  0  0  0
    5.5633    4.7770   -1.1565 O   0  0  0  0  0  0  0  0  0  0  0  0
    6.8796    6.5541   -0.6409 N   0  0  0  0  0  0  0  0  0  0  0  0
    1.5309    4.9753    0.6382 H   0  0  0  0  0  0  0  0  0  0  0  0
    1.7598    6.4187   -0.3203 H   0  0  0  0  0  0  0  0  0  0  0  0
    7.7093    6.0877   -0.9758 H   0  0  0  0  0  0  0  0  0  0  0  0
    6.9421    7.4899   -0.2689 H   0  0  0  0  0  0  0  0  0  0  0  0
    4.7088    7.3173    0.5567 H   0  0  0  0  0  0  0  0  0  0  0  0
    3.9166    7.0685   -1.0048 H   0  0  0  0  0  0  0  0  0  0  0  0
  1  2  1  0  0  0  0
  2  3  2  0  0  0  0
  2  4  1  0  0  0  0
  5  6  2  0  0  0  0
  5  7  1  0  0  0  0
  5  1  1  0  0  0  0
  4  8  1  0  0  0  0
  4  9  1  0  0  0  0
  7 10  1  0  0  0  0
  7 11  1  0  0  0  0
  1 12  1  0  0  0  0
  1 13  1  0  0  0  0
M  END
>  <Alias name>
Malonamide

>  <Cp(sol,298)>   J/mol/K
133.38

$$$$
Cyanuric acid
  ChemBrain IXL

 12 12  0  0  0  0  0  0  0  0  1 V2000
    4.1732    6.5808    0.0000 C   0  0  0  0  0  0  0  0  0  0  0  0
    5.3342    5.7991    0.0327 N   0  0  0  0  0  0  0  0  0  0  0  0
    2.9160    5.9657   -0.0335 N   0  0  0  0  0  0  0  0  0  0  0  0
    4.2570    7.7979    0.0007 O   0  0  0  0  0  0  0  0  0  0  0  0
    5.2380    4.4025    0.0319 C   0  0  0  0  0  0  0  0  0  0  0  0
    2.8198    4.5690   -0.0343 C   0  0  0  0  0  0  0  0  0  0  0  0
    3.9808    3.7874   -0.0016 N   0  0  0  0  0  0  0  0  0  0  0  0
    6.2498    3.7213    0.0603 O   0  0  0  0  0  0  0  0  0  0  0  0
    1.7242    4.0330   -0.0635 O   0  0  0  0  0  0  0  0  0  0  0  0
    6.2403    6.2424    0.0568 H   0  0  0  0  0  0  0  0  0  0  0  0
    2.0792    6.5290   -0.0571 H   0  0  0  0  0  0  0  0  0  0  0  0
    3.9115    2.7808   -0.0022 H   0  0  0  0  0  0  0  0  0  0  0  0
  1  2  1  0  0  0  0
  1  3  1  0  0  0  0
  1  4  2  0  0  0  0
  2  5  1  0  0  0  0
  3  6  1  0  0  0  0
  5  7  1  0  0  0  0
  5  8  2  0  0  0  0
  6  9  2  0  0  0  0
  6  7  1  0  0  0  0
  2 10  1  0  0  0  0
  3 11  1  0  0  0  0
  7 12  1  0  0  0  0
M  END
>  <Alias name>
Cyanuric acid

>  <Cp(sol,298)>   J/mol/K
133.5

$$$$
2,4-Hexadiyne
  ChemBrain IXL

 12 11  0  0  0  0  0  0  0  0  1 V2000
    4.6151    6.7829    0.4196 C   0  0  0  0  0  0  0  0  0  0  0  0
    5.9096    7.0072   -0.3859 C   0  0  0  0  0  0  0  0  0  0  0  0
    3.6038    6.6075    1.0489 C   0  0  0  0  0  0  0  0  0  0  0  0
    6.9209    7.1826   -1.0152 C   0  0  0  0  0  0  0  0  0  0  0  0
    2.3094    6.3832    1.8544 C   0  0  0  0  0  0  0  0  0  0  0  0
    8.2154    7.4070   -1.8207 C   0  0  0  0  0  0  0  0  0  0  0  0
    2.0796    5.3251    1.8810 H   0  0  0  0  0  0  0  0  0  0  0  0
    2.4450    6.7487    2.8647 H   0  0  0  0  0  0  0  0  0  0  0  0
    1.4938    6.9179    1.3834 H   0  0  0  0  0  0  0  0  0  0  0  0
    8.4451    8.4650   -1.8474 H   0  0  0  0  0  0  0  0  0  0  0  0
    8.0798    7.0414   -2.8311 H   0  0  0  0  0  0  0  0  0  0  0  0
    9.0309    6.8722   -1.3497 H   0  0  0  0  0  0  0  0  0  0  0  0
  1  2  1  0  0  0  0
  1  3  3  0  0  0  0
  2  4  3  0  0  0  0
  3  5  1  0  0  0  0
  4  6  1  0  0  0  0
  5  7  1  0  0  0  0
  5  8  1  0  0  0  0
  5  9  1  0  0  0  0
  6 10  1  0  0  0  0
  6 11  1  0  0  0  0
  6 12  1  0  0  0  0
M  END
>  <Alias name>
2,4-Hexadiyne

>  <Cp(sol,298)>   J/mol/K
133.57

$$$$
1,3-Dioxolan-2-one
  ChemBrain IXL

 13 13  0  0  0  0  0  0  0  0  1 V2000
    3.6370    6.1123    1.0103 C   0  0  0  0  0  0  0  0  0  0  0  0
    4.9180    5.3913    0.9924 O   0  0  0  0  0  0  0  0  0  0  0  0
    5.0332    4.3549   -0.0437 C   0  0  0  0  0  0  0  0  0  0  0  0
    3.7574    3.4906   -0.0497 C   0  0  0  0  0  0  0  0  0  0  0  0
    2.5391    4.3754   -0.3775 C   0  0  0  0  0  0  0  0  0  0  0  0
    2.3944    5.4120    0.6547 O   0  0  0  0  0  0  0  0  0  0  0  0
    3.6052    7.2918    1.3203 O   0  0  0  0  0  0  0  0  0  0  0  0
    5.8921    3.7293    0.1653 H   0  0  0  0  0  0  0  0  0  0  0  0
    5.1556    4.8244   -1.0120 H   0  0  0  0  0  0  0  0  0  0  0  0
    3.8512    2.7137   -0.7984 H   0  0  0  0  0  0  0  0  0  0  0  0
    3.6232    3.0382    0.9251 H   0  0  0  0  0  0  0  0  0  0  0  0
    2.6830    4.8447   -1.3428 H   0  0  0  0  0  0  0  0  0  0  0  0
    1.6454    3.7641   -0.4030 H   0  0  0  0  0  0  0  0  0  0  0  0
  1  2  1  0  0  0  0
  2  3  1  0  0  0  0
  3  4  1  0  0  0  0
  4  5  1  0  0  0  0
  5  6  1  0  0  0  0
  6  1  1  0  0  0  0
  1  7  2  0  0  0  0
  3  8  1  0  0  0  0
  3  9  1  0  0  0  0
  4 10  1  0  0  0  0
  4 11  1  0  0  0  0
  5 12  1  0  0  0  0
  5 13  1  0  0  0  0
M  END
>  <Alias name>
1,3-Dioxolan-2-one

>  <Cp(sol,298)>   J/mol/K
133.9

$$$$
Piperazine-2,5-dione
  ChemBrain IXL

 14 14  0  0  0  0  0  0  0  0  1 V2000
    5.3015    5.4590    0.1575 C   0  0  0  0  0  0  0  0  0  0  0  0
    4.9146    4.0591   -0.1269 C   0  0  0  0  0  0  0  0  0  0  0  0
    4.4134    6.5027   -0.1290 N   0  0  0  0  0  0  0  0  0  0  0  0
    3.4757    3.8885    0.1206 N   0  0  0  0  0  0  0  0  0  0  0  0
    2.9745    6.3321    0.1184 C   0  0  0  0  0  0  0  0  0  0  0  0
    2.5876    4.9321   -0.1659 C   0  0  0  0  0  0  0  0  0  0  0  0
    6.3944    5.7035    0.6415 O   0  0  0  0  0  0  0  0  0  0  0  0
    1.4948    4.6875   -0.6500 O   0  0  0  0  0  0  0  0  0  0  0  0
    4.7611    7.3720   -0.5052 H   0  0  0  0  0  0  0  0  0  0  0  0
    3.1281    3.0192    0.4969 H   0  0  0  0  0  0  0  0  0  0  0  0
    5.4734    3.3920    0.5179 H   0  0  0  0  0  0  0  0  0  0  0  0
    5.1329    3.8274   -1.1621 H   0  0  0  0  0  0  0  0  0  0  0  0
    2.4158    6.9991   -0.5265 H   0  0  0  0  0  0  0  0  0  0  0  0
    2.7562    6.5638    1.1535 H   0  0  0  0  0  0  0  0  0  0  0  0
  1  2  1  0  0  0  0
  1  3  1  0  0  0  0
  2  4  1  0  0  0  0
  3  5  1  0  0  0  0
  4  6  1  0  0  0  0
  5  6  1  0  0  0  0
  1  7  2  0  0  0  0
  6  8  2  0  0  0  0
  3  9  1  0  0  0  0
  4 10  1  0  0  0  0
  2 11  1  0  0  0  0
  2 12  1  0  0  0  0
  5 13  1  0  0  0  0
  5 14  1  0  0  0  0
M  END
>  <Alias name>
Glycine anhydride

>  <Cp(sol,298)>   J/mol/K
134

$$$$
3-Thenoic acid
  ChemBrain IXL

 12 12  0  0  0  0  0  0  0  0  1 V2000
    4.4997    5.5122    0.0000 C   0  0  0  0  0  0  0  0  0  0  0  0
    5.9745    5.5873    0.0836 C   0  0  0  0  0  0  0  0  0  0  0  0
    3.6733    6.6222   -0.0195 C   0  0  0  0  0  0  0  0  0  0  0  0
    3.8656    4.4321   -0.0608 C   0  0  0  0  0  0  0  0  0  0  0  0
    6.7687    4.3532    0.1029 O   0  0  0  0  0  0  0  0  0  0  0  0
    6.5309    6.6723    0.1365 O   0  0  0  0  0  0  0  0  0  0  0  0
    2.4564    6.3182   -0.0943 C   0  0  0  0  0  0  0  0  0  0  0  0
    2.2350    4.6812   -0.1454 S   0  0  0  0  0  0  0  0  0  0  0  0
    6.2450    3.5229    0.0545 H   0  0  0  0  0  0  0  0  0  0  0  0
    4.0365    7.6436    0.0249 H   0  0  0  0  0  0  0  0  0  0  0  0
    4.3324    3.4559   -0.0581 H   0  0  0  0  0  0  0  0  0  0  0  0
    1.6503    7.0415   -0.1218 H   0  0  0  0  0  0  0  0  0  0  0  0
  1  2  1  0  0  0  0
  1  3  1  0  0  0  0
  1  4  2  0  0  0  0
  2  5  1  0  0  0  0
  2  6  2  0  0  0  0
  3  7  2  0  0  0  0
  4  8  1  0  0  0  0
  7  8  1  0  0  0  0
  5  9  1  0  0  0  0
  3 10  1  0  0  0  0
  4 11  1  0  0  0  0
  7 12  1  0  0  0  0
M  END
>  <Alias name>
3-Thiophenecarboxylic acid

>  <Cp(sol,298)>   J/mol/K
134.17

$$$$
N,N-Dimethylurea
  ChemBrain IXL

 14 13  0  0  0  0  0  0  0  0  1 V2000
    3.3617    5.3137   -0.1627 N   0  0  0  0  0  0  0  0  0  0  0  0
    4.5592    4.6127   -0.3488 C   0  0  0  0  0  0  0  0  0  0  0  0
    4.5335    3.4316   -0.6536 O   0  0  0  0  0  0  0  0  0  0  0  0
    5.7860    5.2669   -0.1853 N   0  0  0  0  0  0  0  0  0  0  0  0
    2.0735    4.6254   -0.3292 C   0  0  0  0  0  0  0  0  0  0  0  0
    3.3926    6.7381    0.1994 C   0  0  0  0  0  0  0  0  0  0  0  0
    5.8073    6.2434    0.0679 H   0  0  0  0  0  0  0  0  0  0  0  0
    6.6491    4.7619   -0.3205 H   0  0  0  0  0  0  0  0  0  0  0  0
    2.2490    3.5905   -0.5956 H   0  0  0  0  0  0  0  0  0  0  0  0
    1.5178    4.6699    0.5992 H   0  0  0  0  0  0  0  0  0  0  0  0
    1.5048    5.1087   -1.1139 H   0  0  0  0  0  0  0  0  0  0  0  0
    2.3794    7.1070    0.3001 H   0  0  0  0  0  0  0  0  0  0  0  0
    3.9048    7.2963   -0.5746 H   0  0  0  0  0  0  0  0  0  0  0  0
    3.9164    6.8604    1.1394 H   0  0  0  0  0  0  0  0  0  0  0  0
  1  2  1  0  0  0  0
  2  3  2  0  0  0  0
  2  4  1  0  0  0  0
  1  5  1  0  0  0  0
  1  6  1  0  0  0  0
  4  7  1  0  0  0  0
  4  8  1  0  0  0  0
  5  9  1  0  0  0  0
  5 10  1  0  0  0  0
  5 11  1  0  0  0  0
  6 12  1  0  0  0  0
  6 13  1  0  0  0  0
  6 14  1  0  0  0  0
M  END
>  <Alias name>
N,N-Dimethylurea

>  <Cp(sol,298)>   J/mol/K
134.3

$$$$
Hypoxanthin
  ChemBrain IXL

 14 15  0  0  0  0  0  0  0  0  1 V2000
    5.4337    6.0443   -0.0611 C   0  0  0  0  0  0  0  0  0  0  0  0
    4.7452    6.9930   -0.0249 C   0  0  0  0  0  0  0  0  0  0  0  0
    4.9074    4.7229    0.0021 C   0  0  0  0  0  0  0  0  0  0  0  0
    6.6346    6.4188   -0.1594 N   0  0  0  0  0  0  0  0  0  0  0  0
    3.3697    6.9255    0.0814 N   0  0  0  0  0  0  0  0  0  0  0  0
    5.4881    8.0030   -0.0992 N   0  0  0  0  0  0  0  0  0  0  0  0
    3.5707    4.6141    0.1059 N   0  0  0  0  0  0  0  0  0  0  0  0
    5.6282    3.7328   -0.0355 O   0  0  0  0  0  0  0  0  0  0  0  0
    6.6151    7.6729   -0.1796 C   0  0  0  0  0  0  0  0  0  0  0  0
    2.8055    5.7731    0.1444 C   0  0  0  0  0  0  0  0  0  0  0  0
    7.4690    5.8090   -0.2127 H   0  0  0  0  0  0  0  0  0  0  0  0
    3.1445    3.7249    0.1535 H   0  0  0  0  0  0  0  0  0  0  0  0
    7.4860    8.3155   -0.2572 H   0  0  0  0  0  0  0  0  0  0  0  0
    1.7395    5.6896    0.2273 H   0  0  0  0  0  0  0  0  0  0  0  0
  1  2  2  0  0  0  0
  1  3  1  0  0  0  0
  1  4  1  0  0  0  0
  2  5  1  0  0  0  0
  2  6  1  0  0  0  0
  3  7  1  0  0  0  0
  3  8  2  0  0  0  0
  4  9  1  0  0  0  0
  5 10  2  0  0  0  0
  6  9  2  0  0  0  0
  7 10  1  0  0  0  0
  4 11  1  0  0  0  0
  7 12  1  0  0  0  0
  9 13  1  0  0  0  0
 10 14  1  0  0  0  0
M  END
>  <Alias name>
Hypoxanthine

>  <Cp(sol,298)>   J/mol/K
134.5

$$$$
Resorcinol
  ChemBrain IXL

 14 14  0  0  0  0  0  0  0  0  1 V2000
    2.6516    4.7140    0.0000 C   0  0  0  0  0  0  0  0  0  0  0  0
    2.6519    6.1100    0.0072 C   0  0  0  0  0  0  0  0  0  0  0  0
    3.8616    6.8091   -0.0103 C   0  0  0  0  0  0  0  0  0  0  0  0
    5.0698    6.1097   -0.0350 C   0  0  0  0  0  0  0  0  0  0  0  0
    5.0698    4.7122   -0.0422 C   0  0  0  0  0  0  0  0  0  0  0  0
    3.8600    4.0154   -0.0247 C   0  0  0  0  0  0  0  0  0  0  0  0
    3.8661    8.2834   -0.0027 O   0  0  0  0  0  0  0  0  0  0  0  0
    6.3437    3.9710   -0.0683 O   0  0  0  0  0  0  0  0  0  0  0  0
    1.7162    4.1742    0.0135 H   0  0  0  0  0  0  0  0  0  0  0  0
    1.7167    6.6499    0.0263 H   0  0  0  0  0  0  0  0  0  0  0  0
    6.0053    6.6493   -0.0485 H   0  0  0  0  0  0  0  0  0  0  0  0
    3.8591    2.9354   -0.0303 H   0  0  0  0  0  0  0  0  0  0  0  0
    3.0072    8.6909    0.0143 H   0  0  0  0  0  0  0  0  0  0  0  0
    7.1262    4.5111   -0.0792 H   0  0  0  0  0  0  0  0  0  0  0  0
  1  2  4  0  0  0  0
  2  3  4  0  0  0  0
  3  4  4  0  0  0  0
  4  5  4  0  0  0  0
  5  6  4  0  0  0  0
  6  1  4  0  0  0  0
  3  7  1  0  0  0  0
  5  8  1  0  0  0  0
  1  9  1  0  0  0  0
  2 10  1  0  0  0  0
  4 11  1  0  0  0  0
  6 12  1  0  0  0  0
  7 13  1  0  0  0  0
  8 14  1  0  0  0  0
M  END
>  <Alias name>
1,3-Dihydroxybenzene

>  <Cp(sol,298)>   J/mol/K
135.53

$$$$
Maleic acid
  ChemBrain IXL

 12 11  0  0  0  0  0  0  0  0  1 V2000
    4.5713    6.4849   -0.0532 C   0  0  0  0  0  0  0  0  0  0  0  0
    3.2423    6.3877   -0.1333 C   0  0  0  0  0  0  0  0  0  0  0  0
    2.5961    5.0562   -0.1298 C   0  0  0  0  0  0  0  0  0  0  0  0
    1.4934    4.9146    0.3726 O   0  0  0  0  0  0  0  0  0  0  0  0
    3.2830    3.9043   -0.7316 O   0  0  0  0  0  0  0  0  0  0  0  0
    5.3986    5.2612    0.0394 C   0  0  0  0  0  0  0  0  0  0  0  0
    6.5138    5.2399   -0.4548 O   0  0  0  0  0  0  0  0  0  0  0  0
    4.8765    4.0713    0.7269 O   0  0  0  0  0  0  0  0  0  0  0  0
    2.7964    3.0523   -0.6711 H   0  0  0  0  0  0  0  0  0  0  0  0
    5.4796    3.2951    0.7298 H   0  0  0  0  0  0  0  0  0  0  0  0
    5.0441    7.4592   -0.0559 H   0  0  0  0  0  0  0  0  0  0  0  0
    2.6369    7.2832   -0.2009 H   0  0  0  0  0  0  0  0  0  0  0  0
  1  2  2  0  0  0  0
  3  4  2  0  0  0  0
  3  5  1  0  0  0  0
  6  7  2  0  0  0  0
  6  8  1  0  0  0  0
  6  1  1  0  0  0  0
  3  2  1  0  0  0  0
  5  9  1  0  0  0  0
  8 10  1  0  0  0  0
  1 11  1  0  0  0  0
  2 12  1  0  0  0  0
M  END
>  <Alias name>
Maleic acid

>  <Cp(sol,298)>   J/mol/K
135.6

$$$$
Serine
  ChemBrain IXL

 14 13  0  0  0  0  0  0  0  0  1 V2000
    3.2522    6.9971    0.2957 O   0  0  0  0  0  0  0  0  0  0  0  0
    3.9146    6.0588   -0.1155 C   0  0  0  0  0  0  0  0  0  0  0  0
    5.3686    6.2010   -0.2783 O   0  5  0  0  0  0  0  0  0  0  0  0
    3.2543    4.7772   -0.4504 C   0  0  0  0  0  0  0  0  0  0  0  0
    2.1487    4.5359    0.4878 N   0  3  0  0  0  0  0  0  0  0  0  0
    4.2772    3.6295   -0.3450 C   0  0  0  0  0  0  0  0  0  0  0  0
    5.4832    3.9761   -1.1107 O   0  0  0  0  0  0  0  0  0  0  0  0
    1.6994    3.6615    0.2604 H   0  0  0  0  0  0  0  0  0  0  0  0
    2.5094    4.4938    1.4292 H   0  0  0  0  0  0  0  0  0  0  0  0
    1.4782    5.2867    0.4178 H   0  0  0  0  0  0  0  0  0  0  0  0
    5.8722    4.8535   -0.8985 H   0  0  0  0  0  0  0  0  0  0  0  0
    2.8669    4.8239   -1.4606 H   0  0  0  0  0  0  0  0  0  0  0  0
    3.8436    2.7216   -0.7458 H   0  0  0  0  0  0  0  0  0  0  0  0
    4.5411    3.4754    0.6940 H   0  0  0  0  0  0  0  0  0  0  0  0
  1  2  2  0  0  0  0
  2  3  1  0  0  0  0
  2  4  1  0  0  0  0
  4  5  1  0  0  0  0
  4  6  1  0  0  0  0
  6  7  1  0  0  0  0
  5  8  1  0  0  0  0
  5  9  1  0  0  0  0
  5 10  1  0  0  0  0
  7 11  1  0  0  0  0
  4 12  1  0  0  0  0
  6 13  1  0  0  0  0
  6 14  1  0  0  0  0
M  END
>  <Alias name>
Serine

>  <Cp(sol,298)>   J/mol/K
135.6

$$$$
Hydroquinone
  ChemBrain IXL

 14 14  0  0  0  0  0  0  0  0  1 V2000
    3.5810    5.6273    0.0000 C   0  0  0  0  0  0  0  0  0  0  0  0
    3.5922    7.0247    0.0065 C   0  0  0  0  0  0  0  0  0  0  0  0
    4.8075    7.7114   -0.0105 C   0  0  0  0  0  0  0  0  0  0  0  0
    6.0103    7.0028   -0.0339 C   0  0  0  0  0  0  0  0  0  0  0  0
    5.9992    5.6055   -0.0404 C   0  0  0  0  0  0  0  0  0  0  0  0
    4.7839    4.9187   -0.0234 C   0  0  0  0  0  0  0  0  0  0  0  0
    7.2673    4.8540   -0.0651 O   0  0  0  0  0  0  0  0  0  0  0  0
    2.3241    7.7762    0.0312 O   0  0  0  0  0  0  0  0  0  0  0  0
    2.6414    5.0951    0.0131 H   0  0  0  0  0  0  0  0  0  0  0  0
    4.8172    8.7914   -0.0055 H   0  0  0  0  0  0  0  0  0  0  0  0
    6.9500    7.5351   -0.0470 H   0  0  0  0  0  0  0  0  0  0  0  0
    4.7741    3.8388   -0.0284 H   0  0  0  0  0  0  0  0  0  0  0  0
    8.0541    5.3877   -0.0756 H   0  0  0  0  0  0  0  0  0  0  0  0
    1.5373    7.2424    0.0418 H   0  0  0  0  0  0  0  0  0  0  0  0
  1  2  4  0  0  0  0
  2  3  4  0  0  0  0
  3  4  4  0  0  0  0
  4  5  4  0  0  0  0
  5  6  4  0  0  0  0
  6  1  4  0  0  0  0
  5  7  1  0  0  0  0
  2  8  1  0  0  0  0
  1  9  1  0  0  0  0
  3 10  1  0  0  0  0
  4 11  1  0  0  0  0
  6 12  1  0  0  0  0
  7 13  1  0  0  0  0
  8 14  1  0  0  0  0
M  END
>  <Alias name>
1,4-Dihydroxybenzene

>  <Cp(sol,298)>   J/mol/K
136.4

$$$$
Diethanolamine
  ChemBrain IXL

 18 17  0  0  0  0  0  0  0  0  1 V2000
    5.6678    7.0663   -0.0736 N   0  0  0  0  0  0  0  0  0  0  0  0
    4.2543    7.3849    0.1783 C   0  0  0  0  0  0  0  0  0  0  0  0
    6.3878    8.2922   -0.4499 C   0  0  0  0  0  0  0  0  0  0  0  0
    3.5008    6.1003    0.5734 C   0  0  0  0  0  0  0  0  0  0  0  0
    7.8688    7.9578   -0.7126 C   0  0  0  0  0  0  0  0  0  0  0  0
    2.0882    6.4188    0.8253 O   0  0  0  0  0  0  0  0  0  0  0  0
    8.5885    9.1830   -1.0885 O   0  0  0  0  0  0  0  0  0  0  0  0
    5.7327    6.3944   -0.8237 H   0  0  0  0  0  0  0  0  0  0  0  0
    1.5296    5.6528    1.0849 H   0  0  0  0  0  0  0  0  0  0  0  0
    9.5459    9.0617   -1.2753 H   0  0  0  0  0  0  0  0  0  0  0  0
    4.1845    8.1063    0.9831 H   0  0  0  0  0  0  0  0  0  0  0  0
    3.8124    7.8011   -0.7188 H   0  0  0  0  0  0  0  0  0  0  0  0
    5.9472    8.7089   -1.3473 H   0  0  0  0  0  0  0  0  0  0  0  0
    6.3181    9.0135    0.3550 H   0  0  0  0  0  0  0  0  0  0  0  0
    3.5703    5.3790   -0.2313 H   0  0  0  0  0  0  0  0  0  0  0  0
    3.9426    5.6842    1.4704 H   0  0  0  0  0  0  0  0  0  0  0  0
    8.3094    7.5412    0.1847 H   0  0  0  0  0  0  0  0  0  0  0  0
    7.9387    7.2367   -1.5175 H   0  0  0  0  0  0  0  0  0  0  0  0
  1  2  1  0  0  0  0
  1  3  1  0  0  0  0
  2  4  1  0  0  0  0
  3  5  1  0  0  0  0
  4  6  1  0  0  0  0
  5  7  1  0  0  0  0
  1  8  1  0  0  0  0
  6  9  1  0  0  0  0
  7 10  1  0  0  0  0
  2 11  1  0  0  0  0
  2 12  1  0  0  0  0
  3 13  1  0  0  0  0
  3 14  1  0  0  0  0
  4 15  1  0  0  0  0
  4 16  1  0  0  0  0
  5 17  1  0  0  0  0
  5 18  1  0  0  0  0
M  END
>  <Alias name>
Diethanolamine

>  <Cp(sol,298)>   J/mol/K
137

$$$$
Thiohydantoin
  ChemBrain IXL

 11 11  0  0  0  0  0  0  0  0  1 V2000
    2.2610    4.8170    0.0000 C   0  0  0  0  0  0  0  0  0  0  0  0
    3.2720    5.7362    0.3109 C   0  0  0  0  0  0  0  0  0  0  0  0
    3.0384    3.7024   -0.2864 N   0  0  0  0  0  0  0  0  0  0  0  0
    4.4326    5.1882    0.2156 N   0  0  0  0  0  0  0  0  0  0  0  0
    3.0955    6.9026    0.6284 O   0  0  0  0  0  0  0  0  0  0  0  0
    4.3001    3.9863   -0.1448 C   0  0  0  0  0  0  0  0  0  0  0  0
    5.6167    2.9051   -0.4055 S   0  0  0  0  0  0  0  0  0  0  0  0
    2.6872    2.8113   -0.5592 H   0  0  0  0  0  0  0  0  0  0  0  0
    5.3281    5.6527    0.4116 H   0  0  0  0  0  0  0  0  0  0  0  0
    1.7038    5.1372   -0.8604 H   0  0  0  0  0  0  0  0  0  0  0  0
    1.6277    4.6435    0.8509 H   0  0  0  0  0  0  0  0  0  0  0  0
  1  2  1  0  0  0  0
  1  3  1  0  0  0  0
  2  4  1  0  0  0  0
  2  5  2  0  0  0  0
  3  6  1  0  0  0  0
  4  6  1  0  0  0  0
  6  7  2  0  0  0  0
  3  8  1  0  0  0  0
  4  9  1  0  0  0  0
  1 10  1  0  0  0  0
  1 11  1  0  0  0  0
M  END
>  <Alias name>
2-Thioxo-4-imidazolidinone

>  <Cp(sol,298)>   J/mol/K
137.05

$$$$
Thiobarbituric acid
  ChemBrain IXL

 13 13  0  0  0  0  0  0  0  0  1 V2000
    2.5753    4.4148   -0.0526 C   0  0  0  0  0  0  0  0  0  0  0  0
    2.5718    5.8810   -0.2665 C   0  0  0  0  0  0  0  0  0  0  0  0
    3.8851    3.8551   -0.4607 C   0  0  0  0  0  0  0  0  0  0  0  0
    3.7453    6.6200   -0.0755 N   0  0  0  0  0  0  0  0  0  0  0  0
    1.5460    6.4452   -0.6091 O   0  0  0  0  0  0  0  0  0  0  0  0
    5.0555    4.5979   -0.2671 N   0  0  0  0  0  0  0  0  0  0  0  0
    3.9441    2.7462   -0.9657 O   0  0  0  0  0  0  0  0  0  0  0  0
    4.9733    5.9615    0.0252 C   0  0  0  0  0  0  0  0  0  0  0  0
    6.3724    6.8225    0.5053 S   0  0  0  0  0  0  0  0  0  0  0  0
    3.7047    7.6265   -0.0114 H   0  0  0  0  0  0  0  0  0  0  0  0
    5.9571    4.1498   -0.3391 H   0  0  0  0  0  0  0  0  0  0  0  0
    1.7903    3.9627   -0.6451 H   0  0  0  0  0  0  0  0  0  0  0  0
    2.4037    4.2031    0.9953 H   0  0  0  0  0  0  0  0  0  0  0  0
  1  2  1  0  0  0  0
  1  3  1  0  0  0  0
  2  4  1  0  0  0  0
  2  5  2  0  0  0  0
  3  6  1  0  0  0  0
  3  7  2  0  0  0  0
  4  8  1  0  0  0  0
  6  8  1  0  0  0  0
  8  9  2  0  0  0  0
  4 10  1  0  0  0  0
  6 11  1  0  0  0  0
  1 12  1  0  0  0  0
  1 13  1  0  0  0  0
M  END
>  <Alias name>
Thiobarbituric acid

>  <Cp(sol,298)>   J/mol/K
137.2

$$$$
Butylene carbonate
  ChemBrain IXL

 16 16  0  0  0  0  0  0  0  0  1 V2000
    3.8733    6.0947    0.6835 C   0  0  0  0  0  0  0  0  0  0  0  0
    5.3028    6.2012    0.7240 O   0  0  0  0  0  0  0  0  0  0  0  0
    3.5576    4.5738    1.0576 C   0  0  0  0  0  0  0  0  0  0  0  0
    3.4119    6.3644   -0.7203 C   0  0  0  0  0  0  0  0  0  0  0  0
    5.8202    4.9223    0.9142 C   0  0  0  0  0  0  0  0  0  0  0  0
    4.8508    3.9457    1.1616 O   0  0  0  0  0  0  0  0  0  0  0  0
    2.3177    5.3574   -1.0615 C   0  0  0  0  0  0  0  0  0  0  0  0
    7.0224    4.6759    0.8594 O   0  0  0  0  0  0  0  0  0  0  0  0
    3.4145    6.7749    1.3869 H   0  0  0  0  0  0  0  0  0  0  0  0
    2.9823    4.1075    0.2723 H   0  0  0  0  0  0  0  0  0  0  0  0
    3.0339    4.5114    2.0031 H   0  0  0  0  0  0  0  0  0  0  0  0
    3.0282    7.3746   -0.7924 H   0  0  0  0  0  0  0  0  0  0  0  0
    4.2535    6.2394   -1.4073 H   0  0  0  0  0  0  0  0  0  0  0  0
    2.7345    4.3514   -1.0382 H   0  0  0  0  0  0  0  0  0  0  0  0
    1.5211    5.4352   -0.3307 H   0  0  0  0  0  0  0  0  0  0  0  0
    1.9285    5.5647   -2.0440 H   0  0  0  0  0  0  0  0  0  0  0  0
  1  2  1  0  0  0  0
  1  3  1  0  0  0  0
  1  4  1  0  0  0  0
  2  5  1  0  0  0  0
  3  6  1  0  0  0  0
  4  7  1  0  0  0  0
  5  8  2  0  0  0  0
  5  6  1  0  0  0  0
  1  9  1  0  0  0  0
  3 10  1  0  0  0  0
  3 11  1  0  0  0  0
  4 12  1  0  0  0  0
  4 13  1  0  0  0  0
  7 14  1  0  0  0  0
  7 15  1  0  0  0  0
  7 16  1  0  0  0  0
M  END
>  <Alias name>
Butylene carbonate

>  <Cp(sol,298)>   J/mol/K
139.34

$$$$
Tetrahydro-2H-1,3-oxazine-2-thione
  ChemBrain IXL

 14 14  0  0  0  0  0  0  0  0  1 V2000
    4.1393    7.3146   -0.3969 C   0  0  0  0  0  0  0  0  0  0  0  0
    5.5380    6.7889   -0.0202 C   0  0  0  0  0  0  0  0  0  0  0  0
    5.6025    5.3424   -0.2738 N   0  0  0  0  0  0  0  0  0  0  0  0
    4.4988    4.5312    0.0153 C   0  0  0  0  0  0  0  0  0  0  0  0
    3.1444    5.1026    0.0074 O   0  0  0  0  0  0  0  0  0  0  0  0
    3.0674    6.5232    0.3774 C   0  0  0  0  0  0  0  0  0  0  0  0
    4.7260    2.8755    0.3776 S   0  0  0  0  0  0  0  0  0  0  0  0
    6.4423    4.9342   -0.6562 H   0  0  0  0  0  0  0  0  0  0  0  0
    4.0674    8.3646   -0.1417 H   0  0  0  0  0  0  0  0  0  0  0  0
    3.9814    7.1901   -1.4611 H   0  0  0  0  0  0  0  0  0  0  0  0
    5.7249    6.9802    1.0293 H   0  0  0  0  0  0  0  0  0  0  0  0
    6.2865    7.2940   -0.6181 H   0  0  0  0  0  0  0  0  0  0  0  0
    2.0857    6.9080    0.1301 H   0  0  0  0  0  0  0  0  0  0  0  0
    3.2390    6.6289    1.4415 H   0  0  0  0  0  0  0  0  0  0  0  0
  1  2  1  0  0  0  0
  2  3  1  0  0  0  0
  3  4  1  0  0  0  0
  4  5  1  0  0  0  0
  5  6  1  0  0  0  0
  6  1  1  0  0  0  0
  4  7  2  0  0  0  0
  3  8  1  0  0  0  0
  1  9  1  0  0  0  0
  1 10  1  0  0  0  0
  2 11  1  0  0  0  0
  2 12  1  0  0  0  0
  6 13  1  0  0  0  0
  6 14  1  0  0  0  0
M  END
>  <Alias name>
Tetrahydro-2H-1,3-oxazine-2-thione

>  <Cp(sol,298)>   J/mol/K
139.7

$$$$
cis-3-Chloro-2-butenoic acid
  ChemBrain IXL

 12 11  0  0  0  0  0  0  0  0  1 V2000
    3.9848    4.6944    0.0546 C   0  0  0  0  0  0  0  0  0  0  0  0
    2.6132    5.2173   -0.1350 C   0  0  0  0  0  0  0  0  0  0  0  0
    2.4292    6.4172   -0.2557 O   0  0  0  0  0  0  0  0  0  0  0  0
    1.4728    4.2907   -0.1780 O   0  0  0  0  0  0  0  0  0  0  0  0
    5.0144    5.5391    0.1463 C   0  0  0  0  0  0  0  0  0  0  0  0
    4.7844    6.9985    0.0589 C   0  0  0  0  0  0  0  0  0  0  0  0
    6.6677    4.9088    0.3744 Cl  0  0  0  0  0  0  0  0  0  0  0  0
    1.7044    3.3415   -0.0703 H   0  0  0  0  0  0  0  0  0  0  0  0
    4.1531    3.6265    0.1189 H   0  0  0  0  0  0  0  0  0  0  0  0
    3.7215    7.2000    0.1086 H   0  0  0  0  0  0  0  0  0  0  0  0
    5.2845    7.4928    0.8826 H   0  0  0  0  0  0  0  0  0  0  0  0
    5.1789    7.3706   -0.8786 H   0  0  0  0  0  0  0  0  0  0  0  0
  1  2  1  0  0  0  0
  2  3  2  0  0  0  0
  2  4  1  0  0  0  0
  1  5  2  0  0  0  0
  5  6  1  0  0  0  0
  5  7  1  0  0  0  0
  4  8  1  0  0  0  0
  1  9  1  0  0  0  0
  6 10  1  0  0  0  0
  6 11  1  0  0  0  0
  6 12  1  0  0  0  0
M  END
>  <Alias name>
cis-3-Chloro-2-butenoic acid

>  <Cp(sol,298)>   J/mol/K
140.2

$$$$
2-Acetylfuran
  ChemBrain IXL

 14 14  0  0  0  0  0  0  0  0  1 V2000
    3.7081    4.3768    0.2432 O   0  0  0  0  0  0  0  0  0  0  0  0
    4.4422    5.5715    0.2291 C   0  0  0  0  0  0  0  0  0  0  0  0
    3.7091    6.5128    0.5945 C   0  0  0  0  0  0  0  0  0  0  0  0
    2.4526    6.0168    0.8710 C   0  0  0  0  0  0  0  0  0  0  0  0
    2.4476    4.7869    0.6708 C   0  0  0  0  0  0  0  0  0  0  0  0
    6.6817    7.0687   -0.1636 C   0  0  0  0  0  0  0  0  0  0  0  0
    5.9228    5.7201   -0.1706 C   0  0  0  0  0  0  0  0  0  0  0  0
    6.5202    4.7281   -0.5083 O   0  0  0  0  0  0  0  0  0  0  0  0
    4.0343    7.5863    0.6779 H   0  0  0  0  0  0  0  0  0  0  0  0
    1.5665    6.6102    1.2217 H   0  0  0  0  0  0  0  0  0  0  0  0
    1.5611    4.1357    0.8163 H   0  0  0  0  0  0  0  0  0  0  0  0
    6.0348    7.8739    0.1560 H   0  0  0  0  0  0  0  0  0  0  0  0
    7.0466    7.2808   -1.1689 H   0  0  0  0  0  0  0  0  0  0  0  0
    7.5307    7.0007    0.5177 H   0  0  0  0  0  0  0  0  0  0  0  0
  1  2  1  0  0  0  0
  2  3  2  0  0  0  0
  3  4  1  0  0  0  0
  4  5  2  0  0  0  0
  5  1  1  0  0  0  0
  6  7  1  0  0  0  0
  7  8  2  0  0  0  0
  7  2  1  0  0  0  0
  3  9  1  0  0  0  0
  4 10  1  0  0  0  0
  5 11  1  0  0  0  0
  6 12  1  0  0  0  0
  6 13  1  0  0  0  0
  6 14  1  0  0  0  0
M  END
>  <Alias name>
2-Acetylfuran

>  <Cp(sol,298)>   J/mol/K
140.94

$$$$
Barbituric acid
  ChemBrain IXL

 13 13  0  0  0  0  0  0  0  0  1 V2000
    3.6043    6.5907    0.3089 C   0  0  0  0  0  0  0  0  0  0  0  0
    4.7799    6.1975   -0.5044 C   0  0  0  0  0  0  0  0  0  0  0  0
    2.7031    5.4271    0.4757 C   0  0  0  0  0  0  0  0  0  0  0  0
    5.3028    4.9018   -0.4028 N   0  0  0  0  0  0  0  0  0  0  0  0
    5.2932    7.0030   -1.2631 O   0  0  0  0  0  0  0  0  0  0  0  0
    3.2378    4.1401    0.6006 N   0  0  0  0  0  0  0  0  0  0  0  0
    1.4945    5.5902    0.5045 O   0  0  0  0  0  0  0  0  0  0  0  0
    4.5637    3.8988    0.2311 C   0  0  0  0  0  0  0  0  0  0  0  0
    5.0750    2.8149    0.4615 O   0  0  0  0  0  0  0  0  0  0  0  0
    6.2120    4.6921   -0.7875 H   0  0  0  0  0  0  0  0  0  0  0  0
    2.6670    3.3873    0.9564 H   0  0  0  0  0  0  0  0  0  0  0  0
    3.0716    7.3898   -0.1909 H   0  0  0  0  0  0  0  0  0  0  0  0
    3.9364    6.9316    1.2816 H   0  0  0  0  0  0  0  0  0  0  0  0
  1  2  1  0  0  0  0
  1  3  1  0  0  0  0
  2  4  1  0  0  0  0
  2  5  2  0  0  0  0
  3  6  1  0  0  0  0
  3  7  2  0  0  0  0
  4  8  1  0  0  0  0
  6  8  1  0  0  0  0
  8  9  2  0  0  0  0
  4 10  1  0  0  0  0
  6 11  1  0  0  0  0
  1 12  1  0  0  0  0
  1 13  1  0  0  0  0
M  END
>  <Alias name>
Barbituric acid

>  <Cp(sol,298)>   J/mol/K
141.1

$$$$
Benzoxazole
  ChemBrain IXL

 14 15  0  0  0  0  0  0  0  0  1 V2000
    2.5861    5.6247   -0.0647 C   0  0  0  0  0  0  0  0  0  0  0  0
    2.5208    7.0214   -0.0317 C   0  0  0  0  0  0  0  0  0  0  0  0
    3.7108    7.7659    0.0217 C   0  0  0  0  0  0  0  0  0  0  0  0
    4.9356    7.0792    0.0487 C   0  0  0  0  0  0  0  0  0  0  0  0
    4.9895    5.7923    0.0169 C   0  0  0  0  0  0  0  0  0  0  0  0
    3.8384    4.9967   -0.0451 C   0  0  0  0  0  0  0  0  0  0  0  0
    6.2639    5.4218    0.0550 N   0  0  0  0  0  0  0  0  0  0  0  0
    6.2441    7.5671    0.1100 O   0  0  0  0  0  0  0  0  0  0  0  0
    7.0064    6.3704    0.1091 C   0  0  0  0  0  0  0  0  0  0  0  0
    1.6688    5.0323   -0.1056 H   0  0  0  0  0  0  0  0  0  0  0  0
    1.5522    7.5244   -0.0476 H   0  0  0  0  0  0  0  0  0  0  0  0
    3.6779    8.8560    0.0439 H   0  0  0  0  0  0  0  0  0  0  0  0
    3.9097    3.9071   -0.0752 H   0  0  0  0  0  0  0  0  0  0  0  0
    8.1245    6.2923    0.1511 H   0  0  0  0  0  0  0  0  0  0  0  0
  1  2  4  0  0  0  0
  2  3  4  0  0  0  0
  3  4  4  0  0  0  0
  4  5  4  0  0  0  0
  5  6  4  0  0  0  0
  6  1  4  0  0  0  0
  5  7  1  0  0  0  0
  4  8  1  0  0  0  0
  7  9  2  0  0  0  0
  9  8  1  0  0  0  0
  1 10  1  0  0  0  0
  2 11  1  0  0  0  0
  3 12  1  0  0  0  0
  6 13  1  0  0  0  0
  9 14  1  0  0  0  0
M  END
>  <Alias name>
Benzoxazole

>  <Cp(sol,298)>   J/mol/K
141.59

$$$$
Fumaric acid
  ChemBrain IXL

 12 11  0  0  0  0  0  0  0  0  1 V2000
    5.3275    7.3766    0.0000 C   0  0  0  0  0  0  0  0  0  0  0  0
    4.8733    6.1206    0.0002 C   0  0  0  0  0  0  0  0  0  0  0  0
    3.4160    5.8600    0.0004 C   0  0  0  0  0  0  0  0  0  0  0  0
    3.0018    4.7125    0.0004 O   0  0  0  0  0  0  0  0  0  0  0  0
    2.4678    6.9837    0.0005 O   0  0  0  0  0  0  0  0  0  0  0  0
    6.7848    7.6372   -0.0002 C   0  0  0  0  0  0  0  0  0  0  0  0
    7.1990    8.7847   -0.0006 O   0  0  0  0  0  0  0  0  0  0  0  0
    7.7331    6.5135    0.0001 O   0  0  0  0  0  0  0  0  0  0  0  0
    1.5190    6.7266    0.0007 H   0  0  0  0  0  0  0  0  0  0  0  0
    8.6818    6.7706    0.0000 H   0  0  0  0  0  0  0  0  0  0  0  0
    4.6296    8.2048    0.0000 H   0  0  0  0  0  0  0  0  0  0  0  0
    5.5712    5.2924    0.0002 H   0  0  0  0  0  0  0  0  0  0  0  0
  1  2  2  0  0  0  0
  3  4  2  0  0  0  0
  3  5  1  0  0  0  0
  6  7  2  0  0  0  0
  6  8  1  0  0  0  0
  6  1  1  0  0  0  0
  3  2  1  0  0  0  0
  5  9  1  0  0  0  0
  8 10  1  0  0  0  0
  1 11  1  0  0  0  0
  2 12  1  0  0  0  0
M  END
>  <Alias name>
Fumaric acid

>  <Cp(sol,298)>   J/mol/K
141.8

$$$$
1,4-Dioxane-2,3-dione
  ChemBrain IXL

 12 12  0  0  0  0  0  0  0  0  1 V2000
    3.7820    3.3891    0.0000 O   0  0  0  0  0  0  0  0  0  0  0  0
    3.7985    6.3266   -0.1585 O   0  0  0  0  0  0  0  0  0  0  0  0
    1.4565    3.5431    0.0713 O   0  0  0  0  0  0  0  0  0  0  0  0
    1.5034    6.1815   -0.5436 O   0  0  0  0  0  0  0  0  0  0  0  0
    4.9719    4.1738   -0.3604 C   0  0  0  0  0  0  0  0  0  0  0  0
    4.9256    5.5375    0.3594 C   0  0  0  0  0  0  0  0  0  0  0  0
    2.5184    4.1305   -0.0577 C   0  0  0  0  0  0  0  0  0  0  0  0
    2.5358    5.5901   -0.2724 C   0  0  0  0  0  0  0  0  0  0  0  0
    5.8630    3.6370   -0.0607 H   0  0  0  0  0  0  0  0  0  0  0  0
    4.9886    4.3320   -1.4317 H   0  0  0  0  0  0  0  0  0  0  0  0
    4.7966    5.3795    1.4230 H   0  0  0  0  0  0  0  0  0  0  0  0
    5.8511    6.0707    0.1831 H   0  0  0  0  0  0  0  0  0  0  0  0
  1  5  1  0  0  0  0
  1  7  1  0  0  0  0
  2  6  1  0  0  0  0
  2  8  1  0  0  0  0
  3  7  2  0  0  0  0
  4  8  2  0  0  0  0
  5  6  1  0  0  0  0
  7  8  1  0  0  0  0
  5  9  1  0  0  0  0
  5 10  1  0  0  0  0
  6 11  1  0  0  0  0
  6 12  1  0  0  0  0
M  END
>  <Alias name>
Ethylene oxalate

>  <Cp(sol,298)>   J/mol/K
141.9

$$$$
1,3,5,7-Tetroxane
  ChemBrain IXL

 16 16  0  0  0  0  0  0  0  0  1 V2000
    2.8334    4.7223   -0.8972 O   0  0  0  0  0  0  0  0  0  0  0  0
    2.7079    3.2504   -0.8073 C   0  0  0  0  0  0  0  0  0  0  0  0
    3.4354    2.7585    0.4135 O   0  0  0  0  0  0  0  0  0  0  0  0
    4.3876    3.7295    1.0138 C   0  0  0  0  0  0  0  0  0  0  0  0
    4.9255    4.5783   -0.0422 O   0  0  0  0  0  0  0  0  0  0  0  0
    4.9010    6.0312    0.2380 C   0  0  0  0  0  0  0  0  0  0  0  0
    3.5085    6.4421    0.6303 O   0  0  0  0  0  0  0  0  0  0  0  0
    2.4435    5.4576    0.3003 C   0  0  0  0  0  0  0  0  0  0  0  0
    3.1542    2.8088   -1.6897 H   0  0  0  0  0  0  0  0  0  0  0  0
    1.6645    2.9661   -0.7503 H   0  0  0  0  0  0  0  0  0  0  0  0
    3.8588    4.3453    1.7229 H   0  0  0  0  0  0  0  0  0  0  0  0
    5.1896    3.2088    1.5220 H   0  0  0  0  0  0  0  0  0  0  0  0
    5.1897    6.5636   -0.6597 H   0  0  0  0  0  0  0  0  0  0  0  0
    5.5917    6.2706    1.0371 H   0  0  0  0  0  0  0  0  0  0  0  0
    2.3421    4.7643    1.1193 H   0  0  0  0  0  0  0  0  0  0  0  0
    1.4983    5.9613    0.1404 H   0  0  0  0  0  0  0  0  0  0  0  0
  1  2  1  0  0  0  0
  2  3  1  0  0  0  0
  3  4  1  0  0  0  0
  4  5  1  0  0  0  0
  5  6  1  0  0  0  0
  6  7  1  0  0  0  0
  7  8  1  0  0  0  0
  8  1  1  0  0  0  0
  2  9  1  0  0  0  0
  2 10  1  0  0  0  0
  4 11  1  0  0  0  0
  4 12  1  0  0  0  0
  6 13  1  0  0  0  0
  6 14  1  0  0  0  0
  8 15  1  0  0  0  0
  8 16  1  0  0  0  0
M  END
>  <Alias name>
1,3,5,7-Tetroxane

>  <Cp(sol,298)>   J/mol/K
142.22

$$$$
2-Aminopyridine
  ChemBrain IXL

 13 13  0  0  0  0  0  0  0  0  1 V2000
    4.9906    6.4246    0.0574 C   0  0  0  0  0  0  0  0  0  0  0  0
    4.8471    5.0483    0.2180 C   0  0  0  0  0  0  0  0  0  0  0  0
    3.9052    7.2078   -0.1393 N   0  0  0  0  0  0  0  0  0  0  0  0
    6.2649    6.9938    0.1005 N   0  0  0  0  0  0  0  0  0  0  0  0
    3.5808    4.4823    0.1752 C   0  0  0  0  0  0  0  0  0  0  0  0
    2.6626    6.6756   -0.1842 C   0  0  0  0  0  0  0  0  0  0  0  0
    2.4789    5.3020   -0.0275 C   0  0  0  0  0  0  0  0  0  0  0  0
    6.3763    7.9879   -0.0167 H   0  0  0  0  0  0  0  0  0  0  0  0
    7.0736    6.4086    0.2491 H   0  0  0  0  0  0  0  0  0  0  0  0
    5.7182    4.4223    0.3755 H   0  0  0  0  0  0  0  0  0  0  0  0
    3.4538    3.4110    0.2988 H   0  0  0  0  0  0  0  0  0  0  0  0
    1.8056    7.3166   -0.3423 H   0  0  0  0  0  0  0  0  0  0  0  0
    1.4827    4.8748   -0.0635 H   0  0  0  0  0  0  0  0  0  0  0  0
  1  2  4  0  0  0  0
  1  3  4  0  0  0  0
  1  4  1  0  0  0  0
  2  5  4  0  0  0  0
  3  6  4  0  0  0  0
  5  7  4  0  0  0  0
  6  7  4  0  0  0  0
  4  8  1  0  0  0  0
  4  9  1  0  0  0  0
  2 10  1  0  0  0  0
  5 11  1  0  0  0  0
  6 12  1  0  0  0  0
  7 13  1  0  0  0  0
M  END
>  <Alias name>
2-Aminopyridine

>  <Cp(sol,298)>   J/mol/K
142.47

$$$$
5-Methylhydantoin
  ChemBrain IXL

 14 14  0  0  0  0  0  0  0  0  1 V2000
    4.5597    5.4282   -0.4343 C   0  0  0  0  0  0  0  0  0  0  0  0
    5.7149    5.3086    0.5337 C   0  0  0  0  0  0  0  0  0  0  0  0
    3.5258    6.2104    0.1614 C   0  0  0  0  0  0  0  0  0  0  0  0
    3.8569    4.1985   -0.5938 N   0  0  0  0  0  0  0  0  0  0  0  0
    2.4378    5.5002    0.3260 N   0  0  0  0  0  0  0  0  0  0  0  0
    3.6203    7.3980    0.4939 O   0  0  0  0  0  0  0  0  0  0  0  0
    2.6284    4.3152   -0.1111 C   0  0  0  0  0  0  0  0  0  0  0  0
    1.7731    3.4245   -0.0706 O   0  0  0  0  0  0  0  0  0  0  0  0
    4.2246    3.3495   -1.0161 H   0  0  0  0  0  0  0  0  0  0  0  0
    1.5564    5.8409    0.7478 H   0  0  0  0  0  0  0  0  0  0  0  0
    4.8928    5.8379   -1.3935 H   0  0  0  0  0  0  0  0  0  0  0  0
    5.9511    6.2752    0.9294 H   0  0  0  0  0  0  0  0  0  0  0  0
    6.5831    4.9134    0.0124 H   0  0  0  0  0  0  0  0  0  0  0  0
    5.4273    4.6491    1.3475 H   0  0  0  0  0  0  0  0  0  0  0  0
  1  2  1  0  0  0  0
  1  3  1  0  0  0  0
  1  4  1  0  0  0  0
  3  5  1  0  0  0  0
  3  6  2  0  0  0  0
  4  7  1  0  0  0  0
  5  7  1  0  0  0  0
  7  8  2  0  0  0  0
  4  9  1  0  0  0  0
  5 10  1  0  0  0  0
  1 11  1  0  0  0  0
  2 12  1  0  0  0  0
  2 13  1  0  0  0  0
  2 14  1  0  0  0  0
M  END
>  <Alias name>
5-Methylhydantoin

>  <Cp(sol,298)>   J/mol/K
143.11

$$$$
Pyrazinoic acid
  ChemBrain IXL

 13 13  0  0  0  0  0  0  0  0  1 V2000
    3.9641    5.7327    0.0000 C   0  0  0  0  0  0  0  0  0  0  0  0
    4.9449    4.7408    0.0126 C   0  0  0  0  0  0  0  0  0  0  0  0
    4.3199    7.0307   -0.0170 N   0  0  0  0  0  0  0  0  0  0  0  0
    2.5324    5.3579    0.0053 C   0  0  0  0  0  0  0  0  0  0  0  0
    6.2470    5.0817    0.0078 N   0  0  0  0  0  0  0  0  0  0  0  0
    5.6220    7.3716   -0.0218 C   0  0  0  0  0  0  0  0  0  0  0  0
    1.4989    6.4030   -0.0168 O   0  0  0  0  0  0  0  0  0  0  0  0
    2.2099    4.1815    0.0280 O   0  0  0  0  0  0  0  0  0  0  0  0
    6.6028    6.3797   -0.0092 C   0  0  0  0  0  0  0  0  0  0  0  0
    1.8404    7.3246   -0.0351 H   0  0  0  0  0  0  0  0  0  0  0  0
    4.6586    3.6964    0.0263 H   0  0  0  0  0  0  0  0  0  0  0  0
    5.9083    8.4160   -0.0354 H   0  0  0  0  0  0  0  0  0  0  0  0
    7.6504    6.6540   -0.0131 H   0  0  0  0  0  0  0  0  0  0  0  0
  1  2  4  0  0  0  0
  1  3  4  0  0  0  0
  1  4  1  0  0  0  0
  2  5  4  0  0  0  0
  3  6  4  0  0  0  0
  4  7  1  0  0  0  0
  4  8  2  0  0  0  0
  5  9  4  0  0  0  0
  6  9  4  0  0  0  0
  7 10  1  0  0  0  0
  2 11  1  0  0  0  0
  6 12  1  0  0  0  0
  9 13  1  0  0  0  0
M  END
>  <Alias name>
2-Pyrazinecarboxylic acid

>  <Cp(sol,298)>   J/mol/K
143.5

$$$$
Methacrylamide
  ChemBrain IXL

 13 12  0  0  0  0  0  0  0  0  1 V2000
    2.2945    5.3539    0.7648 N   0  0  0  0  0  0  0  0  0  0  0  0
    3.4954    4.6966    0.4718 C   0  0  0  0  0  0  0  0  0  0  0  0
    3.5543    3.4794    0.5295 O   0  0  0  0  0  0  0  0  0  0  0  0
    4.6933    5.4783    0.0920 C   0  0  0  0  0  0  0  0  0  0  0  0
    5.9628    4.7834   -0.2178 C   0  0  0  0  0  0  0  0  0  0  0  0
    4.6288    6.8102    0.0289 C   0  0  0  0  0  0  0  0  0  0  0  0
    2.2458    6.3606    0.7172 H   0  0  0  0  0  0  0  0  0  0  0  0
    1.4778    4.8209    1.0237 H   0  0  0  0  0  0  0  0  0  0  0  0
    6.7211    5.5134   -0.4725 H   0  0  0  0  0  0  0  0  0  0  0  0
    5.8122    4.1125   -1.0545 H   0  0  0  0  0  0  0  0  0  0  0  0
    6.2840    4.2158    0.6468 H   0  0  0  0  0  0  0  0  0  0  0  0
    3.6999    7.3187    0.2556 H   0  0  0  0  0  0  0  0  0  0  0  0
    5.5054    7.3823   -0.2490 H   0  0  0  0  0  0  0  0  0  0  0  0
  1  2  1  0  0  0  0
  2  3  2  0  0  0  0
  2  4  1  0  0  0  0
  4  5  1  0  0  0  0
  4  6  2  0  0  0  0
  1  7  1  0  0  0  0
  1  8  1  0  0  0  0
  5  9  1  0  0  0  0
  5 10  1  0  0  0  0
  5 11  1  0  0  0  0
  6 12  1  0  0  0  0
  6 13  1  0  0  0  0
M  END
>  <Alias name>
Methacrylamide

>  <Cp(sol,298)>   J/mol/K
143.8

$$$$
4-Nitrophenol
  ChemBrain IXL

 15 15  0  0  0  0  0  0  0  0  1 V2000
    3.9742    5.4976    0.0000 C   0  0  0  0  0  0  0  0  0  0  0  0
    3.4893    6.8056    0.0000 C   0  0  0  0  0  0  0  0  0  0  0  0
    4.3796    7.8796    0.0000 C   0  0  0  0  0  0  0  0  0  0  0  0
    5.7548    7.6455    0.0000 C   0  0  0  0  0  0  0  0  0  0  0  0
    6.2397    6.3375    0.0001 C   0  0  0  0  0  0  0  0  0  0  0  0
    5.3494    5.2635    0.0000 C   0  0  0  0  0  0  0  0  0  0  0  0
    8.1199    4.9281    0.0001 O   0  5  0  0  0  0  0  0  0  0  0  0
    7.6889    6.0908    0.0001 N   0  3  0  0  0  0  0  0  0  0  0  0
    8.4803    7.0454    0.0001 O   0  0  0  0  0  0  0  0  0  0  0  0
    2.0401    7.0523   -0.0001 O   0  0  0  0  0  0  0  0  0  0  0  0
    3.2849    4.6662    0.0000 H   0  0  0  0  0  0  0  0  0  0  0  0
    4.0042    8.8922    0.0000 H   0  0  0  0  0  0  0  0  0  0  0  0
    6.4441    8.4769    0.0000 H   0  0  0  0  0  0  0  0  0  0  0  0
    5.7248    4.2509    0.0001 H   0  0  0  0  0  0  0  0  0  0  0  0
    1.4999    6.2709    0.0000 H   0  0  0  0  0  0  0  0  0  0  0  0
  1  2  4  0  0  0  0
  2  3  4  0  0  0  0
  3  4  4  0  0  0  0
  4  5  4  0  0  0  0
  5  6  4  0  0  0  0
  6  1  4  0  0  0  0
  7  8  1  0  0  0  0
  8  9  2  0  0  0  0
  8  5  1  0  0  0  0
 10  2  1  0  0  0  0
  1 11  1  0  0  0  0
  3 12  1  0  0  0  0
  4 13  1  0  0  0  0
  6 14  1  0  0  0  0
 10 15  1  0  0  0  0
M  END
>  <Alias name>
4-Nitrophenol

>  <Cp(sol,298)>   J/mol/K
143.9

$$$$
Catechol
  ChemBrain IXL

 14 14  0  0  0  0  0  0  0  0  1 V2000
    2.4649    4.9299    0.0560 C   0  0  0  0  0  0  0  0  0  0  0  0
    2.5672    6.3072    0.2524 C   0  0  0  0  0  0  0  0  0  0  0  0
    3.8176    6.9250    0.2228 C   0  0  0  0  0  0  0  0  0  0  0  0
    4.9657    6.1655   -0.0032 C   0  0  0  0  0  0  0  0  0  0  0  0
    4.8634    4.7882   -0.1995 C   0  0  0  0  0  0  0  0  0  0  0  0
    3.6130    4.1704   -0.1699 C   0  0  0  0  0  0  0  0  0  0  0  0
    6.0732    3.9879   -0.4376 O   0  0  0  0  0  0  0  0  0  0  0  0
    6.2833    6.8166   -0.0344 O   0  0  0  0  0  0  0  0  0  0  0  0
    6.9139    4.4974   -0.4438 H   0  0  0  0  0  0  0  0  0  0  0  0
    6.2701    7.7884    0.1128 H   0  0  0  0  0  0  0  0  0  0  0  0
    1.4942    4.4502    0.0790 H   0  0  0  0  0  0  0  0  0  0  0  0
    1.6759    6.8968    0.4277 H   0  0  0  0  0  0  0  0  0  0  0  0
    3.8970    7.9943    0.3752 H   0  0  0  0  0  0  0  0  0  0  0  0
    3.5336    3.1011   -0.3223 H   0  0  0  0  0  0  0  0  0  0  0  0
  1  2  4  0  0  0  0
  2  3  4  0  0  0  0
  3  4  4  0  0  0  0
  4  5  4  0  0  0  0
  5  6  4  0  0  0  0
  6  1  4  0  0  0  0
  5  7  1  0  0  0  0
  4  8  1  0  0  0  0
  7  9  1  0  0  0  0
  8 10  1  0  0  0  0
  1 11  1  0  0  0  0
  2 12  1  0  0  0  0
  3 13  1  0  0  0  0
  6 14  1  0  0  0  0
M  END
>  <Alias name>
1,2-Dihydroxybenzene

>  <Cp(sol,298)>   J/mol/K
144.3

$$$$
Tetrabromomethane
  ChemBrain IXL

  5  4  0  0  0  0  0  0  0  0  1 V2000
    1.5671    4.3654    1.2686 Br  0  0  0  0  0  0  0  0  0  0  0  0
    2.9272    3.5950    0.1384 C   0  0  0  0  0  0  0  0  0  0  0  0
    4.0176    5.0016   -0.6057 Br  0  0  0  0  0  0  0  0  0  0  0  0
    4.0332    2.4075    1.1813 Br  0  0  0  0  0  0  0  0  0  0  0  0
    2.0911    2.6054   -1.2908 Br  0  0  0  0  0  0  0  0  0  0  0  0
  1  2  1  0  0  0  0
  2  3  1  0  0  0  0
  2  4  1  0  0  0  0
  2  5  1  0  0  0  0
M  END
>  <Alias name>
Carbon tetrabromide

>  <Cp(sol,298)>   J/mol/K
144.3

$$$$
4-Fluorophenol
  ChemBrain IXL

 13 13  0  0  0  0  0  0  0  0  1 V2000
    3.5717    7.0849    0.2342 C   0  0  0  0  0  0  0  0  0  0  0  0
    2.7763    5.9829    0.5489 C   0  0  0  0  0  0  0  0  0  0  0  0
    3.2919    4.6926    0.4259 C   0  0  0  0  0  0  0  0  0  0  0  0
    4.6030    4.5042   -0.0119 C   0  0  0  0  0  0  0  0  0  0  0  0
    5.3984    5.6061   -0.3267 C   0  0  0  0  0  0  0  0  0  0  0  0
    4.8828    6.8965   -0.2036 C   0  0  0  0  0  0  0  0  0  0  0  0
    6.7799    5.4076   -0.7881 O   0  0  0  0  0  0  0  0  0  0  0  0
    1.4981    6.1666    0.9756 F   0  0  0  0  0  0  0  0  0  0  0  0
    7.2727    6.2335   -0.9915 H   0  0  0  0  0  0  0  0  0  0  0  0
    3.1714    8.0866    0.3298 H   0  0  0  0  0  0  0  0  0  0  0  0
    2.6744    3.8371    0.6702 H   0  0  0  0  0  0  0  0  0  0  0  0
    5.0033    3.5024   -0.1074 H   0  0  0  0  0  0  0  0  0  0  0  0
    5.5003    7.7520   -0.4479 H   0  0  0  0  0  0  0  0  0  0  0  0
  1  2  4  0  0  0  0
  2  3  4  0  0  0  0
  3  4  4  0  0  0  0
  4  5  4  0  0  0  0
  5  6  4  0  0  0  0
  6  1  4  0  0  0  0
  5  7  1  0  0  0  0
  2  8  1  0  0  0  0
  7  9  1  0  0  0  0
  1 10  1  0  0  0  0
  3 11  1  0  0  0  0
  4 12  1  0  0  0  0
  6 13  1  0  0  0  0
M  END
>  <Alias name>
4-Fluorophenol

>  <Cp(sol,298)>   J/mol/K
144.6

$$$$
p-Dibromobenzene
  ChemBrain IXL

 12 12  0  0  0  0  0  0  0  0  1 V2000
    5.0812    7.0900   -0.0591 C   0  0  0  0  0  0  0  0  0  0  0  0
    5.8314    5.9226    0.0842 C   0  0  0  0  0  0  0  0  0  0  0  0
    5.1924    4.6831    0.1221 C   0  0  0  0  0  0  0  0  0  0  0  0
    3.8033    4.6110    0.0168 C   0  0  0  0  0  0  0  0  0  0  0  0
    3.0531    5.7783   -0.1265 C   0  0  0  0  0  0  0  0  0  0  0  0
    3.6920    7.0178   -0.1644 C   0  0  0  0  0  0  0  0  0  0  0  0
    5.9647    8.8040   -0.1115 Br  0  0  0  0  0  0  0  0  0  0  0  0
    2.9197    2.8970    0.0692 Br  0  0  0  0  0  0  0  0  0  0  0  0
    6.9098    5.9786    0.1659 H   0  0  0  0  0  0  0  0  0  0  0  0
    5.7748    3.7769    0.2333 H   0  0  0  0  0  0  0  0  0  0  0  0
    1.9746    5.7223   -0.2082 H   0  0  0  0  0  0  0  0  0  0  0  0
    3.1096    7.9241   -0.2756 H   0  0  0  0  0  0  0  0  0  0  0  0
  1  2  4  0  0  0  0
  2  3  4  0  0  0  0
  3  4  4  0  0  0  0
  4  5  4  0  0  0  0
  5  6  4  0  0  0  0
  6  1  4  0  0  0  0
  1  7  1  0  0  0  0
  4  8  1  0  0  0  0
  2  9  1  0  0  0  0
  3 10  1  0  0  0  0
  5 11  1  0  0  0  0
  6 12  1  0  0  0  0
M  END
>  <Alias name>
1,4-Dibromobenzene

>  <Cp(sol,298)>   J/mol/K
145.7

$$$$
t-Butanol
  ChemBrain IXL

 15 14  0  0  0  0  0  0  0  0  1 V2000
    2.5606    3.3851   -1.0850 C   0  0  0  0  0  0  0  0  0  0  0  0
    3.2473    4.1596    0.0567 C   0  0  0  0  0  0  0  0  0  0  0  0
    2.1802    4.8817    0.9022 C   0  0  0  0  0  0  0  0  0  0  0  0
    3.9929    3.2202    0.9069 O   0  0  0  0  0  0  0  0  0  0  0  0
    4.2196    5.1967   -0.5382 C   0  0  0  0  0  0  0  0  0  0  0  0
    3.3084    2.8791   -1.6775 H   0  0  0  0  0  0  0  0  0  0  0  0
    1.8792    2.6583   -0.6680 H   0  0  0  0  0  0  0  0  0  0  0  0
    2.0128    4.0753   -1.7096 H   0  0  0  0  0  0  0  0  0  0  0  0
    1.6324    5.5718    0.2777 H   0  0  0  0  0  0  0  0  0  0  0  0
    1.4988    4.1549    1.3192 H   0  0  0  0  0  0  0  0  0  0  0  0
    2.6615    5.4244    1.7023 H   0  0  0  0  0  0  0  0  0  0  0  0
    4.6745    2.7303    0.4621 H   0  0  0  0  0  0  0  0  0  0  0  0
    4.9675    4.6907   -1.1307 H   0  0  0  0  0  0  0  0  0  0  0  0
    4.7009    5.7395    0.2619 H   0  0  0  0  0  0  0  0  0  0  0  0
    3.6719    5.8869   -1.1628 H   0  0  0  0  0  0  0  0  0  0  0  0
  1  2  1  0  0  0  0
  2  3  1  0  0  0  0
  2  4  1  0  0  0  0
  2  5  1  0  0  0  0
  1  6  1  0  0  0  0
  1  7  1  0  0  0  0
  1  8  1  0  0  0  0
  3  9  1  0  0  0  0
  3 10  1  0  0  0  0
  3 11  1  0  0  0  0
  4 12  1  0  0  0  0
  5 13  1  0  0  0  0
  5 14  1  0  0  0  0
  5 15  1  0  0  0  0
M  END
>  <Alias name>
2-Methyl-2-propanol

>  <Cp(sol,298)>   J/mol/K
146.11

$$$$
5-Methylisoxazole-3-carboxylic acid
  ChemBrain IXL

 14 14  0  0  0  0  0  0  0  0  1 V2000
    4.0545    5.5749    0.0000 C   0  0  0  0  0  0  0  0  0  0  0  0
    3.1664    6.4037   -0.0017 N   0  0  0  0  0  0  0  0  0  0  0  0
    5.2569    6.2214    0.0048 C   0  0  0  0  0  0  0  0  0  0  0  0
    5.0363    7.4480    0.0068 C   0  0  0  0  0  0  0  0  0  0  0  0
    3.6605    7.6663    0.0018 O   0  0  0  0  0  0  0  0  0  0  0  0
    6.1162    8.5196    0.0139 C   0  0  0  0  0  0  0  0  0  0  0  0
    3.8708    4.0474   -0.0020 C   0  0  0  0  0  0  0  0  0  0  0  0
    2.7460    3.5962   -0.0026 O   0  0  0  0  0  0  0  0  0  0  0  0
    5.0398    3.0760   -0.0026 O   0  0  0  0  0  0  0  0  0  0  0  0
    5.9373    3.4693   -0.0026 H   0  0  0  0  0  0  0  0  0  0  0  0
    6.2827    5.7326    0.0072 H   0  0  0  0  0  0  0  0  0  0  0  0
    5.6525    9.4790    0.0161 H   0  0  0  0  0  0  0  0  0  0  0  0
    6.7458    8.4259   -0.8768 H   0  0  0  0  0  0  0  0  0  0  0  0
    6.7392    8.4188    0.9094 H   0  0  0  0  0  0  0  0  0  0  0  0
  1  2  2  0  0  0  0
  1  3  1  0  0  0  0
  3  4  2  0  0  0  0
  4  5  1  0  0  0  0
  5  2  1  0  0  0  0
  4  6  1  0  0  0  0
  7  8  2  0  0  0  0
  7  9  1  0  0  0  0
  7  1  1  0  0  0  0
  9 10  1  0  0  0  0
  3 11  1  0  0  0  0
  6 12  1  0  0  0  0
  6 13  1  0  0  0  0
  6 14  1  0  0  0  0
M  END
>  <Alias name>
5-Methylisoxazole-3-carboxylic acid

>  <Cp(sol,298)>   J/mol/K
146.2

$$$$
alpha-Aminobutyric acid
  ChemBrain IXL

 16 15  0  0  0  0  0  0  0  0  1 V2000
    3.7850    5.5054   -0.3441 C   0  0  0  0  0  0  0  0  0  0  0  0
    2.5068    6.2349   -0.1720 C   0  0  0  0  0  0  0  0  0  0  0  0
    4.9494    6.3786    0.1751 C   0  0  0  0  0  0  0  0  0  0  0  0
    3.7352    4.2444    0.4146 N   0  3  0  0  0  0  0  0  0  0  0  0
    2.4955    7.7050   -0.1526 O   0  5  0  0  0  0  0  0  0  0  0  0
    1.4628    5.6160   -0.0464 O   0  0  0  0  0  0  0  0  0  0  0  0
    6.2859    5.6365   -0.0295 C   0  0  0  0  0  0  0  0  0  0  0  0
    2.9695    3.6798    0.0783 H   0  0  0  0  0  0  0  0  0  0  0  0
    3.5995    4.4460    1.3941 H   0  0  0  0  0  0  0  0  0  0  0  0
    4.6011    3.7431    0.2915 H   0  0  0  0  0  0  0  0  0  0  0  0
    3.9369    5.2889   -1.3941 H   0  0  0  0  0  0  0  0  0  0  0  0
    4.9698    7.3131   -0.3719 H   0  0  0  0  0  0  0  0  0  0  0  0
    4.8067    6.5813    1.2294 H   0  0  0  0  0  0  0  0  0  0  0  0
    7.1005    6.2570    0.3227 H   0  0  0  0  0  0  0  0  0  0  0  0
    6.4234    5.4242   -1.0826 H   0  0  0  0  0  0  0  0  0  0  0  0
    6.2733    4.7084    0.5272 H   0  0  0  0  0  0  0  0  0  0  0  0
  1  2  1  0  0  0  0
  1  3  1  0  0  0  0
  1  4  1  0  0  0  0
  2  5  1  0  0  0  0
  2  6  2  0  0  0  0
  3  7  1  0  0  0  0
  4  8  1  0  0  0  0
  4  9  1  0  0  0  0
  4 10  1  0  0  0  0
  1 11  1  0  0  0  0
  3 12  1  0  0  0  0
  3 13  1  0  0  0  0
  7 14  1  0  0  0  0
  7 15  1  0  0  0  0
  7 16  1  0  0  0  0
M  END
>  <Alias name>
2-Aminobutyric acid

>  <Cp(sol,298)>   J/mol/K
146.4

$$$$
gamma-Aminobutyric acid
  ChemBrain IXL

 16 15  0  0  0  0  0  0  0  0  1 V2000
    5.1809    4.8393   -0.6263 C   0  0  0  0  0  0  0  0  0  0  0  0
    6.1571    5.6259   -1.4128 C   0  0  0  0  0  0  0  0  0  0  0  0
    4.1482    5.7901    0.0095 C   0  0  0  0  0  0  0  0  0  0  0  0
    6.0317    7.0886   -1.4886 O   0  5  0  0  0  0  0  0  0  0  0  0
    7.0659    5.0605   -1.9981 O   0  0  0  0  0  0  0  0  0  0  0  0
    3.1319    4.9710    0.8287 C   0  0  0  0  0  0  0  0  0  0  0  0
    2.1468    5.8780    1.4352 N   0  3  0  0  0  0  0  0  0  0  0  0
    1.4814    5.3418    1.9716 H   0  0  0  0  0  0  0  0  0  0  0  0
    2.6196    6.5310    2.0419 H   0  0  0  0  0  0  0  0  0  0  0  0
    1.6632    6.3839    0.7083 H   0  0  0  0  0  0  0  0  0  0  0  0
    5.6998    4.2961    0.1539 H   0  0  0  0  0  0  0  0  0  0  0  0
    4.6734    4.1386   -1.2777 H   0  0  0  0  0  0  0  0  0  0  0  0
    4.6557    6.4909    0.6608 H   0  0  0  0  0  0  0  0  0  0  0  0
    3.6291    6.3331   -0.7706 H   0  0  0  0  0  0  0  0  0  0  0  0
    2.6244    4.2702    0.1775 H   0  0  0  0  0  0  0  0  0  0  0  0
    3.6510    4.4281    1.6089 H   0  0  0  0  0  0  0  0  0  0  0  0
  1  2  1  0  0  0  0
  1  3  1  0  0  0  0
  2  4  1  0  0  0  0
  2  5  2  0  0  0  0
  3  6  1  0  0  0  0
  6  7  1  0  0  0  0
  7  8  1  0  0  0  0
  7  9  1  0  0  0  0
  7 10  1  0  0  0  0
  1 11  1  0  0  0  0
  1 12  1  0  0  0  0
  3 13  1  0  0  0  0
  3 14  1  0  0  0  0
  6 15  1  0  0  0  0
  6 16  1  0  0  0  0
M  END
>  <Alias name>
4-Aminobutyric acid

>  <Cp(sol,298)>   J/mol/K
146.4

$$$$
N-Methylmaleimide
  ChemBrain IXL

 13 13  0  0  0  0  0  0  0  0  1 V2000
    4.0802    4.8418   -0.0544 N   0  0  0  0  0  0  0  0  0  0  0  0
    3.0518    5.5959    0.0592 C   0  0  0  0  0  0  0  0  0  0  0  0
    5.0902    5.5995   -0.1660 C   0  0  0  0  0  0  0  0  0  0  0  0
    4.1028    3.3067   -0.0569 C   0  0  0  0  0  0  0  0  0  0  0  0
    3.4678    6.8995    0.0132 C   0  0  0  0  0  0  0  0  0  0  0  0
    1.8865    5.2108    0.1879 O   0  0  0  0  0  0  0  0  0  0  0  0
    4.6626    6.9028   -0.1187 C   0  0  0  0  0  0  0  0  0  0  0  0
    6.2520    5.2177   -0.2943 O   0  0  0  0  0  0  0  0  0  0  0  0
    5.1184    2.9562   -0.1691 H   0  0  0  0  0  0  0  0  0  0  0  0
    3.5047    2.9260   -0.8870 H   0  0  0  0  0  0  0  0  0  0  0  0
    3.7002    2.9260    0.8837 H   0  0  0  0  0  0  0  0  0  0  0  0
    2.8449    7.8141    0.0820 H   0  0  0  0  0  0  0  0  0  0  0  0
    5.2774    7.8190   -0.1866 H   0  0  0  0  0  0  0  0  0  0  0  0
  1  2  1  0  0  0  0
  1  3  1  0  0  0  0
  1  4  1  0  0  0  0
  2  5  1  0  0  0  0
  2  6  2  0  0  0  0
  3  7  1  0  0  0  0
  3  8  2  0  0  0  0
  5  7  2  0  0  0  0
  4  9  1  0  0  0  0
  4 10  1  0  0  0  0
  4 11  1  0  0  0  0
  5 12  1  0  0  0  0
  7 13  1  0  0  0  0
M  END
>  <Alias name>
N-Methylmaleimide

>  <Cp(sol,298)>   J/mol/K
146.65

$$$$
Adenine
  ChemBrain IXL

 15 16  0  0  0  0  0  0  0  0  1 V2000
    7.0289    6.7285    0.0000 N   0  0  0  0  0  0  0  0  0  0  0  0
    5.9124    5.9562    0.0000 C   0  0  0  0  0  0  0  0  0  0  0  0
    5.7521    4.5959    0.0000 N   0  0  0  0  0  0  0  0  0  0  0  0
    4.4758    4.0787    0.0000 C   0  0  0  0  0  0  0  0  0  0  0  0
    3.4008    4.9063    0.0000 N   0  0  0  0  0  0  0  0  0  0  0  0
    3.5883    6.2466    0.0000 C   0  0  0  0  0  0  0  0  0  0  0  0
    4.9068    6.7458    0.0000 C   0  0  0  0  0  0  0  0  0  0  0  0
    5.3925    7.9983    0.0000 N   0  0  0  0  0  0  0  0  0  0  0  0
    6.7407    7.9057    0.0000 C   0  0  0  0  0  0  0  0  0  0  0  0
    2.4795    7.1085    0.0000 N   0  0  0  0  0  0  0  0  0  0  0  0
    4.8154    8.8889    0.0000 H   0  0  0  0  0  0  0  0  0  0  0  0
    1.5415    6.7295    0.0000 H   0  0  0  0  0  0  0  0  0  0  0  0
    2.6189    8.1057    0.0000 H   0  0  0  0  0  0  0  0  0  0  0  0
    4.3157    3.0027    0.0000 H   0  0  0  0  0  0  0  0  0  0  0  0
    7.4900    8.7688    0.0000 H   0  0  0  0  0  0  0  0  0  0  0  0
  1  2  1  0  0  0  0
  1  9  2  0  0  0  0
  2  7  4  0  0  0  0
  2  3  4  0  0  0  0
  3  4  4  0  0  0  0
  4  5  4  0  0  0  0
  5  6  4  0  0  0  0
  6  7  4  0  0  0  0
  6 10  1  0  0  0  0
  7  8  1  0  0  0  0
  8  9  1  0  0  0  0
  8 11  1  0  0  0  0
 10 12  1  0  0  0  0
 10 13  1  0  0  0  0
  4 14  1  0  0  0  0
  9 15  1  0  0  0  0
M  END
>  <Alias name>
6-Aminopurine

>  <Cp(sol,298)>   J/mol/K
147

$$$$
Benzoic acid
  ChemBrain IXL

 15 15  0  0  0  0  0  0  0  0  1 V2000
    2.8373    7.4157    0.1935 C   0  0  0  0  0  0  0  0  0  0  0  0
    2.4939    6.2448    0.8698 C   0  0  0  0  0  0  0  0  0  0  0  0
    3.4092    5.1955    0.9568 C   0  0  0  0  0  0  0  0  0  0  0  0
    4.6678    5.3171    0.3675 C   0  0  0  0  0  0  0  0  0  0  0  0
    5.0113    6.4880   -0.3089 C   0  0  0  0  0  0  0  0  0  0  0  0
    4.0960    7.5373   -0.3958 C   0  0  0  0  0  0  0  0  0  0  0  0
    6.3288    6.6152   -0.9256 C   0  0  0  0  0  0  0  0  0  0  0  0
    6.6293    7.6391   -1.5170 O   0  0  0  0  0  0  0  0  0  0  0  0
    7.2931    5.5094   -0.8340 O   0  0  0  0  0  0  0  0  0  0  0  0
    2.1288    8.2280    0.1261 H   0  0  0  0  0  0  0  0  0  0  0  0
    1.5195    6.1507    1.3260 H   0  0  0  0  0  0  0  0  0  0  0  0
    3.1433    4.2891    1.4803 H   0  0  0  0  0  0  0  0  0  0  0  0
    5.3763    4.5048    0.4349 H   0  0  0  0  0  0  0  0  0  0  0  0
    4.3618    8.4438   -0.9194 H   0  0  0  0  0  0  0  0  0  0  0  0
    8.1273    5.6680   -1.2599 H   0  0  0  0  0  0  0  0  0  0  0  0
  1  2  4  0  0  0  0
  2  3  4  0  0  0  0
  3  4  4  0  0  0  0
  4  5  4  0  0  0  0
  5  6  4  0  0  0  0
  6  1  4  0  0  0  0
  5  7  1  0  0  0  0
  7  8  2  0  0  0  0
  7  9  1  0  0  0  0
  1 10  1  0  0  0  0
  2 11  1  0  0  0  0
  3 12  1  0  0  0  0
  4 13  1  0  0  0  0
  6 14  1  0  0  0  0
  9 15  1  0  0  0  0
M  END
>  <Alias name>
Benzoic acid

>  <Cp(sol,298)>   J/mol/K
147.07

$$$$
2-Ethylimidazole
  ChemBrain IXL

 15 15  0  0  0  0  0  0  0  0  1 V2000
    2.5714    6.0834    1.1289 C   0  0  0  0  0  0  0  0  0  0  0  0
    3.0758    7.1743    0.8961 C   0  0  0  0  0  0  0  0  0  0  0  0
    3.4435    5.1909    0.8649 N   0  0  0  0  0  0  0  0  0  0  0  0
    4.4531    5.6980    0.4827 C   0  0  0  0  0  0  0  0  0  0  0  0
    4.2610    6.9699    0.4870 N   0  0  0  0  0  0  0  0  0  0  0  0
    5.7501    4.9861    0.0597 C   0  0  0  0  0  0  0  0  0  0  0  0
    6.8017    6.0386   -0.3674 C   0  0  0  0  0  0  0  0  0  0  0  0
    4.9248    7.6829    0.2164 H   0  0  0  0  0  0  0  0  0  0  0  0
    1.5554    5.9228    1.4964 H   0  0  0  0  0  0  0  0  0  0  0  0
    2.5856    8.1454    1.0213 H   0  0  0  0  0  0  0  0  0  0  0  0
    6.1423    4.4066    0.8906 H   0  0  0  0  0  0  0  0  0  0  0  0
    5.5506    4.3215   -0.7768 H   0  0  0  0  0  0  0  0  0  0  0  0
    6.3801    7.0176   -0.2617 H   0  0  0  0  0  0  0  0  0  0  0  0
    7.0809    5.8775   -1.4078 H   0  0  0  0  0  0  0  0  0  0  0  0
    7.6795    5.9578    0.2707 H   0  0  0  0  0  0  0  0  0  0  0  0
  1  2  2  0  0  0  0
  1  3  1  0  0  0  0
  3  4  2  0  0  0  0
  4  5  1  0  0  0  0
  5  2  1  0  0  0  0
  4  6  1  0  0  0  0
  6  7  1  0  0  0  0
  5  8  1  0  0  0  0
  1  9  1  0  0  0  0
  2 10  1  0  0  0  0
  6 11  1  0  0  0  0
  6 12  1  0  0  0  0
  7 13  1  0  0  0  0
  7 14  1  0  0  0  0
  7 15  1  0  0  0  0
M  END
>  <Alias name>
2-Ethylimidazole

>  <Cp(sol,298)>   J/mol/K
147.08

$$$$
1,3-Dithiacyclohexane 1-Oxide
  ChemBrain IXL

 15 15  0  0  0  0  0  0  0  0  1 V2000
    3.5178    6.4493    0.6929 C   0  0  0  0  0  0  0  0  0  0  0  0
    5.1581    5.7712    0.8502 S   0  0  0  0  0  0  0  0  0  0  0  0
    5.4995    4.7763   -0.5744 C   0  0  0  0  0  0  0  0  0  0  0  0
    4.2651    3.4565   -0.6767 S   0  0  0  0  0  0  0  0  0  0  0  0
    2.7345    4.5021   -0.7819 C   0  0  0  0  0  0  0  0  0  0  0  0
    2.4949    5.2981    0.5478 C   0  0  0  0  0  0  0  0  0  0  0  0
    6.1106    6.8344    0.9330 O   0  0  0  0  0  0  0  0  0  0  0  0
    3.4710    7.0845   -0.1830 H   0  0  0  0  0  0  0  0  0  0  0  0
    3.2838    7.0327    1.5747 H   0  0  0  0  0  0  0  0  0  0  0  0
    6.4888    4.3443   -0.4887 H   0  0  0  0  0  0  0  0  0  0  0  0
    5.4474    5.3901   -1.4651 H   0  0  0  0  0  0  0  0  0  0  0  0
    2.8239    5.1952   -1.6092 H   0  0  0  0  0  0  0  0  0  0  0  0
    1.8846    3.8534   -0.9536 H   0  0  0  0  0  0  0  0  0  0  0  0
    1.4973    5.7187    0.5295 H   0  0  0  0  0  0  0  0  0  0  0  0
    2.5823    4.6258    1.3923 H   0  0  0  0  0  0  0  0  0  0  0  0
  1  2  1  0  0  0  0
  2  3  1  0  0  0  0
  3  4  1  0  0  0  0
  4  5  1  0  0  0  0
  5  6  1  0  0  0  0
  6  1  1  0  0  0  0
  2  7  2  0  0  0  0
  1  8  1  0  0  0  0
  1  9  1  0  0  0  0
  3 10  1  0  0  0  0
  3 11  1  0  0  0  0
  5 12  1  0  0  0  0
  5 13  1  0  0  0  0
  6 14  1  0  0  0  0
  6 15  1  0  0  0  0
M  END
>  <Alias name>
1,3-Dithiane sulfoxide

>  <Cp(sol,298)>   J/mol/K
147.6

$$$$
1,4-Dichlorobenzene
  ChemBrain IXL

 12 12  0  0  0  0  0  0  0  0  1 V2000
    3.4841    5.3506    0.0000 C   0  0  0  0  0  0  0  0  0  0  0  0
    3.3834    6.7420    0.0023 C   0  0  0  0  0  0  0  0  0  0  0  0
    4.5375    7.5249   -0.0275 C   0  0  0  0  0  0  0  0  0  0  0  0
    5.7925    6.9165   -0.0597 C   0  0  0  0  0  0  0  0  0  0  0  0
    5.8932    5.5251   -0.0620 C   0  0  0  0  0  0  0  0  0  0  0  0
    4.7390    4.7422   -0.0321 C   0  0  0  0  0  0  0  0  0  0  0  0
    4.8679    2.9629   -0.0348 Cl  0  0  0  0  0  0  0  0  0  0  0  0
    4.4087    9.3042   -0.0244 Cl  0  0  0  0  0  0  0  0  0  0  0  0
    2.5881    4.7428    0.0231 H   0  0  0  0  0  0  0  0  0  0  0  0
    2.4091    7.2143    0.0273 H   0  0  0  0  0  0  0  0  0  0  0  0
    6.6885    7.5243   -0.0830 H   0  0  0  0  0  0  0  0  0  0  0  0
    6.8675    5.0528   -0.0869 H   0  0  0  0  0  0  0  0  0  0  0  0
  1  2  4  0  0  0  0
  2  3  4  0  0  0  0
  3  4  4  0  0  0  0
  4  5  4  0  0  0  0
  5  6  4  0  0  0  0
  6  1  4  0  0  0  0
  6  7  1  0  0  0  0
  3  8  1  0  0  0  0
  1  9  1  0  0  0  0
  2 10  1  0  0  0  0
  4 11  1  0  0  0  0
  5 12  1  0  0  0  0
M  END
>  <Alias name>
1,4-Dichlorobenzene

>  <Cp(sol,298)>   J/mol/K
147.76

$$$$
2-Methylpropionamide
  ChemBrain IXL

 15 14  0  0  0  0  0  0  0  0  1 V2000
    4.8327    4.7765    0.0000 C   0  0  0  0  0  0  0  0  0  0  0  0
    3.6178    5.5562   -0.3263 C   0  0  0  0  0  0  0  0  0  0  0  0
    6.0898    5.3919   -0.0349 N   0  0  0  0  0  0  0  0  0  0  0  0
    4.7388    3.5976    0.2994 O   0  0  0  0  0  0  0  0  0  0  0  0
    2.3831    4.8605    0.2787 C   0  0  0  0  0  0  0  0  0  0  0  0
    3.7459    6.9758    0.2594 C   0  0  0  0  0  0  0  0  0  0  0  0
    6.1700    6.3604   -0.3060 H   0  0  0  0  0  0  0  0  0  0  0  0
    6.9155    4.8668    0.2110 H   0  0  0  0  0  0  0  0  0  0  0  0
    3.5066    5.6181   -1.4018 H   0  0  0  0  0  0  0  0  0  0  0  0
    2.2958    3.8611   -0.1294 H   0  0  0  0  0  0  0  0  0  0  0  0
    2.4921    4.8028    1.3546 H   0  0  0  0  0  0  0  0  0  0  0  0
    1.4935    5.4285    0.0359 H   0  0  0  0  0  0  0  0  0  0  0  0
    2.8519    7.5427    0.0307 H   0  0  0  0  0  0  0  0  0  0  0  0
    4.6069    7.4691   -0.1745 H   0  0  0  0  0  0  0  0  0  0  0  0
    3.8689    6.9135    1.3336 H   0  0  0  0  0  0  0  0  0  0  0  0
  1  2  1  0  0  0  0
  1  3  1  0  0  0  0
  1  4  2  0  0  0  0
  2  5  1  0  0  0  0
  2  6  1  0  0  0  0
  3  7  1  0  0  0  0
  3  8  1  0  0  0  0
  2  9  1  0  0  0  0
  5 10  1  0  0  0  0
  5 11  1  0  0  0  0
  5 12  1  0  0  0  0
  6 13  1  0  0  0  0
  6 14  1  0  0  0  0
  6 15  1  0  0  0  0
M  END
>  <Alias name>
Isobutyramide

>  <Cp(sol,298)>   J/mol/K
148.1

$$$$
5-Amino-3-methylisoxazole
  ChemBrain IXL

 13 13  0  0  0  0  0  0  0  0  1 V2000
    3.5376    4.9167    0.0000 C   0  0  0  0  0  0  0  0  0  0  0  0
    2.5657    5.6746   -0.0099 N   0  0  0  0  0  0  0  0  0  0  0  0
    4.6749    5.6542    0.0043 C   0  0  0  0  0  0  0  0  0  0  0  0
    4.3688    6.8527    0.0000 C   0  0  0  0  0  0  0  0  0  0  0  0
    2.9509    6.9703   -0.0129 O   0  0  0  0  0  0  0  0  0  0  0  0
    3.5305    3.3834    0.0096 C   0  0  0  0  0  0  0  0  0  0  0  0
    5.3525    7.9223    0.0078 N   0  0  0  0  0  0  0  0  0  0  0  0
    5.0569    8.8838    0.0149 H   0  0  0  0  0  0  0  0  0  0  0  0
    6.3581    7.7084    0.0149 H   0  0  0  0  0  0  0  0  0  0  0  0
    5.7215    5.2498    0.0120 H   0  0  0  0  0  0  0  0  0  0  0  0
    4.5398    3.0102    0.0130 H   0  0  0  0  0  0  0  0  0  0  0  0
    3.0247    3.0273    0.9080 H   0  0  0  0  0  0  0  0  0  0  0  0
    3.0248    3.0130   -0.8811 H   0  0  0  0  0  0  0  0  0  0  0  0
  1  2  2  0  0  0  0
  1  3  1  0  0  0  0
  3  4  2  0  0  0  0
  4  5  1  0  0  0  0
  5  2  1  0  0  0  0
  1  6  1  0  0  0  0
  4  7  1  0  0  0  0
  7  8  1  0  0  0  0
  7  9  1  0  0  0  0
  3 10  1  0  0  0  0
  6 11  1  0  0  0  0
  6 12  1  0  0  0  0
  6 13  1  0  0  0  0
M  END
>  <Alias name>
5-Amino-3-methylisoxazole

>  <Cp(sol,298)>   J/mol/K
149.1

$$$$
4-Hydroxybenzaldehyde
  ChemBrain IXL

 15 15  0  0  0  0  0  0  0  0  1 V2000
    3.5822    7.0981    0.1327 C   0  0  0  0  0  0  0  0  0  0  0  0
    3.7615    5.7147    0.1260 C   0  0  0  0  0  0  0  0  0  0  0  0
    5.0412    5.1779   -0.0166 C   0  0  0  0  0  0  0  0  0  0  0  0
    6.1416    6.0245   -0.1526 C   0  0  0  0  0  0  0  0  0  0  0  0
    5.9623    7.4079   -0.1460 C   0  0  0  0  0  0  0  0  0  0  0  0
    4.6826    7.9447   -0.0033 C   0  0  0  0  0  0  0  0  0  0  0  0
    7.4992    5.4550   -0.3039 C   0  0  0  0  0  0  0  0  0  0  0  0
    8.4610    6.1954   -0.4268 O   0  0  0  0  0  0  0  0  0  0  0  0
    2.2338    7.6638    0.2830 O   0  0  0  0  0  0  0  0  0  0  0  0
    1.5131    7.0014    0.3732 H   0  0  0  0  0  0  0  0  0  0  0  0
    2.9073    5.0575    0.2316 H   0  0  0  0  0  0  0  0  0  0  0  0
    5.1804    4.1039   -0.0218 H   0  0  0  0  0  0  0  0  0  0  0  0
    6.8165    8.0652   -0.2515 H   0  0  0  0  0  0  0  0  0  0  0  0
    4.5434    9.0188    0.0018 H   0  0  0  0  0  0  0  0  0  0  0  0
    7.6388    4.3810   -0.3056 H   0  0  0  0  0  0  0  0  0  0  0  0
  1  2  4  0  0  0  0
  2  3  4  0  0  0  0
  3  4  4  0  0  0  0
  4  5  4  0  0  0  0
  5  6  4  0  0  0  0
  6  1  4  0  0  0  0
  7  8  2  0  0  0  0
  7  4  1  0  0  0  0
  1  9  1  0  0  0  0
  9 10  1  0  0  0  0
  2 11  1  0  0  0  0
  3 12  1  0  0  0  0
  5 13  1  0  0  0  0
  6 14  1  0  0  0  0
  7 15  1  0  0  0  0
M  END
>  <Alias name>
4-Hydroxybenzaldehyde

>  <Cp(sol,298)>   J/mol/K
149.9

$$$$
4-Methylphenol
  ChemBrain IXL

 16 16  0  0  0  0  0  0  0  0  1 V2000
    3.9791    5.4795   -0.5219 C   0  0  0  0  0  0  0  0  0  0  0  0
    3.5789    6.7694   -0.1727 C   0  0  0  0  0  0  0  0  0  0  0  0
    4.5358    7.7551    0.0695 C   0  0  0  0  0  0  0  0  0  0  0  0
    5.8930    7.4509   -0.0376 C   0  0  0  0  0  0  0  0  0  0  0  0
    6.2933    6.1610   -0.3867 C   0  0  0  0  0  0  0  0  0  0  0  0
    5.3364    5.1753   -0.6289 C   0  0  0  0  0  0  0  0  0  0  0  0
    7.7235    5.8405   -0.4995 O   0  0  0  0  0  0  0  0  0  0  0  0
    2.0796    7.1054   -0.0545 C   0  0  0  0  0  0  0  0  0  0  0  0
    3.2383    4.7163   -0.7093 H   0  0  0  0  0  0  0  0  0  0  0  0
    4.2259    8.7538    0.3398 H   0  0  0  0  0  0  0  0  0  0  0  0
    6.6339    8.2141    0.1499 H   0  0  0  0  0  0  0  0  0  0  0  0
    5.6463    4.1766   -0.8992 H   0  0  0  0  0  0  0  0  0  0  0  0
    8.3125    6.5638   -0.3196 H   0  0  0  0  0  0  0  0  0  0  0  0
    1.4947    6.2261   -0.2805 H   0  0  0  0  0  0  0  0  0  0  0  0
    1.8624    7.4335    0.9513 H   0  0  0  0  0  0  0  0  0  0  0  0
    1.8309    7.8921   -0.7514 H   0  0  0  0  0  0  0  0  0  0  0  0
  1  2  4  0  0  0  0
  2  3  4  0  0  0  0
  3  4  4  0  0  0  0
  4  5  4  0  0  0  0
  5  6  4  0  0  0  0
  6  1  4  0  0  0  0
  5  7  1  0  0  0  0
  2  8  1  0  0  0  0
  1  9  1  0  0  0  0
  3 10  1  0  0  0  0
  4 11  1  0  0  0  0
  6 12  1  0  0  0  0
  7 13  1  0  0  0  0
  8 14  1  0  0  0  0
  8 15  1  0  0  0  0
  8 16  1  0  0  0  0
M  END
>  <Alias name>
p-Cresol

>  <Cp(sol,298)>   J/mol/K
150.2

$$$$
Thymine
  ChemBrain IXL

 15 15  0  0  0  0  0  0  0  0  1 V2000
    2.6370    4.9874   -0.6306 N   0  0  0  0  0  0  0  0  0  0  0  0
    2.5659    6.3781   -0.7521 C   0  0  0  0  0  0  0  0  0  0  0  0
    3.8616    4.3850   -0.3656 C   0  0  0  0  0  0  0  0  0  0  0  0
    5.0684    5.2204   -0.2448 C   0  0  0  0  0  0  0  0  0  0  0  0
    4.9759    6.5489   -0.3821 C   0  0  0  0  0  0  0  0  0  0  0  0
    3.7310    7.1556   -0.6415 N   0  0  0  0  0  0  0  0  0  0  0  0
    1.4896    6.9152   -0.9543 O   0  0  0  0  0  0  0  0  0  0  0  0
    3.9349    3.1730   -0.2341 O   0  0  0  0  0  0  0  0  0  0  0  0
    6.3792    4.5850    0.0282 C   0  0  0  0  0  0  0  0  0  0  0  0
    1.8045    4.4227   -0.7345 H   0  0  0  0  0  0  0  0  0  0  0  0
    3.6754    8.1543   -0.7482 H   0  0  0  0  0  0  0  0  0  0  0  0
    5.8630    7.1596   -0.2932 H   0  0  0  0  0  0  0  0  0  0  0  0
    7.1433    5.3476    0.0952 H   0  0  0  0  0  0  0  0  0  0  0  0
    6.6225    3.8990   -0.7749 H   0  0  0  0  0  0  0  0  0  0  0  0
    6.3287    4.0407    0.9641 H   0  0  0  0  0  0  0  0  0  0  0  0
  1  2  1  0  0  0  0
  1  3  1  0  0  0  0
  3  4  1  0  0  0  0
  4  5  2  0  0  0  0
  5  6  1  0  0  0  0
  6  2  1  0  0  0  0
  2  7  2  0  0  0  0
  3  8  2  0  0  0  0
  4  9  1  0  0  0  0
  1 10  1  0  0  0  0
  6 11  1  0  0  0  0
  5 12  1  0  0  0  0
  9 13  1  0  0  0  0
  9 14  1  0  0  0  0
  9 15  1  0  0  0  0
M  END
>  <Alias name>
5-Methyluracil

>  <Cp(sol,298)>   J/mol/K
150.2

$$$$
Proline
  ChemBrain IXL

 17 17  0  0  0  0  0  0  0  0  1 V2000
    5.7967    7.5414   -0.3940 O   0  0  0  0  0  0  0  0  0  0  0  0
    5.7990    6.3559   -0.1058 C   0  0  0  0  0  0  0  0  0  0  0  0
    6.9712    5.5258   -0.4185 O   0  5  0  0  0  0  0  0  0  0  0  0
    4.6217    5.7535    0.5587 C   0  0  0  0  0  0  0  0  0  0  0  0
    3.4044    6.5466    0.2399 N   0  3  0  0  0  0  0  0  0  0  0  0
    4.4111    4.3244    0.0439 C   0  0  0  0  0  0  0  0  0  0  0  0
    3.0256    4.2676   -0.5682 C   0  0  0  0  0  0  0  0  0  0  0  0
    2.4110    5.6659   -0.4308 C   0  0  0  0  0  0  0  0  0  0  0  0
    3.0085    6.9144    1.0919 H   0  0  0  0  0  0  0  0  0  0  0  0
    3.6494    7.3083   -0.3749 H   0  0  0  0  0  0  0  0  0  0  0  0
    4.7761    5.7366    1.6305 H   0  0  0  0  0  0  0  0  0  0  0  0
    4.4806    3.6223    0.8655 H   0  0  0  0  0  0  0  0  0  0  0  0
    5.1557    4.0893   -0.7066 H   0  0  0  0  0  0  0  0  0  0  0  0
    3.0952    3.9965   -1.6144 H   0  0  0  0  0  0  0  0  0  0  0  0
    2.4180    3.5440   -0.0389 H   0  0  0  0  0  0  0  0  0  0  0  0
    2.1766    6.0601   -1.4118 H   0  0  0  0  0  0  0  0  0  0  0  0
    1.5091    5.6115    0.1664 H   0  0  0  0  0  0  0  0  0  0  0  0
  1  2  2  0  0  0  0
  2  3  1  0  0  0  0
  2  4  1  0  0  0  0
  4  5  1  0  0  0  0
  4  6  1  0  0  0  0
  6  7  1  0  0  0  0
  5  8  1  0  0  0  0
  8  7  1  0  0  0  0
  5  9  1  0  0  0  0
  5 10  1  0  0  0  0
  4 11  1  0  0  0  0
  6 12  1  0  0  0  0
  6 13  1  0  0  0  0
  7 14  1  0  0  0  0
  7 15  1  0  0  0  0
  8 16  1  0  0  0  0
  8 17  1  0  0  0  0
M  END
>  <Alias name>
Proline

>  <Cp(sol,298)>   J/mol/K
150.4

$$$$
N-Methylsuccinimide
  ChemBrain IXL

 15 15  0  0  0  0  0  0  0  0  1 V2000
    2.9501    4.7939    0.0000 C   0  0  0  0  0  0  0  0  0  0  0  0
    2.4578    6.0871   -0.2759 C   0  0  0  0  0  0  0  0  0  0  0  0
    2.2478    3.8060    0.1749 O   0  0  0  0  0  0  0  0  0  0  0  0
    3.7382    6.9283   -0.2659 C   0  0  0  0  0  0  0  0  0  0  0  0
    4.7394    5.9445   -0.1169 C   0  0  0  0  0  0  0  0  0  0  0  0
    4.2450    4.7607    0.0555 N   0  0  0  0  0  0  0  0  0  0  0  0
    5.9430    6.1662   -0.1496 O   0  0  0  0  0  0  0  0  0  0  0  0
    5.0704    3.5074    0.2907 C   0  0  0  0  0  0  0  0  0  0  0  0
    1.9986    6.0963   -1.2470 H   0  0  0  0  0  0  0  0  0  0  0  0
    1.7718    6.4085    0.4876 H   0  0  0  0  0  0  0  0  0  0  0  0
    3.7573    7.5897    0.5798 H   0  0  0  0  0  0  0  0  0  0  0  0
    3.8614    7.4651   -1.1891 H   0  0  0  0  0  0  0  0  0  0  0  0
    6.1250    3.7669    0.3467 H   0  0  0  0  0  0  0  0  0  0  0  0
    4.9188    2.8069   -0.5273 H   0  0  0  0  0  0  0  0  0  0  0  0
    4.7692    3.0368    1.2236 H   0  0  0  0  0  0  0  0  0  0  0  0
  1  2  1  0  0  0  0
  1  3  2  0  0  0  0
  2  4  1  0  0  0  0
  4  5  1  0  0  0  0
  5  6  1  0  0  0  0
  5  7  2  0  0  0  0
  1  6  1  0  0  0  0
  6  8  1  0  0  0  0
  2  9  1  0  0  0  0
  2 10  1  0  0  0  0
  4 11  1  0  0  0  0
  4 12  1  0  0  0  0
  8 13  1  0  0  0  0
  8 14  1  0  0  0  0
  8 15  1  0  0  0  0
M  END
>  <Alias name>
N-Methylsuccinimide

>  <Cp(sol,298)>   J/mol/K
150.45

$$$$
1,2-Phenylenediamine
  ChemBrain IXL

 16 16  0  0  0  0  0  0  0  0  1 V2000
    2.9910    4.1414    0.0000 C   0  0  0  0  0  0  0  0  0  0  0  0
    2.5208    5.3223    0.5749 C   0  0  0  0  0  0  0  0  0  0  0  0
    3.3758    6.4146    0.7229 C   0  0  0  0  0  0  0  0  0  0  0  0
    4.7009    6.3261    0.2961 C   0  0  0  0  0  0  0  0  0  0  0  0
    5.1711    5.1452   -0.2788 C   0  0  0  0  0  0  0  0  0  0  0  0
    4.3162    4.0529   -0.4268 C   0  0  0  0  0  0  0  0  0  0  0  0
    6.5010    5.0563   -0.7073 N   0  0  0  0  0  0  0  0  0  0  0  0
    5.5590    7.4223    0.4447 N   0  0  0  0  0  0  0  0  0  0  0  0
    7.1188    5.8471   -0.6021 H   0  0  0  0  0  0  0  0  0  0  0  0
    6.8416    4.2015   -1.1212 H   0  0  0  0  0  0  0  0  0  0  0  0
    5.2184    8.2770    0.8587 H   0  0  0  0  0  0  0  0  0  0  0  0
    6.5180    7.3576    0.1377 H   0  0  0  0  0  0  0  0  0  0  0  0
    2.3273    3.2934   -0.1149 H   0  0  0  0  0  0  0  0  0  0  0  0
    1.4921    5.3911    0.9062 H   0  0  0  0  0  0  0  0  0  0  0  0
    3.0108    7.3314    1.1692 H   0  0  0  0  0  0  0  0  0  0  0  0
    4.6812    3.1361   -0.8731 H   0  0  0  0  0  0  0  0  0  0  0  0
  1  2  4  0  0  0  0
  2  3  4  0  0  0  0
  3  4  4  0  0  0  0
  4  5  4  0  0  0  0
  5  6  4  0  0  0  0
  6  1  4  0  0  0  0
  5  7  1  0  0  0  0
  4  8  1  0  0  0  0
  7  9  1  0  0  0  0
  7 10  1  0  0  0  0
  8 11  1  0  0  0  0
  8 12  1  0  0  0  0
  1 13  1  0  0  0  0
  2 14  1  0  0  0  0
  3 15  1  0  0  0  0
  6 16  1  0  0  0  0
M  END
>  <Alias name>
1,2-Diaminobenzene

>  <Cp(sol,298)>   J/mol/K
150.82

$$$$
Bicyclo(2,2,1)heptane
  ChemBrain IXL

 19 20  0  0  0  0  0  0  0  0  1 V2000
    4.5498    4.1879    0.1034 C   0  0  0  0  0  0  0  0  0  0  0  0
    3.4889    3.8647   -0.9669 C   0  0  0  0  0  0  0  0  0  0  0  0
    2.4751    5.0742   -0.8038 C   0  0  0  0  0  0  0  0  0  0  0  0
    3.0766    5.8441    0.4149 C   0  0  0  0  0  0  0  0  0  0  0  0
    3.7251    4.7643    1.1807 C   0  0  0  0  0  0  0  0  0  0  0  0
    5.3191    5.4371   -0.4329 C   0  0  0  0  0  0  0  0  0  0  0  0
    4.2929    6.6111   -0.1400 C   0  0  0  0  0  0  0  0  0  0  0  0
    5.1769    3.3521    0.3873 H   0  0  0  0  0  0  0  0  0  0  0  0
    3.9165    3.8265   -1.9611 H   0  0  0  0  0  0  0  0  0  0  0  0
    2.9986    2.9328   -0.7140 H   0  0  0  0  0  0  0  0  0  0  0  0
    1.4833    4.7088   -0.5680 H   0  0  0  0  0  0  0  0  0  0  0  0
    2.4690    5.7109   -1.6798 H   0  0  0  0  0  0  0  0  0  0  0  0
    2.3698    6.4520    0.9656 H   0  0  0  0  0  0  0  0  0  0  0  0
    4.3383    5.1600    1.9812 H   0  0  0  0  0  0  0  0  0  0  0  0
    3.0001    4.0492    1.5499 H   0  0  0  0  0  0  0  0  0  0  0  0
    6.2349    5.5855    0.1255 H   0  0  0  0  0  0  0  0  0  0  0  0
    5.5103    5.3292   -1.4934 H   0  0  0  0  0  0  0  0  0  0  0  0
    4.6854    7.2637    0.6300 H   0  0  0  0  0  0  0  0  0  0  0  0
    4.0460    7.1657   -1.0368 H   0  0  0  0  0  0  0  0  0  0  0  0
  1  2  1  0  0  0  0
  2  3  1  0  0  0  0
  3  4  1  0  0  0  0
  1  5  1  0  0  0  0
  1  6  1  0  0  0  0
  4  7  1  0  0  0  0
  7  6  1  0  0  0  0
  4  5  1  0  0  0  0
  1  8  1  0  0  0  0
  2  9  1  0  0  0  0
  2 10  1  0  0  0  0
  3 11  1  0  0  0  0
  3 12  1  0  0  0  0
  4 13  1  0  0  0  0
  5 14  1  0  0  0  0
  5 15  1  0  0  0  0
  6 16  1  0  0  0  0
  6 17  1  0  0  0  0
  7 18  1  0  0  0  0
  7 19  1  0  0  0  0
M  END
>  <Alias name>
Norbornane

>  <Cp(sol,298)>   J/mol/K
151

$$$$
4-Chloroaniline
  ChemBrain IXL

 14 14  0  0  0  0  0  0  0  0  1 V2000
    3.0117    5.3006    0.0000 C   0  0  0  0  0  0  0  0  0  0  0  0
    3.0208    6.6968    0.0069 C   0  0  0  0  0  0  0  0  0  0  0  0
    4.2346    7.3868   -0.0112 C   0  0  0  0  0  0  0  0  0  0  0  0
    5.4388    6.6808   -0.0362 C   0  0  0  0  0  0  0  0  0  0  0  0
    5.4302    5.2842   -0.0430 C   0  0  0  0  0  0  0  0  0  0  0  0
    4.2159    4.5946   -0.0249 C   0  0  0  0  0  0  0  0  0  0  0  0
    6.7006    4.5395   -0.0693 N   0  0  0  0  0  0  0  0  0  0  0  0
    1.4814    7.5994    0.0387 Cl  0  0  0  0  0  0  0  0  0  0  0  0
    2.0730    4.7663    0.0140 H   0  0  0  0  0  0  0  0  0  0  0  0
    4.2422    8.4670   -0.0059 H   0  0  0  0  0  0  0  0  0  0  0  0
    6.3774    7.2149   -0.0501 H   0  0  0  0  0  0  0  0  0  0  0  0
    4.2084    3.5146   -0.0302 H   0  0  0  0  0  0  0  0  0  0  0  0
    7.6053    5.0536   -0.0826 H   0  0  0  0  0  0  0  0  0  0  0  0
    6.6939    3.4989   -0.0746 H   0  0  0  0  0  0  0  0  0  0  0  0
  1  2  4  0  0  0  0
  2  3  4  0  0  0  0
  3  4  4  0  0  0  0
  4  5  4  0  0  0  0
  5  6  4  0  0  0  0
  6  1  4  0  0  0  0
  5  7  1  0  0  0  0
  2  8  1  0  0  0  0
  1  9  1  0  0  0  0
  3 10  1  0  0  0  0
  4 11  1  0  0  0  0
  6 12  1  0  0  0  0
  7 13  1  0  0  0  0
  7 14  1  0  0  0  0
M  END
>  <Alias name>
4-Chloroaniline

>  <Cp(sol,298)>   J/mol/K
151.2

$$$$
Niacin
  ChemBrain IXL

 14 14  0  0  0  0  0  0  0  0  1 V2000
    6.7219    7.2651    0.0000 C   0  0  0  0  0  0  0  0  0  0  0  0
    5.2665    6.9713    0.0005 C   0  0  0  0  0  0  0  0  0  0  0  0
    7.1108    8.4215   -0.0014 O   0  0  0  0  0  0  0  0  0  0  0  0
    3.0085    7.7396    0.0042 N   0  0  0  0  0  0  0  0  0  0  0  0
    7.6986    6.1626    0.0012 O   0  0  0  0  0  0  0  0  0  0  0  0
    4.3337    8.0104    0.0037 C   0  0  0  0  0  0  0  0  0  0  0  0
    4.8243    5.6561   -0.0022 C   0  0  0  0  0  0  0  0  0  0  0  0
    2.5589    6.4643    0.0016 C   0  0  0  0  0  0  0  0  0  0  0  0
    3.4599    5.3997   -0.0017 C   0  0  0  0  0  0  0  0  0  0  0  0
    8.6421    6.4424    0.0012 H   0  0  0  0  0  0  0  0  0  0  0  0
    4.6738    9.0372    0.0059 H   0  0  0  0  0  0  0  0  0  0  0  0
    5.5375    4.8374   -0.0048 H   0  0  0  0  0  0  0  0  0  0  0  0
    1.4956    6.2668    0.0020 H   0  0  0  0  0  0  0  0  0  0  0  0
    3.0991    4.3771   -0.0038 H   0  0  0  0  0  0  0  0  0  0  0  0
  2  1  1  0  0  0  0
  3  1  2  0  0  0  0
  4  6  4  0  0  0  0
  5  1  1  0  0  0  0
  6  2  4  0  0  0  0
  7  2  4  0  0  0  0
  8  4  4  0  0  0  0
  9  7  4  0  0  0  0
  8  9  4  0  0  0  0
  5 10  1  0  0  0  0
  6 11  1  0  0  0  0
  7 12  1  0  0  0  0
  8 13  1  0  0  0  0
  9 14  1  0  0  0  0
M  END
>  <Alias name>
Nicotinic acid

>  <Cp(sol,298)>   J/mol/K
151.3

$$$$
Niacinamide
  ChemBrain IXL

 15 15  0  0  0  0  0  0  0  0  1 V2000
    5.3589    6.6159    0.0000 C   0  0  0  0  0  0  0  0  0  0  0  0
    4.5427    5.5244   -0.2746 C   0  0  0  0  0  0  0  0  0  0  0  0
    4.7757    7.8492    0.2990 C   0  0  0  0  0  0  0  0  0  0  0  0
    6.8412    6.4695   -0.0249 C   0  0  0  0  0  0  0  0  0  0  0  0
    3.1636    5.6827   -0.2460 C   0  0  0  0  0  0  0  0  0  0  0  0
    3.4291    7.9822    0.3216 N   0  0  0  0  0  0  0  0  0  0  0  0
    7.4278    5.2295   -0.3308 N   0  0  0  0  0  0  0  0  0  0  0  0
    7.5516    7.4297    0.2212 O   0  0  0  0  0  0  0  0  0  0  0  0
    2.6201    6.9308    0.0570 C   0  0  0  0  0  0  0  0  0  0  0  0
    6.8456    4.4328   -0.5407 H   0  0  0  0  0  0  0  0  0  0  0  0
    8.4332    5.1354   -0.3407 H   0  0  0  0  0  0  0  0  0  0  0  0
    4.9768    4.5586   -0.5089 H   0  0  0  0  0  0  0  0  0  0  0  0
    5.4049    8.7020    0.5134 H   0  0  0  0  0  0  0  0  0  0  0  0
    2.5152    4.8397   -0.4581 H   0  0  0  0  0  0  0  0  0  0  0  0
    1.5463    7.0565    0.0798 H   0  0  0  0  0  0  0  0  0  0  0  0
  1  2  4  0  0  0  0
  1  3  4  0  0  0  0
  1  4  1  0  0  0  0
  2  5  4  0  0  0  0
  3  6  4  0  0  0  0
  4  7  1  0  0  0  0
  4  8  2  0  0  0  0
  5  9  4  0  0  0  0
  6  9  4  0  0  0  0
  7 10  1  0  0  0  0
  7 11  1  0  0  0  0
  2 12  1  0  0  0  0
  3 13  1  0  0  0  0
  5 14  1  0  0  0  0
  9 15  1  0  0  0  0
M  END
>  <Alias name>
Vitamin B3

>  <Cp(sol,298)>   J/mol/K
151.3

$$$$
Xanthine
  ChemBrain IXL

 15 16  0  0  0  0  0  0  0  0  1 V2000
    2.4370    6.8621    0.3207 N   0  0  0  0  0  0  0  0  0  0  0  0
    2.5606    5.5025    0.0507 C   0  0  0  0  0  0  0  0  0  0  0  0
    3.8581    4.9365   -0.0911 N   0  0  0  0  0  0  0  0  0  0  0  0
    5.0135    5.8177   -0.1662 C   0  0  0  0  0  0  0  0  0  0  0  0
    4.9188    7.0022    0.0214 C   0  0  0  0  0  0  0  0  0  0  0  0
    3.5931    7.6470    0.3424 C   0  0  0  0  0  0  0  0  0  0  0  0
    6.1278    7.5438   -0.1103 N   0  0  0  0  0  0  0  0  0  0  0  0
    6.3008    5.5423   -0.4359 N   0  0  0  0  0  0  0  0  0  0  0  0
    6.9608    6.5477   -0.4071 C   0  0  0  0  0  0  0  0  0  0  0  0
    1.5500    4.8115   -0.0634 O   0  0  0  0  0  0  0  0  0  0  0  0
    3.5086    8.8384    0.6185 O   0  0  0  0  0  0  0  0  0  0  0  0
    1.5199    7.2753    0.4977 H   0  0  0  0  0  0  0  0  0  0  0  0
    3.9602    3.9268   -0.1280 H   0  0  0  0  0  0  0  0  0  0  0  0
    6.3706    8.5735    0.0140 H   0  0  0  0  0  0  0  0  0  0  0  0
    8.0846    6.6192   -0.5998 H   0  0  0  0  0  0  0  0  0  0  0  0
  1  2  1  0  0  0  0
  2  3  1  0  0  0  0
  3  4  1  0  0  0  0
  4  5  2  0  0  0  0
  5  6  1  0  0  0  0
  6  1  1  0  0  0  0
  5  7  1  0  0  0  0
  4  8  1  0  0  0  0
  7  9  1  0  0  0  0
  9  8  2  0  0  0  0
  2 10  2  0  0  0  0
  6 11  2  0  0  0  0
  1 12  1  0  0  0  0
  3 13  1  0  0  0  0
  7 14  1  0  0  0  0
  9 15  1  0  0  0  0
M  END
>  <Alias name>
Xanthine

>  <Cp(sol,298)>   J/mol/K
151.34

$$$$
3-Bromobenzoic acid
  ChemBrain IXL

 15 15  0  0  0  0  0  0  0  0  1 V2000
    7.5576    6.4780    0.0000 C   0  0  0  0  0  0  0  0  0  0  0  0
    7.0321    5.1858   -0.0009 C   0  0  0  0  0  0  0  0  0  0  0  0
    5.6502    4.9948   -0.0031 C   0  0  0  0  0  0  0  0  0  0  0  0
    4.7939    6.0961   -0.0044 C   0  0  0  0  0  0  0  0  0  0  0  0
    5.3195    7.3883   -0.0035 C   0  0  0  0  0  0  0  0  0  0  0  0
    6.7013    7.5792   -0.0013 C   0  0  0  0  0  0  0  0  0  0  0  0
    3.3278    5.8935   -0.0068 C   0  0  0  0  0  0  0  0  0  0  0  0
    2.8682    4.7634   -0.0038 O   0  0  0  0  0  0  0  0  0  0  0  0
    2.4255    7.0540   -0.0127 O   0  0  0  0  0  0  0  0  0  0  0  0
    7.4281    9.3661   -0.0001 Br  0  0  0  0  0  0  0  0  0  0  0  0
    1.4672    6.8351   -0.0141 H   0  0  0  0  0  0  0  0  0  0  0  0
    8.6304    6.6262    0.0017 H   0  0  0  0  0  0  0  0  0  0  0  0
    7.6968    4.3308    0.0001 H   0  0  0  0  0  0  0  0  0  0  0  0
    5.2422    3.9916   -0.0038 H   0  0  0  0  0  0  0  0  0  0  0  0
    4.6547    8.2433   -0.0045 H   0  0  0  0  0  0  0  0  0  0  0  0
  1  2  4  0  0  0  0
  2  3  4  0  0  0  0
  3  4  4  0  0  0  0
  4  5  4  0  0  0  0
  5  6  4  0  0  0  0
  6  1  4  0  0  0  0
  7  8  2  0  0  0  0
  7  9  1  0  0  0  0
  7  4  1  0  0  0  0
  6 10  1  0  0  0  0
  9 11  1  0  0  0  0
  1 12  1  0  0  0  0
  2 13  1  0  0  0  0
  3 14  1  0  0  0  0
  5 15  1  0  0  0  0
M  END
>  <Alias name>
3-Bromobenzoic acid

>  <Cp(sol,298)>   J/mol/K
151.4

$$$$
4-Bromobenzoic acid
  ChemBrain IXL

 15 15  0  0  0  0  0  0  0  0  1 V2000
    7.6537    7.5065    0.0000 C   0  0  0  0  0  0  0  0  0  0  0  0
    7.1432    6.2083    0.0024 C   0  0  0  0  0  0  0  0  0  0  0  0
    5.7636    6.0013    0.0005 C   0  0  0  0  0  0  0  0  0  0  0  0
    4.8946    7.0925   -0.0039 C   0  0  0  0  0  0  0  0  0  0  0  0
    5.4051    8.3907   -0.0063 C   0  0  0  0  0  0  0  0  0  0  0  0
    6.7846    8.5977   -0.0044 C   0  0  0  0  0  0  0  0  0  0  0  0
    3.4309    6.8729   -0.0060 C   0  0  0  0  0  0  0  0  0  0  0  0
    2.9845    5.7375   -0.0026 O   0  0  0  0  0  0  0  0  0  0  0  0
    2.5152    8.0228   -0.0120 O   0  0  0  0  0  0  0  0  0  0  0  0
    9.5613    7.7927    0.0027 Br  0  0  0  0  0  0  0  0  0  0  0  0
    1.5595    7.7928   -0.0130 H   0  0  0  0  0  0  0  0  0  0  0  0
    7.8178    5.3611    0.0058 H   0  0  0  0  0  0  0  0  0  0  0  0
    5.3673    4.9934    0.0024 H   0  0  0  0  0  0  0  0  0  0  0  0
    4.7304    9.2379   -0.0097 H   0  0  0  0  0  0  0  0  0  0  0  0
    7.1810    9.6056   -0.0063 H   0  0  0  0  0  0  0  0  0  0  0  0
  1  2  4  0  0  0  0
  2  3  4  0  0  0  0
  3  4  4  0  0  0  0
  4  5  4  0  0  0  0
  5  6  4  0  0  0  0
  6  1  4  0  0  0  0
  7  8  2  0  0  0  0
  7  9  1  0  0  0  0
  7  4  1  0  0  0  0
  1 10  1  0  0  0  0
  9 11  1  0  0  0  0
  2 12  1  0  0  0  0
  3 13  1  0  0  0  0
  5 14  1  0  0  0  0
  6 15  1  0  0  0  0
M  END
>  <Alias name>
4-Bromobenzoic acid

>  <Cp(sol,298)>   J/mol/K
151.4

$$$$
Pyridinecarboxaladehyde oxime
  ChemBrain IXL

 15 15  0  0  0  0  0  0  0  0  1 V2000
    4.7610    4.6404    0.0000 C   0  0  0  0  0  0  0  0  0  0  0  0
    6.1087    4.9685   -0.0001 C   0  0  0  0  0  0  0  0  0  0  0  0
    3.8077    5.6557    0.0043 C   0  0  0  0  0  0  0  0  0  0  0  0
    2.3756    5.3101    0.0044 C   0  0  0  0  0  0  0  0  0  0  0  0
    6.4799    6.3060    0.0041 C   0  0  0  0  0  0  0  0  0  0  0  0
    4.1880    6.9527    0.0085 N   0  0  0  0  0  0  0  0  0  0  0  0
    1.5087    6.2330    0.0017 N   0  0  0  0  0  0  0  0  0  0  0  0
    5.4956    7.2933    0.0084 C   0  0  0  0  0  0  0  0  0  0  0  0
    1.9200    7.5753   -0.0014 O   0  0  0  0  0  0  0  0  0  0  0  0
    2.8948    7.7097   -0.0012 H   0  0  0  0  0  0  0  0  0  0  0  0
    4.4532    3.6005   -0.0033 H   0  0  0  0  0  0  0  0  0  0  0  0
    6.8637    4.1884   -0.0035 H   0  0  0  0  0  0  0  0  0  0  0  0
    2.0668    4.2709    0.0068 H   0  0  0  0  0  0  0  0  0  0  0  0
    7.5291    6.5790    0.0040 H   0  0  0  0  0  0  0  0  0  0  0  0
    5.7818    8.3362    0.0117 H   0  0  0  0  0  0  0  0  0  0  0  0
  1  2  4  0  0  0  0
  1  3  4  0  0  0  0
  2  5  4  0  0  0  0
  3  6  4  0  0  0  0
  4  7  2  0  0  0  0
  5  8  4  0  0  0  0
  6  8  4  0  0  0  0
  4  3  1  0  0  0  0
  7  9  1  0  0  0  0
  9 10  1  0  0  0  0
  1 11  1  0  0  0  0
  2 12  1  0  0  0  0
  4 13  1  0  0  0  0
  5 14  1  0  0  0  0
  8 15  1  0  0  0  0
M  END
>  <Alias name>
2-Pyridinealdoxime

>  <Cp(sol,298)>   J/mol/K
151.93

$$$$
Methenamine
  ChemBrain IXL

 22 24  0  0  0  0  0  0  0  0  1 V2000
    3.6932    3.1100   -0.3888 N   0  0  0  0  0  0  0  0  0  0  0  0
    5.0260    3.4560    0.1336 C   0  0  0  0  0  0  0  0  0  0  0  0
    3.4420    3.8624   -1.6297 C   0  0  0  0  0  0  0  0  0  0  0  0
    2.6690    3.4568    0.6111 C   0  0  0  0  0  0  0  0  0  0  0  0
    5.0837    4.9006    0.4150 N   0  0  0  0  0  0  0  0  0  0  0  0
    3.4994    5.3070   -1.3487 N   0  0  0  0  0  0  0  0  0  0  0  0
    2.7263    4.9014    0.8926 N   0  0  0  0  0  0  0  0  0  0  0  0
    4.8326    5.6530   -0.8262 C   0  0  0  0  0  0  0  0  0  0  0  0
    4.0593    5.2473    1.4151 C   0  0  0  0  0  0  0  0  0  0  0  0
    2.4750    5.6538   -0.3486 C   0  0  0  0  0  0  0  0  0  0  0  0
    5.2109    2.9028    1.0463 H   0  0  0  0  0  0  0  0  0  0  0  0
    5.7793    3.2010   -0.6016 H   0  0  0  0  0  0  0  0  0  0  0  0
    2.4618    3.6080   -2.0140 H   0  0  0  0  0  0  0  0  0  0  0  0
    4.1952    3.6074   -2.3652 H   0  0  0  0  0  0  0  0  0  0  0  0
    2.8536    2.9036    1.5238 H   0  0  0  0  0  0  0  0  0  0  0  0
    1.6887    3.2024    0.2271 H   0  0  0  0  0  0  0  0  0  0  0  0
    5.5859    5.3983   -1.5616 H   0  0  0  0  0  0  0  0  0  0  0  0
    4.8749    6.7153   -0.6195 H   0  0  0  0  0  0  0  0  0  0  0  0
    4.2441    4.6943    2.3280 H   0  0  0  0  0  0  0  0  0  0  0  0
    4.1016    6.3097    1.6221 H   0  0  0  0  0  0  0  0  0  0  0  0
    1.4947    5.3996   -0.7328 H   0  0  0  0  0  0  0  0  0  0  0  0
    2.5171    6.7161   -0.1418 H   0  0  0  0  0  0  0  0  0  0  0  0
  1  2  1  0  0  0  0
  1  3  1  0  0  0  0
  1  4  1  0  0  0  0
  2  5  1  0  0  0  0
  3  6  1  0  0  0  0
  4  7  1  0  0  0  0
  5  8  1  0  0  0  0
  5  9  1  0  0  0  0
  6 10  1  0  0  0  0
  6  8  1  0  0  0  0
  7  9  1  0  0  0  0
  7 10  1  0  0  0  0
  2 11  1  0  0  0  0
  2 12  1  0  0  0  0
  3 13  1  0  0  0  0
  3 14  1  0  0  0  0
  4 15  1  0  0  0  0
  4 16  1  0  0  0  0
  8 17  1  0  0  0  0
  8 18  1  0  0  0  0
  9 19  1  0  0  0  0
  9 20  1  0  0  0  0
 10 21  1  0  0  0  0
 10 22  1  0  0  0  0
M  END
>  <Alias name>
Hexamethylenetetramine

>  <Cp(sol,298)>   J/mol/K
152.29

$$$$
N-Acetylglycineamide
  ChemBrain IXL

 16 15  0  0  0  0  0  0  0  0  1 V2000
    3.4490    6.1541    0.9468 C   0  0  0  0  0  0  0  0  0  0  0  0
    4.4396    7.1339    0.4479 C   0  0  0  0  0  0  0  0  0  0  0  0
    2.2204    6.5961    1.4520 N   0  0  0  0  0  0  0  0  0  0  0  0
    3.7030    4.9612    0.9177 O   0  0  0  0  0  0  0  0  0  0  0  0
    5.6364    6.4233   -0.0250 N   0  0  0  0  0  0  0  0  0  0  0  0
    6.7181    7.1436   -0.5457 C   0  0  0  0  0  0  0  0  0  0  0  0
    7.9230    6.4281   -1.0220 C   0  0  0  0  0  0  0  0  0  0  0  0
    6.6676    8.3610   -0.6069 O   0  0  0  0  0  0  0  0  0  0  0  0
    1.5450    5.9280    1.7921 H   0  0  0  0  0  0  0  0  0  0  0  0
    2.0104    7.5827    1.4761 H   0  0  0  0  0  0  0  0  0  0  0  0
    5.6783    5.4165    0.0257 H   0  0  0  0  0  0  0  0  0  0  0  0
    4.0086    7.6988   -0.3694 H   0  0  0  0  0  0  0  0  0  0  0  0
    4.7138    7.8096    1.2486 H   0  0  0  0  0  0  0  0  0  0  0  0
    8.6479    7.1452   -1.3870 H   0  0  0  0  0  0  0  0  0  0  0  0
    7.6487    5.7526   -1.8228 H   0  0  0  0  0  0  0  0  0  0  0  0
    8.3540    5.8632   -0.2047 H   0  0  0  0  0  0  0  0  0  0  0  0
  1  2  1  0  0  0  0
  1  3  1  0  0  0  0
  1  4  2  0  0  0  0
  2  5  1  0  0  0  0
  5  6  1  0  0  0  0
  6  7  1  0  0  0  0
  6  8  2  0  0  0  0
  3  9  1  0  0  0  0
  3 10  1  0  0  0  0
  5 11  1  0  0  0  0
  2 12  1  0  0  0  0
  2 13  1  0  0  0  0
  7 14  1  0  0  0  0
  7 15  1  0  0  0  0
  7 16  1  0  0  0  0
M  END
>  <Alias name>
N-Acetylglycinamide

>  <Cp(sol,298)>   J/mol/K
152.7

$$$$
Thiobenzamide
  ChemBrain IXL

 16 16  0  0  0  0  0  0  0  0  1 V2000
    2.5674    6.4184    0.0000 C   0  0  0  0  0  0  0  0  0  0  0  0
    2.9966    7.7457    0.0015 C   0  0  0  0  0  0  0  0  0  0  0  0
    4.3607    8.0376    0.0018 C   0  0  0  0  0  0  0  0  0  0  0  0
    5.2956    7.0023    0.0005 C   0  0  0  0  0  0  0  0  0  0  0  0
    4.8663    5.6749   -0.0010 C   0  0  0  0  0  0  0  0  0  0  0  0
    3.5022    5.3830   -0.0013 C   0  0  0  0  0  0  0  0  0  0  0  0
    6.7428    7.3120    0.0008 C   0  0  0  0  0  0  0  0  0  0  0  0
    7.2690    8.9390    0.0012 S   0  0  0  0  0  0  0  0  0  0  0  0
    7.6810    6.2729    0.0008 N   0  0  0  0  0  0  0  0  0  0  0  0
    7.3706    5.3128    0.0008 H   0  0  0  0  0  0  0  0  0  0  0  0
    8.6677    6.4840    0.0007 H   0  0  0  0  0  0  0  0  0  0  0  0
    1.5083    6.1918   -0.0002 H   0  0  0  0  0  0  0  0  0  0  0  0
    2.2708    8.5495    0.0025 H   0  0  0  0  0  0  0  0  0  0  0  0
    4.6940    9.0681    0.0029 H   0  0  0  0  0  0  0  0  0  0  0  0
    5.5921    4.8711   -0.0020 H   0  0  0  0  0  0  0  0  0  0  0  0
    3.1690    4.3526   -0.0024 H   0  0  0  0  0  0  0  0  0  0  0  0
  1  2  4  0  0  0  0
  2  3  4  0  0  0  0
  3  4  4  0  0  0  0
  4  5  4  0  0  0  0
  5  6  4  0  0  0  0
  6  1  4  0  0  0  0
  7  8  2  0  0  0  0
  7  9  1  0  0  0  0
  7  4  1  0  0  0  0
  9 10  1  0  0  0  0
  9 11  1  0  0  0  0
  1 12  1  0  0  0  0
  2 13  1  0  0  0  0
  3 14  1  0  0  0  0
  5 15  1  0  0  0  0
  6 16  1  0  0  0  0
M  END
>  <Alias name>
Benzenecarbothioamide

>  <Cp(sol,298)>   J/mol/K
152.8

$$$$
1,3-Benzoxazole-2-thione
  ChemBrain IXL

 15 16  0  0  0  0  0  0  0  0  1 V2000
    2.5355    6.0305   -0.0685 C   0  0  0  0  0  0  0  0  0  0  0  0
    2.4858    7.4388   -0.0346 C   0  0  0  0  0  0  0  0  0  0  0  0
    3.6720    8.1688    0.0202 C   0  0  0  0  0  0  0  0  0  0  0  0
    4.8498    7.4639    0.0453 C   0  0  0  0  0  0  0  0  0  0  0  0
    4.8955    6.1691    0.0135 C   0  0  0  0  0  0  0  0  0  0  0  0
    3.7707    5.3848   -0.0481 C   0  0  0  0  0  0  0  0  0  0  0  0
    6.1230    5.7953    0.0486 N   0  0  0  0  0  0  0  0  0  0  0  0
    6.1057    7.9546    0.1040 O   0  0  0  0  0  0  0  0  0  0  0  0
    6.8688    6.8419    0.1038 C   0  0  0  0  0  0  0  0  0  0  0  0
    8.5679    6.8333    0.1670 S   0  0  0  0  0  0  0  0  0  0  0  0
    6.4503    4.8336    0.0359 H   0  0  0  0  0  0  0  0  0  0  0  0
    1.6237    5.4480   -0.1107 H   0  0  0  0  0  0  0  0  0  0  0  0
    1.5351    7.9567   -0.0512 H   0  0  0  0  0  0  0  0  0  0  0  0
    3.6768    9.2547    0.0438 H   0  0  0  0  0  0  0  0  0  0  0  0
    3.8521    4.3021   -0.0781 H   0  0  0  0  0  0  0  0  0  0  0  0
  1  2  4  0  0  0  0
  2  3  4  0  0  0  0
  3  4  4  0  0  0  0
  4  5  4  0  0  0  0
  5  6  4  0  0  0  0
  6  1  4  0  0  0  0
  5  7  1  0  0  0  0
  4  8  1  0  0  0  0
  7  9  1  0  0  0  0
  9  8  1  0  0  0  0
  9 10  2  0  0  0  0
  7 11  1  0  0  0  0
  1 12  1  0  0  0  0
  2 13  1  0  0  0  0
  3 14  1  0  0  0  0
  6 15  1  0  0  0  0
M  END
>  <Alias name>
1,3-Benzoxazole-2-thione

>  <Cp(sol,298)>   J/mol/K
153.1

$$$$
2-Thiobenzoxazole
  ChemBrain IXL

 15 16  0  0  0  0  0  0  0  0  1 V2000
    2.5813    6.9327    0.0000 C   0  0  0  0  0  0  0  0  0  0  0  0
    2.9481    8.3006   -0.0081 C   0  0  0  0  0  0  0  0  0  0  0  0
    4.3138    8.6463   -0.0272 C   0  0  0  0  0  0  0  0  0  0  0  0
    5.2560    7.6179   -0.0305 C   0  0  0  0  0  0  0  0  0  0  0  0
    4.9188    6.3731   -0.0242 C   0  0  0  0  0  0  0  0  0  0  0  0
    3.5909    5.9525   -0.0109 C   0  0  0  0  0  0  0  0  0  0  0  0
    6.0128    5.6558   -0.0232 N   0  0  0  0  0  0  0  0  0  0  0  0
    7.0124    6.3548   -0.0250 C   0  0  0  0  0  0  0  0  0  0  0  0
    6.6383    7.6936   -0.0360 O   0  0  0  0  0  0  0  0  0  0  0  0
    8.8028    5.7259   -0.0086 S   0  0  0  0  0  0  0  0  0  0  0  0
    9.4448    6.9294    0.0003 H   0  0  0  0  0  0  0  0  0  0  0  0
    1.5318    6.6379    0.0142 H   0  0  0  0  0  0  0  0  0  0  0  0
    2.1861    9.0796    0.0006 H   0  0  0  0  0  0  0  0  0  0  0  0
    4.6341    9.6884   -0.0372 H   0  0  0  0  0  0  0  0  0  0  0  0
    3.3493    4.8896   -0.0055 H   0  0  0  0  0  0  0  0  0  0  0  0
  1  2  4  0  0  0  0
  2  3  4  0  0  0  0
  3  4  4  0  0  0  0
  4  5  4  0  0  0  0
  5  6  4  0  0  0  0
  6  1  4  0  0  0  0
  5  7  1  0  0  0  0
  7  8  2  0  0  0  0
  8  9  1  0  0  0  0
  9  4  1  0  0  0  0
  8 10  1  0  0  0  0
 10 11  1  0  0  0  0
  1 12  1  0  0  0  0
  2 13  1  0  0  0  0
  3 14  1  0  0  0  0
  6 15  1  0  0  0  0
M  END
>  <Alias name>
2-Thiobenzoxazole

>  <Cp(sol,298)>   J/mol/K
153.1

$$$$
Triethylenediamine
  ChemBrain IXL

 20 21  0  0  0  0  0  0  0  0  1 V2000
    4.8874    5.4360    0.0997 N   0  0  0  0  0  0  0  0  0  0  0  0
    3.9317    6.4071    0.6530 C   0  0  0  0  0  0  0  0  0  0  0  0
    4.8411    4.2145    0.9171 C   0  0  0  0  0  0  0  0  0  0  0  0
    4.4737    5.0993   -1.2706 C   0  0  0  0  0  0  0  0  0  0  0  0
    2.5907    5.6735    0.9326 C   0  0  0  0  0  0  0  0  0  0  0  0
    3.4985    3.4845    0.6358 C   0  0  0  0  0  0  0  0  0  0  0  0
    2.9458    4.8163   -1.2681 C   0  0  0  0  0  0  0  0  0  0  0  0
    2.5397    4.4624    0.1002 N   0  0  0  0  0  0  0  0  0  0  0  0
    4.3109    6.8279    1.5760 H   0  0  0  0  0  0  0  0  0  0  0  0
    3.7761    7.1978   -0.0708 H   0  0  0  0  0  0  0  0  0  0  0  0
    4.8996    4.4897    1.9631 H   0  0  0  0  0  0  0  0  0  0  0  0
    5.6662    3.5595    0.6664 H   0  0  0  0  0  0  0  0  0  0  0  0
    5.0122    4.2165   -1.5929 H   0  0  0  0  0  0  0  0  0  0  0  0
    4.6863    5.9211   -1.9431 H   0  0  0  0  0  0  0  0  0  0  0  0
    1.7643    6.3316    0.6948 H   0  0  0  0  0  0  0  0  0  0  0  0
    2.5380    5.3852    1.9754 H   0  0  0  0  0  0  0  0  0  0  0  0
    3.1245    3.0520    1.5555 H   0  0  0  0  0  0  0  0  0  0  0  0
    3.6500    2.7029   -0.0987 H   0  0  0  0  0  0  0  0  0  0  0  0
    2.7294    4.0031   -1.9497 H   0  0  0  0  0  0  0  0  0  0  0  0
    2.4055    5.7031   -1.5763 H   0  0  0  0  0  0  0  0  0  0  0  0
  1  2  1  0  0  0  0
  1  3  1  0  0  0  0
  1  4  1  0  0  0  0
  2  5  1  0  0  0  0
  3  6  1  0  0  0  0
  4  7  1  0  0  0  0
  5  8  1  0  0  0  0
  6  8  1  0  0  0  0
  7  8  1  0  0  0  0
  2  9  1  0  0  0  0
  2 10  1  0  0  0  0
  3 11  1  0  0  0  0
  3 12  1  0  0  0  0
  4 13  1  0  0  0  0
  4 14  1  0  0  0  0
  5 15  1  0  0  0  0
  5 16  1  0  0  0  0
  6 17  1  0  0  0  0
  6 18  1  0  0  0  0
  7 19  1  0  0  0  0
  7 20  1  0  0  0  0
M  END
>  <Alias name>
DABCO

>  <Cp(sol,298)>   J/mol/K
153.18

$$$$
2-Aminobenzothiazole
  ChemBrain IXL

 16 17  0  0  0  0  0  0  0  0  1 V2000
    2.4488    6.4101    0.0000 C   0  0  0  0  0  0  0  0  0  0  0  0
    2.4307    7.8190    0.0526 C   0  0  0  0  0  0  0  0  0  0  0  0
    3.6347    8.5438    0.0563 C   0  0  0  0  0  0  0  0  0  0  0  0
    4.8173    7.8297    0.0075 C   0  0  0  0  0  0  0  0  0  0  0  0
    4.8150    6.4709   -0.0429 C   0  0  0  0  0  0  0  0  0  0  0  0
    3.6675    5.7211   -0.0486 C   0  0  0  0  0  0  0  0  0  0  0  0
    6.3294    6.0189   -0.0883 S   0  0  0  0  0  0  0  0  0  0  0  0
    6.2016    8.3445   -0.0001 N   0  0  0  0  0  0  0  0  0  0  0  0
    7.0793    7.4293   -0.0505 C   0  0  0  0  0  0  0  0  0  0  0  0
    8.5045    7.6366   -0.0701 N   0  0  0  0  0  0  0  0  0  0  0  0
    1.5332    5.8755   -0.0022 H   0  0  0  0  0  0  0  0  0  0  0  0
    1.4993    8.3313    0.0893 H   0  0  0  0  0  0  0  0  0  0  0  0
    3.6202    9.6002    0.0958 H   0  0  0  0  0  0  0  0  0  0  0  0
    3.6889    4.6662   -0.0881 H   0  0  0  0  0  0  0  0  0  0  0  0
    8.8959    8.6340   -0.0431 H   0  0  0  0  0  0  0  0  0  0  0  0
    9.1750    6.7928   -0.1110 H   0  0  0  0  0  0  0  0  0  0  0  0
  1  2  4  0  0  0  0
  2  3  4  0  0  0  0
  3  4  4  0  0  0  0
  4  5  4  0  0  0  0
  5  6  4  0  0  0  0
  6  1  4  0  0  0  0
  5  7  1  0  0  0  0
  4  8  1  0  0  0  0
  7  9  1  0  0  0  0
  9  8  2  0  0  0  0
  9 10  1  0  0  0  0
  1 11  1  0  0  0  0
  2 12  1  0  0  0  0
  3 13  1  0  0  0  0
  6 14  1  0  0  0  0
 10 15  1  0  0  0  0
 10 16  1  0  0  0  0
M  END
>  <Alias name>
2-Aminobenzothiazole

>  <Cp(sol,298)>   J/mol/K
153.2

$$$$
Succinic acid
  ChemBrain IXL

 14 13  0  0  0  0  0  0  0  0  1 V2000
    2.7642    5.8537    1.3008 C   0  0  0  0  0  0  0  0  0  0  0  0
    3.5215    4.9470    0.4093 C   0  0  0  0  0  0  0  0  0  0  0  0
    3.0448    7.0402    1.3450 O   0  0  0  0  0  0  0  0  0  0  0  0
    4.5946    5.7512   -0.3498 C   0  0  0  0  0  0  0  0  0  0  0  0
    5.3536    4.8440   -1.2394 C   0  0  0  0  0  0  0  0  0  0  0  0
    6.4334    5.3757   -2.0833 O   0  0  0  0  0  0  0  0  0  0  0  0
    5.0832    3.6548   -1.2722 O   0  0  0  0  0  0  0  0  0  0  0  0
    1.6741    5.3247    2.1330 O   0  0  0  0  0  0  0  0  0  0  0  0
    6.5888    6.3427   -1.9988 H   0  0  0  0  0  0  0  0  0  0  0  0
    1.5109    4.3598    2.0398 H   0  0  0  0  0  0  0  0  0  0  0  0
    2.8436    4.4896   -0.3007 H   0  0  0  0  0  0  0  0  0  0  0  0
    3.9994    4.1756    1.0005 H   0  0  0  0  0  0  0  0  0  0  0  0
    5.2714    6.2101    0.3602 H   0  0  0  0  0  0  0  0  0  0  0  0
    4.1166    6.5213   -0.9425 H   0  0  0  0  0  0  0  0  0  0  0  0
  1  2  1  0  0  0  0
  1  3  2  0  0  0  0
  2  4  1  0  0  0  0
  4  5  1  0  0  0  0
  5  6  1  0  0  0  0
  5  7  2  0  0  0  0
  1  8  1  0  0  0  0
  6  9  1  0  0  0  0
  8 10  1  0  0  0  0
  2 11  1  0  0  0  0
  2 12  1  0  0  0  0
  4 13  1  0  0  0  0
  4 14  1  0  0  0  0
M  END
>  <Alias name>
Butanedioic acid

>  <Cp(sol,298)>   J/mol/K
153.6

$$$$
1,3-Phenylenediamine
  ChemBrain IXL

 16 16  0  0  0  0  0  0  0  0  1 V2000
    5.9634    5.5827    0.0000 C   0  0  0  0  0  0  0  0  0  0  0  0
    4.7553    4.8852    0.0003 C   0  0  0  0  0  0  0  0  0  0  0  0
    3.5471    5.5827    0.0004 C   0  0  0  0  0  0  0  0  0  0  0  0
    3.5472    6.9777    0.0002 C   0  0  0  0  0  0  0  0  0  0  0  0
    4.7553    7.6752   -0.0001 C   0  0  0  0  0  0  0  0  0  0  0  0
    5.9634    6.9777   -0.0002 C   0  0  0  0  0  0  0  0  0  0  0  0
    7.1758    7.6777   -0.0005 N   0  0  0  0  0  0  0  0  0  0  0  0
    2.3347    7.6777    0.0004 N   0  0  0  0  0  0  0  0  0  0  0  0
    7.1758    8.6867   -0.0016 H   0  0  0  0  0  0  0  0  0  0  0  0
    8.0496    7.1732    0.0003 H   0  0  0  0  0  0  0  0  0  0  0  0
    1.4609    7.1732    0.0005 H   0  0  0  0  0  0  0  0  0  0  0  0
    2.3347    8.6867    0.0003 H   0  0  0  0  0  0  0  0  0  0  0  0
    6.9013    5.0412   -0.0001 H   0  0  0  0  0  0  0  0  0  0  0  0
    4.7553    3.8022    0.0005 H   0  0  0  0  0  0  0  0  0  0  0  0
    2.6092    5.0412    0.0007 H   0  0  0  0  0  0  0  0  0  0  0  0
    4.7553    8.7582   -0.0002 H   0  0  0  0  0  0  0  0  0  0  0  0
  1  2  4  0  0  0  0
  2  3  4  0  0  0  0
  3  4  4  0  0  0  0
  4  5  4  0  0  0  0
  5  6  4  0  0  0  0
  6  1  4  0  0  0  0
  6  7  1  0  0  0  0
  4  8  1  0  0  0  0
  7  9  1  0  0  0  0
  7 10  1  0  0  0  0
  8 11  1  0  0  0  0
  8 12  1  0  0  0  0
  1 13  1  0  0  0  0
  2 14  1  0  0  0  0
  3 15  1  0  0  0  0
  5 16  1  0  0  0  0
M  END
>  <Alias name>
1,3-Diaminobenzene

>  <Cp(sol,298)>   J/mol/K
153.7

$$$$
2-Thiophenecarboxylic acid
  ChemBrain IXL

 12 12  0  0  0  0  0  0  0  0  1 V2000
    5.0871    6.4194   -0.0606 C   0  0  0  0  0  0  0  0  0  0  0  0
    6.5685    6.5590   -0.0823 C   0  0  0  0  0  0  0  0  0  0  0  0
    4.4882    5.3278    0.0927 C   0  0  0  0  0  0  0  0  0  0  0  0
    4.0261    7.6828   -0.2358 S   0  0  0  0  0  0  0  0  0  0  0  0
    7.4254    5.3718    0.0786 O   0  0  0  0  0  0  0  0  0  0  0  0
    7.0771    7.6579   -0.2333 O   0  0  0  0  0  0  0  0  0  0  0  0
    3.1111    5.4624    0.0761 C   0  0  0  0  0  0  0  0  0  0  0  0
    2.7380    6.6534   -0.0902 C   0  0  0  0  0  0  0  0  0  0  0  0
    6.9448    4.5231    0.1968 H   0  0  0  0  0  0  0  0  0  0  0  0
    4.9958    4.3840    0.2241 H   0  0  0  0  0  0  0  0  0  0  0  0
    2.4287    4.6306    0.1931 H   0  0  0  0  0  0  0  0  0  0  0  0
    1.6971    6.9657   -0.1322 H   0  0  0  0  0  0  0  0  0  0  0  0
  1  2  1  0  0  0  0
  1  3  2  0  0  0  0
  1  4  1  0  0  0  0
  2  5  1  0  0  0  0
  2  6  2  0  0  0  0
  3  7  1  0  0  0  0
  4  8  1  0  0  0  0
  7  8  2  0  0  0  0
  5  9  1  0  0  0  0
  3 10  1  0  0  0  0
  7 11  1  0  0  0  0
  8 12  1  0  0  0  0
M  END
>  <Alias name>
2-Thiophenecarboxylic acid

>  <Cp(sol,298)>   J/mol/K
153.78

$$$$
Benzamide
  ChemBrain IXL

 16 16  0  0  0  0  0  0  0  0  1 V2000
    2.5675    6.9593    0.0000 C   0  0  0  0  0  0  0  0  0  0  0  0
    3.5031    7.9940    0.0023 C   0  0  0  0  0  0  0  0  0  0  0  0
    4.8670    7.7011    0.0030 C   0  0  0  0  0  0  0  0  0  0  0  0
    5.2953    6.3735    0.0012 C   0  0  0  0  0  0  0  0  0  0  0  0
    4.3597    5.3388   -0.0011 C   0  0  0  0  0  0  0  0  0  0  0  0
    2.9958    5.6317   -0.0017 C   0  0  0  0  0  0  0  0  0  0  0  0
    6.7423    6.0627    0.0019 C   0  0  0  0  0  0  0  0  0  0  0  0
    7.1169    4.9016    0.0016 O   0  0  0  0  0  0  0  0  0  0  0  0
    7.6813    7.1012    0.0028 N   0  0  0  0  0  0  0  0  0  0  0  0
    7.3715    8.0614    0.0031 H   0  0  0  0  0  0  0  0  0  0  0  0
    8.6678    6.8893    0.0032 H   0  0  0  0  0  0  0  0  0  0  0  0
    1.5087    7.1867   -0.0005 H   0  0  0  0  0  0  0  0  0  0  0  0
    3.1706    9.0247    0.0037 H   0  0  0  0  0  0  0  0  0  0  0  0
    5.5934    8.5044    0.0048 H   0  0  0  0  0  0  0  0  0  0  0  0
    4.6922    4.3081   -0.0025 H   0  0  0  0  0  0  0  0  0  0  0  0
    2.2694    4.8284   -0.0036 H   0  0  0  0  0  0  0  0  0  0  0  0
  1  2  4  0  0  0  0
  2  3  4  0  0  0  0
  3  4  4  0  0  0  0
  4  5  4  0  0  0  0
  5  6  4  0  0  0  0
  6  1  4  0  0  0  0
  7  8  2  0  0  0  0
  7  9  1  0  0  0  0
  7  4  1  0  0  0  0
  9 10  1  0  0  0  0
  9 11  1  0  0  0  0
  1 12  1  0  0  0  0
  2 13  1  0  0  0  0
  3 14  1  0  0  0  0
  5 15  1  0  0  0  0
  6 16  1  0  0  0  0
M  END
>  <Alias name>
Benzamide

>  <Cp(sol,298)>   J/mol/K
153.8

$$$$
2-Bromobenzoic acid
  ChemBrain IXL

 15 15  0  0  0  0  0  0  0  0  1 V2000
    7.5924    6.0332    0.0000 C   0  0  0  0  0  0  0  0  0  0  0  0
    6.6796    4.9783    0.0000 C   0  0  0  0  0  0  0  0  0  0  0  0
    5.3096    5.2413    0.0002 C   0  0  0  0  0  0  0  0  0  0  0  0
    4.8524    6.5593    0.0002 C   0  0  0  0  0  0  0  0  0  0  0  0
    5.7652    7.6142    0.0002 C   0  0  0  0  0  0  0  0  0  0  0  0
    7.1352    7.3512    0.0001 C   0  0  0  0  0  0  0  0  0  0  0  0
    3.3990    6.8384    0.0004 C   0  0  0  0  0  0  0  0  0  0  0  0
    2.9991    7.9910    0.0005 O   0  0  0  0  0  0  0  0  0  0  0  0
    2.4371    5.7267    0.0004 O   0  0  0  0  0  0  0  0  0  0  0  0
    5.1330    9.4367    0.0003 Br  0  0  0  0  0  0  0  0  0  0  0  0
    1.4916    5.9955    0.0005 H   0  0  0  0  0  0  0  0  0  0  0  0
    8.6560    5.8290   -0.0001 H   0  0  0  0  0  0  0  0  0  0  0  0
    7.0346    3.9551    0.0000 H   0  0  0  0  0  0  0  0  0  0  0  0
    4.6010    4.4224    0.0002 H   0  0  0  0  0  0  0  0  0  0  0  0
    7.8438    8.1702    0.0001 H   0  0  0  0  0  0  0  0  0  0  0  0
  1  2  4  0  0  0  0
  2  3  4  0  0  0  0
  3  4  4  0  0  0  0
  4  5  4  0  0  0  0
  5  6  4  0  0  0  0
  6  1  4  0  0  0  0
  7  8  2  0  0  0  0
  7  9  1  0  0  0  0
  7  4  1  0  0  0  0
  5 10  1  0  0  0  0
  9 11  1  0  0  0  0
  1 12  1  0  0  0  0
  2 13  1  0  0  0  0
  3 14  1  0  0  0  0
  6 15  1  0  0  0  0
M  END
>  <Alias name>
2-Bromobenzoic acid

>  <Cp(sol,298)>   J/mol/K
154

$$$$
4-Nitroaniline
  ChemBrain IXL

 16 16  0  0  0  0  0  0  0  0  1 V2000
    3.6603    7.2553    0.2615 C   0  0  0  0  0  0  0  0  0  0  0  0
    4.9060    7.8424    0.0384 C   0  0  0  0  0  0  0  0  0  0  0  0
    6.0270    7.0401   -0.1755 C   0  0  0  0  0  0  0  0  0  0  0  0
    5.9023    5.6507   -0.1664 C   0  0  0  0  0  0  0  0  0  0  0  0
    4.6567    5.0636    0.0567 C   0  0  0  0  0  0  0  0  0  0  0  0
    3.5357    5.8659    0.2706 C   0  0  0  0  0  0  0  0  0  0  0  0
    2.2856    5.2768    0.4945 N   0  0  0  0  0  0  0  0  0  0  0  0
    8.3360    6.9456   -0.6007 O   0  5  0  0  0  0  0  0  0  0  0  0
    7.3396    7.6588   -0.4106 N   0  3  0  0  0  0  0  0  0  0  0  0
    7.4504    8.8938   -0.4187 O   0  0  0  0  0  0  0  0  0  0  0  0
    2.1951    4.2718    0.4992 H   0  0  0  0  0  0  0  0  0  0  0  0
    1.4752    5.8570    0.6512 H   0  0  0  0  0  0  0  0  0  0  0  0
    2.7901    7.8782    0.4275 H   0  0  0  0  0  0  0  0  0  0  0  0
    5.0028    8.9211    0.0313 H   0  0  0  0  0  0  0  0  0  0  0  0
    6.7726    5.0279   -0.3324 H   0  0  0  0  0  0  0  0  0  0  0  0
    4.5599    3.9850    0.0638 H   0  0  0  0  0  0  0  0  0  0  0  0
  1  2  4  0  0  0  0
  2  3  4  0  0  0  0
  3  4  4  0  0  0  0
  4  5  4  0  0  0  0
  5  6  4  0  0  0  0
  6  1  4  0  0  0  0
  6  7  1  0  0  0  0
  8  9  1  0  0  0  0
  9 10  2  0  0  0  0
  9  3  1  0  0  0  0
  7 11  1  0  0  0  0
  7 12  1  0  0  0  0
  1 13  1  0  0  0  0
  2 14  1  0  0  0  0
  4 15  1  0  0  0  0
  5 16  1  0  0  0  0
M  END
>  <Alias name>
4-Nitroaniline

>  <Cp(sol,298)>   J/mol/K
154.2

$$$$
2-Methylphenol
  ChemBrain IXL

 16 16  0  0  0  0  0  0  0  0  1 V2000
    2.4175    4.7252    0.9340 C   0  0  0  0  0  0  0  0  0  0  0  0
    2.4342    6.1205    0.9555 C   0  0  0  0  0  0  0  0  0  0  0  0
    3.5870    6.8106    0.5783 C   0  0  0  0  0  0  0  0  0  0  0  0
    4.7238    6.1055    0.1796 C   0  0  0  0  0  0  0  0  0  0  0  0
    4.7070    4.7093    0.1582 C   0  0  0  0  0  0  0  0  0  0  0  0
    3.5538    4.0197    0.5355 C   0  0  0  0  0  0  0  0  0  0  0  0
    5.9040    3.9649   -0.2618 O   0  0  0  0  0  0  0  0  0  0  0  0
    5.9471    6.8385   -0.2206 C   0  0  0  0  0  0  0  0  0  0  0  0
    1.5229    4.1899    1.2267 H   0  0  0  0  0  0  0  0  0  0  0  0
    1.5524    6.6677    1.2647 H   0  0  0  0  0  0  0  0  0  0  0  0
    3.5995    7.8933    0.5951 H   0  0  0  0  0  0  0  0  0  0  0  0
    3.5406    2.9370    0.5189 H   0  0  0  0  0  0  0  0  0  0  0  0
    5.8107    2.9864   -0.2493 H   0  0  0  0  0  0  0  0  0  0  0  0
    5.7588    7.9044   -0.1819 H   0  0  0  0  0  0  0  0  0  0  0  0
    6.2228    6.5570   -1.2294 H   0  0  0  0  0  0  0  0  0  0  0  0
    6.7547    6.5899    0.4569 H   0  0  0  0  0  0  0  0  0  0  0  0
  1  2  4  0  0  0  0
  2  3  4  0  0  0  0
  3  4  4  0  0  0  0
  4  5  4  0  0  0  0
  5  6  4  0  0  0  0
  6  1  4  0  0  0  0
  5  7  1  0  0  0  0
  4  8  1  0  0  0  0
  1  9  1  0  0  0  0
  2 10  1  0  0  0  0
  3 11  1  0  0  0  0
  6 12  1  0  0  0  0
  7 13  1  0  0  0  0
  8 14  1  0  0  0  0
  8 15  1  0  0  0  0
  8 16  1  0  0  0  0
M  END
>  <Alias name>
o-Cresol

>  <Cp(sol,298)>   J/mol/K
154.56

$$$$
Aspartic acid
  ChemBrain IXL

 16 15  0  0  0  0  0  0  0  0  1 V2000
    1.9808    4.3218    0.1801 O   0  0  0  0  0  0  0  0  0  0  0  0
    2.4229    5.4198   -0.1155 C   0  0  0  0  0  0  0  0  0  0  0  0
    1.5146    6.5690   -0.2390 O   0  5  0  0  0  0  0  0  0  0  0  0
    3.8738    5.5948   -0.3498 C   0  0  0  0  0  0  0  0  0  0  0  0
    4.6174    4.5659    0.3913 N   0  3  0  0  0  0  0  0  0  0  0  0
    4.3076    6.9916    0.1354 C   0  0  0  0  0  0  0  0  0  0  0  0
    5.7815    7.1038    0.0615 C   0  0  0  0  0  0  0  0  0  0  0  0
    6.3064    8.2021   -0.0193 O   0  0  0  0  0  0  0  0  0  0  0  0
    6.6130    5.8918    0.0854 O   0  0  0  0  0  0  0  0  0  0  0  0
    5.6078    4.7048    0.2575 H   0  0  0  0  0  0  0  0  0  0  0  0
    4.3569    3.6523    0.0513 H   0  0  0  0  0  0  0  0  0  0  0  0
    4.3978    4.6343    1.3737 H   0  0  0  0  0  0  0  0  0  0  0  0
    7.5810    6.0508    0.0231 H   0  0  0  0  0  0  0  0  0  0  0  0
    4.0827    5.4993   -1.4081 H   0  0  0  0  0  0  0  0  0  0  0  0
    3.8559    7.7487   -0.4936 H   0  0  0  0  0  0  0  0  0  0  0  0
    3.9856    7.1341    1.1596 H   0  0  0  0  0  0  0  0  0  0  0  0
  1  2  2  0  0  0  0
  2  3  1  0  0  0  0
  2  4  1  0  0  0  0
  4  5  1  0  0  0  0
  4  6  1  0  0  0  0
  7  8  2  0  0  0  0
  7  9  1  0  0  0  0
  7  6  1  0  0  0  0
  5 10  1  0  0  0  0
  5 11  1  0  0  0  0
  5 12  1  0  0  0  0
  9 13  1  0  0  0  0
  4 14  1  0  0  0  0
  6 15  1  0  0  0  0
  6 16  1  0  0  0  0
M  END
>  <Alias name>
Aspartic acid

>  <Cp(sol,298)>   J/mol/K
155.18

$$$$
4-Hydroxybenzoic acid
  ChemBrain IXL

 16 16  0  0  0  0  0  0  0  0  1 V2000
    3.4699    7.5290    0.3273 C   0  0  0  0  0  0  0  0  0  0  0  0
    4.7178    8.1098    0.1043 C   0  0  0  0  0  0  0  0  0  0  0  0
    5.8325    7.3054   -0.1415 C   0  0  0  0  0  0  0  0  0  0  0  0
    5.7034    5.9069   -0.1655 C   0  0  0  0  0  0  0  0  0  0  0  0
    4.4464    5.3315    0.0595 C   0  0  0  0  0  0  0  0  0  0  0  0
    3.3349    6.1398    0.3048 C   0  0  0  0  0  0  0  0  0  0  0  0
    6.8814    5.0249   -0.4264 C   0  0  0  0  0  0  0  0  0  0  0  0
    6.7361    3.8118   -0.4455 O   0  0  0  0  0  0  0  0  0  0  0  0
    8.2328    5.5913   -0.6639 O   0  0  0  0  0  0  0  0  0  0  0  0
    2.2976    8.3844    0.5862 O   0  0  0  0  0  0  0  0  0  0  0  0
    4.8226    9.1849    0.1216 H   0  0  0  0  0  0  0  0  0  0  0  0
    6.7881    7.7671   -0.3118 H   0  0  0  0  0  0  0  0  0  0  0  0
    4.3355    4.2570    0.0434 H   0  0  0  0  0  0  0  0  0  0  0  0
    2.3689    5.6896    0.4775 H   0  0  0  0  0  0  0  0  0  0  0  0
    8.2956    6.5338   -0.6385 H   0  0  0  0  0  0  0  0  0  0  0  0
    1.4809    7.9193    0.7296 H   0  0  0  0  0  0  0  0  0  0  0  0
  1  2  4  0  0  0  0
  2  3  4  0  0  0  0
  3  4  4  0  0  0  0
  4  5  4  0  0  0  0
  5  6  4  0  0  0  0
  6  1  4  0  0  0  0
  7  8  2  0  0  0  0
  7  9  1  0  0  0  0
  7  4  1  0  0  0  0
  1 10  1  0  0  0  0
  2 11  1  0  0  0  0
  3 12  1  0  0  0  0
  5 13  1  0  0  0  0
  6 14  1  0  0  0  0
  9 15  1  0  0  0  0
 10 16  1  0  0  0  0
M  END
>  <Alias name>
4-Carboxyphenol

>  <Cp(sol,298)>   J/mol/K
155.2

$$$$
Threonine
  ChemBrain IXL

 17 16  0  0  0  0  0  0  0  0  1 V2000
    1.4804    5.5231   -0.4555 O   0  0  0  0  0  0  0  0  0  0  0  0
    2.5057    6.1612   -0.6287 C   0  0  0  0  0  0  0  0  0  0  0  0
    2.4526    7.6275   -0.7180 O   0  5  0  0  0  0  0  0  0  0  0  0
    3.8030    5.4590   -0.7489 C   0  0  0  0  0  0  0  0  0  0  0  0
    3.7638    4.2189    0.0394 N   0  3  0  0  0  0  0  0  0  0  0  0
    4.9298    6.3679   -0.2209 C   0  0  0  0  0  0  0  0  0  0  0  0
    4.6884    6.6748    1.1963 O   0  0  0  0  0  0  0  0  0  0  0  0
    6.2832    5.6456   -0.3667 C   0  0  0  0  0  0  0  0  0  0  0  0
    4.6473    3.7389   -0.0446 H   0  0  0  0  0  0  0  0  0  0  0  0
    3.0242    3.6249   -0.3046 H   0  0  0  0  0  0  0  0  0  0  0  0
    3.5929    4.4417    1.0086 H   0  0  0  0  0  0  0  0  0  0  0  0
    4.6677    5.8938    1.7928 H   0  0  0  0  0  0  0  0  0  0  0  0
    3.9892    5.2201   -1.7886 H   0  0  0  0  0  0  0  0  0  0  0  0
    4.9485    7.2883   -0.7914 H   0  0  0  0  0  0  0  0  0  0  0  0
    7.0764    6.2886   -0.0056 H   0  0  0  0  0  0  0  0  0  0  0  0
    6.4561    5.4099   -1.4095 H   0  0  0  0  0  0  0  0  0  0  0  0
    6.2683    4.7306    0.2126 H   0  0  0  0  0  0  0  0  0  0  0  0
  1  2  2  0  0  0  0
  2  3  1  0  0  0  0
  2  4  1  0  0  0  0
  4  5  1  0  0  0  0
  4  6  1  0  0  0  0
  6  7  1  0  0  0  0
  6  8  1  0  0  0  0
  5  9  1  0  0  0  0
  5 10  1  0  0  0  0
  5 11  1  0  0  0  0
  7 12  1  0  0  0  0
  4 13  1  0  0  0  0
  6 14  1  0  0  0  0
  8 15  1  0  0  0  0
  8 16  1  0  0  0  0
  8 17  1  0  0  0  0
M  END
>  <Alias name>
Threonine

>  <Cp(sol,298)>   J/mol/K
155.314

$$$$
Bicyclo(2,2,2)oct-2-ene 
  ChemBrain IXL

 20 21  0  0  0  0  0  0  0  0  1 V2000
    2.8283    4.4520   -1.2047 C   0  0  0  0  0  0  0  0  0  0  0  0
    3.0748    3.6467    0.1173 C   0  0  0  0  0  0  0  0  0  0  0  0
    3.6287    5.7908   -1.1286 C   0  0  0  0  0  0  0  0  0  0  0  0
    3.8739    4.5332    1.0641 C   0  0  0  0  0  0  0  0  0  0  0  0
    3.0722    5.8512    1.3074 C   0  0  0  0  0  0  0  0  0  0  0  0
    5.0832    4.8694    0.3951 C   0  0  0  0  0  0  0  0  0  0  0  0
    3.0197    6.6590   -0.0348 C   0  0  0  0  0  0  0  0  0  0  0  0
    4.9583    5.4877   -0.7245 C   0  0  0  0  0  0  0  0  0  0  0  0
    3.1687    3.8716   -2.0541 H   0  0  0  0  0  0  0  0  0  0  0  0
    1.7749    4.6652   -1.3067 H   0  0  0  0  0  0  0  0  0  0  0  0
    3.6450    2.7484   -0.1038 H   0  0  0  0  0  0  0  0  0  0  0  0
    2.1333    3.3803    0.5707 H   0  0  0  0  0  0  0  0  0  0  0  0
    3.6228    6.3032   -2.0829 H   0  0  0  0  0  0  0  0  0  0  0  0
    4.0782    4.0234    1.9977 H   0  0  0  0  0  0  0  0  0  0  0  0
    3.5655    6.4424    2.0698 H   0  0  0  0  0  0  0  0  0  0  0  0
    2.0684    5.6112    1.6241 H   0  0  0  0  0  0  0  0  0  0  0  0
    6.0575    4.6139    0.8042 H   0  0  0  0  0  0  0  0  0  0  0  0
    3.5999    7.5723    0.0662 H   0  0  0  0  0  0  0  0  0  0  0  0
    1.9983    6.8999   -0.2834 H   0  0  0  0  0  0  0  0  0  0  0  0
    5.8203    5.7671   -1.3252 H   0  0  0  0  0  0  0  0  0  0  0  0
  1  2  1  0  0  0  0
  3  1  1  0  0  0  0
  4  2  1  0  0  0  0
  8  3  1  0  0  0  0
  3  7  1  0  0  0  0
  5  4  1  0  0  0  0
  4  6  1  0  0  0  0
  7  5  1  0  0  0  0
  6  8  2  0  0  0  0
  1  9  1  0  0  0  0
  1 10  1  0  0  0  0
  2 11  1  0  0  0  0
  2 12  1  0  0  0  0
  3 13  1  0  0  0  0
  4 14  1  0  0  0  0
  5 15  1  0  0  0  0
  5 16  1  0  0  0  0
  6 17  1  0  0  0  0
  7 18  1  0  0  0  0
  7 19  1  0  0  0  0
  8 20  1  0  0  0  0
M  END
>  <Alias name>
Bicyclo[2.2.2]oct-2-ene 

>  <Cp(sol,298)>   J/mol/K
156.73

$$$$
epsilon-Caprolactam
  ChemBrain IXL

 19 19  0  0  0  0  0  0  0  0  1 V2000
    3.5149    3.8445   -0.1098 C   0  0  0  0  0  0  0  0  0  0  0  0
    4.8176    4.2813   -0.8076 C   0  0  0  0  0  0  0  0  0  0  0  0
    2.4455    4.9398   -0.2862 C   0  0  0  0  0  0  0  0  0  0  0  0
    5.6590    5.0372    0.1470 C   0  0  0  0  0  0  0  0  0  0  0  0
    2.7651    6.1246    0.6459 C   0  0  0  0  0  0  0  0  0  0  0  0
    6.7355    4.5856    0.5015 O   0  0  0  0  0  0  0  0  0  0  0  0
    3.9946    6.8830    0.1095 C   0  0  0  0  0  0  0  0  0  0  0  0
    5.2196    6.2703    0.6433 N   0  0  0  0  0  0  0  0  0  0  0  0
    5.7437    6.7385    1.3673 H   0  0  0  0  0  0  0  0  0  0  0  0
    3.7044    3.6915    0.9454 H   0  0  0  0  0  0  0  0  0  0  0  0
    3.1616    2.9206   -0.5508 H   0  0  0  0  0  0  0  0  0  0  0  0
    5.3559    3.4055   -1.1482 H   0  0  0  0  0  0  0  0  0  0  0  0
    4.5792    4.9111   -1.6557 H   0  0  0  0  0  0  0  0  0  0  0  0
    2.4432    5.2799   -1.3144 H   0  0  0  0  0  0  0  0  0  0  0  0
    1.4716    4.5370   -0.0370 H   0  0  0  0  0  0  0  0  0  0  0  0
    1.9152    6.7948    0.6823 H   0  0  0  0  0  0  0  0  0  0  0  0
    2.9756    5.7541    1.6415 H   0  0  0  0  0  0  0  0  0  0  0  0
    4.0070    6.8315   -0.9722 H   0  0  0  0  0  0  0  0  0  0  0  0
    3.9439    7.9190    0.4210 H   0  0  0  0  0  0  0  0  0  0  0  0
  1  2  1  0  0  0  0
  1  3  1  0  0  0  0
  2  4  1  0  0  0  0
  3  5  1  0  0  0  0
  4  6  2  0  0  0  0
  5  7  1  0  0  0  0
  7  8  1  0  0  0  0
  8  4  1  0  0  0  0
  8  9  1  0  0  0  0
  1 10  1  0  0  0  0
  1 11  1  0  0  0  0
  2 12  1  0  0  0  0
  2 13  1  0  0  0  0
  3 14  1  0  0  0  0
  3 15  1  0  0  0  0
  5 16  1  0  0  0  0
  5 17  1  0  0  0  0
  7 18  1  0  0  0  0
  7 19  1  0  0  0  0
M  END
>  <Alias name>
epsilon-Caprolactam

>  <Cp(sol,298)>   J/mol/K
156.78

$$$$
1,3-Benzothiazole-2-thione
  ChemBrain IXL

 15 16  0  0  0  0  0  0  0  0  1 V2000
    2.5601    6.4003   -0.1422 C   0  0  0  0  0  0  0  0  0  0  0  0
    2.6669    7.7772    0.0514 C   0  0  0  0  0  0  0  0  0  0  0  0
    3.9238    8.3604    0.1797 C   0  0  0  0  0  0  0  0  0  0  0  0
    5.0394    7.5546    0.1101 C   0  0  0  0  0  0  0  0  0  0  0  0
    4.9317    6.2583   -0.0733 C   0  0  0  0  0  0  0  0  0  0  0  0
    3.7116    5.6295   -0.2049 C   0  0  0  0  0  0  0  0  0  0  0  0
    6.4184    5.5245   -0.1242 S   0  0  0  0  0  0  0  0  0  0  0  0
    6.3181    7.9625    0.2129 N   0  0  0  0  0  0  0  0  0  0  0  0
    7.1759    6.9774    0.0810 C   0  0  0  0  0  0  0  0  0  0  0  0
    8.8813    7.1606    0.1096 S   0  0  0  0  0  0  0  0  0  0  0  0
    6.5908    8.9153    0.3846 H   0  0  0  0  0  0  0  0  0  0  0  0
    1.5900    5.9358   -0.2434 H   0  0  0  0  0  0  0  0  0  0  0  0
    1.7801    8.3880    0.1013 H   0  0  0  0  0  0  0  0  0  0  0  0
    4.0277    9.4255    0.3304 H   0  0  0  0  0  0  0  0  0  0  0  0
    3.6559    4.5560   -0.3552 H   0  0  0  0  0  0  0  0  0  0  0  0
  1  2  4  0  0  0  0
  2  3  4  0  0  0  0
  3  4  4  0  0  0  0
  4  5  4  0  0  0  0
  5  6  4  0  0  0  0
  6  1  4  0  0  0  0
  5  7  1  0  0  0  0
  4  8  1  0  0  0  0
  7  9  1  0  0  0  0
  9  8  1  0  0  0  0
  9 10  2  0  0  0  0
  8 11  1  0  0  0  0
  1 12  1  0  0  0  0
  2 13  1  0  0  0  0
  3 14  1  0  0  0  0
  6 15  1  0  0  0  0
M  END
>  <Alias name>
1,3-Benzothiazole-2-thione

>  <Cp(sol,298)>   J/mol/K
157.3

$$$$
3-Hydroxybenzoic acid
  ChemBrain IXL

 16 16  0  0  0  0  0  0  0  0  1 V2000
    3.1495    5.4278    0.0000 C   0  0  0  0  0  0  0  0  0  0  0  0
    4.4548    4.9356    0.0010 C   0  0  0  0  0  0  0  0  0  0  0  0
    5.5337    5.8199    0.0010 C   0  0  0  0  0  0  0  0  0  0  0  0
    5.3073    7.1964    0.0001 C   0  0  0  0  0  0  0  0  0  0  0  0
    4.0020    7.6886   -0.0008 C   0  0  0  0  0  0  0  0  0  0  0  0
    2.9231    6.8044   -0.0009 C   0  0  0  0  0  0  0  0  0  0  0  0
    6.4520    8.1346    0.0002 C   0  0  0  0  0  0  0  0  0  0  0  0
    6.2540    9.3384    0.0027 O   0  0  0  0  0  0  0  0  0  0  0  0
    7.8274    7.6159   -0.0028 O   0  0  0  0  0  0  0  0  0  0  0  0
    1.5477    7.3230   -0.0019 O   0  0  0  0  0  0  0  0  0  0  0  0
    8.5305    8.3030   -0.0027 H   0  0  0  0  0  0  0  0  0  0  0  0
    1.4733    8.3032   -0.0025 H   0  0  0  0  0  0  0  0  0  0  0  0
    2.3119    4.7413   -0.0001 H   0  0  0  0  0  0  0  0  0  0  0  0
    4.6305    3.8670    0.0017 H   0  0  0  0  0  0  0  0  0  0  0  0
    6.5470    5.4378    0.0018 H   0  0  0  0  0  0  0  0  0  0  0  0
    3.8263    8.7573   -0.0015 H   0  0  0  0  0  0  0  0  0  0  0  0
  1  2  4  0  0  0  0
  2  3  4  0  0  0  0
  3  4  4  0  0  0  0
  4  5  4  0  0  0  0
  5  6  4  0  0  0  0
  6  1  4  0  0  0  0
  7  8  2  0  0  0  0
  7  9  1  0  0  0  0
  7  4  1  0  0  0  0
  6 10  1  0  0  0  0
  9 11  1  0  0  0  0
 10 12  1  0  0  0  0
  1 13  1  0  0  0  0
  2 14  1  0  0  0  0
  3 15  1  0  0  0  0
  5 16  1  0  0  0  0
M  END
>  <Alias name>
3-Carboxyphenol

>  <Cp(sol,298)>   J/mol/K
157.3

$$$$
Iodoform
  ChemBrain IXL

  5  4  0  0  0  0  0  0  0  0  1 V2000
    3.2840    3.5787   -0.2105 C   0  0  0  0  0  0  0  0  0  0  0  0
    1.5060    3.7838    0.9258 I   0  0  0  0  0  0  0  0  0  0  0  0
    3.8211    5.4595   -1.0281 I   0  0  0  0  0  0  0  0  0  0  0  0
    4.8460    2.8802    1.0412 I   0  0  0  0  0  0  0  0  0  0  0  0
    3.1199    2.8699   -1.0127 H   0  0  0  0  0  0  0  0  0  0  0  0
  1  2  1  0  0  0  0
  1  3  1  0  0  0  0
  1  4  1  0  0  0  0
  1  5  1  0  0  0  0
M  END
>  <Alias name>
Iodoform

>  <Cp(sol,298)>   J/mol/K
157.5

$$$$
1,3-Dithiane sulfone
  ChemBrain IXL

 16 16  0  0  0  0  0  0  0  0  1 V2000
    4.5069   13.5206    1.3521 C   0  0  0  0  0  0  0  0  0  0  0  0
    5.6195   13.5509   -0.0398 S   0  0  0  0  0  0  0  0  0  0  0  0
    5.1082   14.8334   -1.1491 C   0  0  0  0  0  0  0  0  0  0  0  0
    3.4117   14.5021   -1.6863 S   0  0  0  0  0  0  0  0  0  0  0  0
    2.5794   14.5024   -0.0269 C   0  0  0  0  0  0  0  0  0  0  0  0
    3.0603   13.2963    0.8524 C   0  0  0  0  0  0  0  0  0  0  0  0
    6.9510   13.8079    0.4135 O   0  0  0  0  0  0  0  0  0  0  0  0
    5.5770   12.2905   -0.7141 O   0  0  0  0  0  0  0  0  0  0  0  0
    4.7880   12.7157    2.0197 H   0  0  0  0  0  0  0  0  0  0  0  0
    4.5626   14.4641    1.8807 H   0  0  0  0  0  0  0  0  0  0  0  0
    5.1463   15.7884   -0.6399 H   0  0  0  0  0  0  0  0  0  0  0  0
    5.7653   14.8544   -2.0096 H   0  0  0  0  0  0  0  0  0  0  0  0
    1.5105   14.4154   -0.1770 H   0  0  0  0  0  0  0  0  0  0  0  0
    2.7907   15.4327    0.4856 H   0  0  0  0  0  0  0  0  0  0  0  0
    3.0140   12.3840    0.2707 H   0  0  0  0  0  0  0  0  0  0  0  0
    2.4055   13.2052    1.7100 H   0  0  0  0  0  0  0  0  0  0  0  0
  1  2  1  0  0  0  0
  2  3  1  0  0  0  0
  3  4  1  0  0  0  0
  4  5  1  0  0  0  0
  5  6  1  0  0  0  0
  6  1  1  0  0  0  0
  2  7  2  0  0  0  0
  2  8  2  0  0  0  0
  1  9  1  0  0  0  0
  1 10  1  0  0  0  0
  3 11  1  0  0  0  0
  3 12  1  0  0  0  0
  5 13  1  0  0  0  0
  5 14  1  0  0  0  0
  6 15  1  0  0  0  0
  6 16  1  0  0  0  0
M  END
>  <Alias name>
1,3-Dithiane sulfone

>  <Cp(sol,298)>   J/mol/K
157.6

$$$$
Bicyclo(2,2,2)octane
  ChemBrain IXL

 22 23  0  0  0  0  0  0  0  0  1 V2000
    3.8509   21.4841   -0.3040 C   0  0  0  0  0  0  0  0  0  0  0  0
    5.0058   21.0788    0.6359 C   0  0  0  0  0  0  0  0  0  0  0  0
    4.6848   19.6748    1.2290 C   0  0  0  0  0  0  0  0  0  0  0  0
    3.6740   18.9739    0.2971 C   0  0  0  0  0  0  0  0  0  0  0  0
    2.3005   19.6681    0.4287 C   0  0  0  0  0  0  0  0  0  0  0  0
    2.5279   21.1997    0.4251 C   0  0  0  0  0  0  0  0  0  0  0  0
    4.1683   19.1451   -1.1483 C   0  0  0  0  0  0  0  0  0  0  0  0
    3.9048   20.6097   -1.5762 C   0  0  0  0  0  0  0  0  0  0  0  0
    3.9226   22.5334   -0.5611 H   0  0  0  0  0  0  0  0  0  0  0  0
    5.0849   21.7980    1.4416 H   0  0  0  0  0  0  0  0  0  0  0  0
    5.9368   21.0457    0.0836 H   0  0  0  0  0  0  0  0  0  0  0  0
    5.5953   19.0907    1.2787 H   0  0  0  0  0  0  0  0  0  0  0  0
    4.2626   19.7773    2.2210 H   0  0  0  0  0  0  0  0  0  0  0  0
    3.5941   17.9234    0.5471 H   0  0  0  0  0  0  0  0  0  0  0  0
    1.6843   19.3891   -0.4172 H   0  0  0  0  0  0  0  0  0  0  0  0
    1.8117   19.3733    1.3489 H   0  0  0  0  0  0  0  0  0  0  0  0
    1.7033   21.6910   -0.0762 H   0  0  0  0  0  0  0  0  0  0  0  0
    2.6036   21.5604    1.4435 H   0  0  0  0  0  0  0  0  0  0  0  0
    5.2312   18.9398   -1.1826 H   0  0  0  0  0  0  0  0  0  0  0  0
    3.6441   18.4697   -1.8128 H   0  0  0  0  0  0  0  0  0  0  0  0
    4.6953   20.9457   -2.2357 H   0  0  0  0  0  0  0  0  0  0  0  0
    2.9518   20.6745   -2.0866 H   0  0  0  0  0  0  0  0  0  0  0  0
  1  2  1  0  0  0  0
  2  3  1  0  0  0  0
  3  4  1  0  0  0  0
  4  5  1  0  0  0  0
  5  6  1  0  0  0  0
  6  1  1  0  0  0  0
  4  7  1  0  0  0  0
  7  8  1  0  0  0  0
  8  1  1  0  0  0  0
  1  9  1  0  0  0  0
  2 10  1  0  0  0  0
  2 11  1  0  0  0  0
  3 12  1  0  0  0  0
  3 13  1  0  0  0  0
  4 14  1  0  0  0  0
  5 15  1  0  0  0  0
  5 16  1  0  0  0  0
  6 17  1  0  0  0  0
  6 18  1  0  0  0  0
  7 19  1  0  0  0  0
  7 20  1  0  0  0  0
  8 21  1  0  0  0  0
  8 22  1  0  0  0  0
M  END
>  <Alias name>
Bicyclo[2.2.2]octane

>  <Cp(sol,298)>   J/mol/K
157.69

$$$$
2-Amino-5-nitropyridine
  ChemBrain IXL

 15 15  0  0  0  0  0  0  0  0  1 V2000
    7.5561   17.2995    0.0000 N   0  3  0  0  0  0  0  0  0  0  0  0
    8.4569   16.4457    0.0000 O   0  0  0  0  0  0  0  0  0  0  0  0
    7.8455   18.5051    0.0000 O   0  5  0  0  0  0  0  0  0  0  0  0
    6.1441   16.8801    0.0000 C   0  0  0  0  0  0  0  0  0  0  0  0
    5.8242   15.5310    0.0000 C   0  0  0  0  0  0  0  0  0  0  0  0
    4.4902   15.1506    0.0000 C   0  0  0  0  0  0  0  0  0  0  0  0
    3.4964   16.1261    0.0000 C   0  0  0  0  0  0  0  0  0  0  0  0
    3.8259   17.4385    0.0000 N   0  0  0  0  0  0  0  0  0  0  0  0
    5.1209   17.8302    0.0000 C   0  0  0  0  0  0  0  0  0  0  0  0
    2.1537   15.7404    0.0000 N   0  0  0  0  0  0  0  0  0  0  0  0
    1.4286   16.4398    0.0000 H   0  0  0  0  0  0  0  0  0  0  0  0
    1.9109   14.7608    0.0000 H   0  0  0  0  0  0  0  0  0  0  0  0
    6.6087   14.7818    0.0000 H   0  0  0  0  0  0  0  0  0  0  0  0
    4.2245   14.1005    0.0000 H   0  0  0  0  0  0  0  0  0  0  0  0
    5.3663   18.8848    0.0000 H   0  0  0  0  0  0  0  0  0  0  0  0
  1  2  2  0  0  0  0
  1  3  1  0  0  0  0
  1  4  1  0  0  0  0
  4  5  4  0  0  0  0
  5  6  4  0  0  0  0
  6  7  4  0  0  0  0
  7  8  4  0  0  0  0
  8  9  4  0  0  0  0
  4  9  4  0  0  0  0
  7 10  1  0  0  0  0
 10 11  1  0  0  0  0
 10 12  1  0  0  0  0
  5 13  1  0  0  0  0
  6 14  1  0  0  0  0
  9 15  1  0  0  0  0
M  END
>  <Alias name>
2-Amino-5-nitropyridine

>  <Cp(sol,298)>   J/mol/K
158

$$$$
Succinamide
  ChemBrain IXL

 16 15  0  0  0  0  0  0  0  0  1 V2000
    3.2508   16.3192    0.9102 C   0  0  0  0  0  0  0  0  0  0  0  0
    4.4040   15.6572    0.2603 C   0  0  0  0  0  0  0  0  0  0  0  0
    2.2539   15.5486    1.5204 N   0  0  0  0  0  0  0  0  0  0  0  0
    3.1691   17.5365    0.9143 O   0  0  0  0  0  0  0  0  0  0  0  0
    5.3438   16.7259   -0.3306 C   0  0  0  0  0  0  0  0  0  0  0  0
    6.4980   16.0640   -0.9786 C   0  0  0  0  0  0  0  0  0  0  0  0
    7.4906   16.8342   -1.5962 N   0  0  0  0  0  0  0  0  0  0  0  0
    6.5845   14.8470   -0.9747 O   0  0  0  0  0  0  0  0  0  0  0  0
    2.3215   14.5419    1.5170 H   0  0  0  0  0  0  0  0  0  0  0  0
    1.4678   16.0000    1.9635 H   0  0  0  0  0  0  0  0  0  0  0  0
    7.4187   17.8407   -1.6002 H   0  0  0  0  0  0  0  0  0  0  0  0
    8.2779   16.3830   -2.0373 H   0  0  0  0  0  0  0  0  0  0  0  0
    4.9421   15.0684    0.9928 H   0  0  0  0  0  0  0  0  0  0  0  0
    4.0491   15.0104   -0.5326 H   0  0  0  0  0  0  0  0  0  0  0  0
    4.8061   17.3137   -1.0642 H   0  0  0  0  0  0  0  0  0  0  0  0
    5.6975   17.3737    0.4621 H   0  0  0  0  0  0  0  0  0  0  0  0
  1  2  1  0  0  0  0
  1  3  1  0  0  0  0
  1  4  2  0  0  0  0
  2  5  1  0  0  0  0
  5  6  1  0  0  0  0
  6  7  1  0  0  0  0
  6  8  2  0  0  0  0
  3  9  1  0  0  0  0
  3 10  1  0  0  0  0
  7 11  1  0  0  0  0
  7 12  1  0  0  0  0
  2 13  1  0  0  0  0
  2 14  1  0  0  0  0
  5 15  1  0  0  0  0
  5 16  1  0  0  0  0
M  END
>  <Alias name>
Succindiamide

>  <Cp(sol,298)>   J/mol/K
158.17

$$$$
1,3,5-Trichlorobenzene
  ChemBrain IXL

 12 12  0  0  0  0  0  0  0  0  1 V2000
    3.1138   14.0119    0.0000 C   0  0  0  0  0  0  0  0  0  0  0  0
    3.1103   15.4068   -0.0214 C   0  0  0  0  0  0  0  0  0  0  0  0
    4.3167   16.1070   -0.0421 C   0  0  0  0  0  0  0  0  0  0  0  0
    5.5265   15.4124   -0.0415 C   0  0  0  0  0  0  0  0  0  0  0  0
    5.5299   14.0176   -0.0201 C   0  0  0  0  0  0  0  0  0  0  0  0
    4.3235   13.3173    0.0007 C   0  0  0  0  0  0  0  0  0  0  0  0
    4.3279   11.5335    0.0280 Cl  0  0  0  0  0  0  0  0  0  0  0  0
    1.5632   16.2951   -0.0223 Cl  0  0  0  0  0  0  0  0  0  0  0  0
    7.0692   16.3079   -0.0680 Cl  0  0  0  0  0  0  0  0  0  0  0  0
    2.1772   13.4683    0.0161 H   0  0  0  0  0  0  0  0  0  0  0  0
    4.3140   17.1899   -0.0588 H   0  0  0  0  0  0  0  0  0  0  0  0
    6.4691   13.4783   -0.0195 H   0  0  0  0  0  0  0  0  0  0  0  0
  1  2  4  0  0  0  0
  2  3  4  0  0  0  0
  3  4  4  0  0  0  0
  4  5  4  0  0  0  0
  5  6  4  0  0  0  0
  6  1  4  0  0  0  0
  6  7  1  0  0  0  0
  2  8  1  0  0  0  0
  4  9  1  0  0  0  0
  1 10  1  0  0  0  0
  3 11  1  0  0  0  0
  5 12  1  0  0  0  0
M  END
>  <Alias name>
1,3,5-Trichlorobenzene

>  <Cp(sol,298)>   J/mol/K
158.35

$$$$
3-Nitroaniline
  ChemBrain IXL

 16 16  0  0  0  0  0  0  0  0  1 V2000
    3.9269   17.3815    0.0000 C   0  0  0  0  0  0  0  0  0  0  0  0
    5.2679   17.7660    0.0000 C   0  0  0  0  0  0  0  0  0  0  0  0
    6.2714   16.7969    0.0000 C   0  0  0  0  0  0  0  0  0  0  0  0
    5.9339   15.4433    0.0000 C   0  0  0  0  0  0  0  0  0  0  0  0
    4.5929   15.0588    0.0000 C   0  0  0  0  0  0  0  0  0  0  0  0
    3.5894   16.0279    0.0000 C   0  0  0  0  0  0  0  0  0  0  0  0
    2.2437   15.6420    0.0001 N   0  0  0  0  0  0  0  0  0  0  0  0
    6.6913   13.2190    0.0001 O   0  5  0  0  0  0  0  0  0  0  0  0
    6.9913   14.4222    0.0001 N   0  3  0  0  0  0  0  0  0  0  0  0
    8.1832   14.7640    0.0001 O   0  0  0  0  0  0  0  0  0  0  0  0
    1.9995   14.6630    0.0001 H   0  0  0  0  0  0  0  0  0  0  0  0
    1.5178   16.3430    0.0001 H   0  0  0  0  0  0  0  0  0  0  0  0
    3.1479   18.1338   -0.0001 H   0  0  0  0  0  0  0  0  0  0  0  0
    5.5299   18.8168    0.0001 H   0  0  0  0  0  0  0  0  0  0  0  0
    7.3124   17.0954    0.0000 H   0  0  0  0  0  0  0  0  0  0  0  0
    4.3309   14.0080    0.0000 H   0  0  0  0  0  0  0  0  0  0  0  0
  1  2  4  0  0  0  0
  2  3  4  0  0  0  0
  3  4  4  0  0  0  0
  4  5  4  0  0  0  0
  5  6  4  0  0  0  0
  6  1  4  0  0  0  0
  6  7  1  0  0  0  0
  8  9  1  0  0  0  0
  9 10  2  0  0  0  0
  9  4  1  0  0  0  0
  7 11  1  0  0  0  0
  7 12  1  0  0  0  0
  1 13  1  0  0  0  0
  2 14  1  0  0  0  0
  3 15  1  0  0  0  0
  5 16  1  0  0  0  0
M  END
>  <Alias name>
3-Nitroaniline

>  <Cp(sol,298)>   J/mol/K
158.84

$$$$
2-Thiopheneacetic  acid
  ChemBrain IXL

 15 15  0  0  0  0  0  0  0  0  1 V2000
    5.2390   15.5877   -0.1294 C   0  0  0  0  0  0  0  0  0  0  0  0
    4.9454   16.8272   -0.0378 C   0  0  0  0  0  0  0  0  0  0  0  0
    6.5569   15.3555   -0.6439 C   0  0  0  0  0  0  0  0  0  0  0  0
    7.1755   16.4215   -0.9088 C   0  0  0  0  0  0  0  0  0  0  0  0
    6.2339   17.8011   -0.5660 S   0  0  0  0  0  0  0  0  0  0  0  0
    3.5936   17.3718    0.4864 C   0  0  0  0  0  0  0  0  0  0  0  0
    2.6508   16.2608    0.8889 C   0  0  0  0  0  0  0  0  0  0  0  0
    1.5445   16.5310    1.3360 O   0  0  0  0  0  0  0  0  0  0  0  0
    3.0442   14.8418    0.7513 O   0  0  0  0  0  0  0  0  0  0  0  0
    2.3598   14.1880    1.0410 H   0  0  0  0  0  0  0  0  0  0  0  0
    4.5447   14.7882    0.1601 H   0  0  0  0  0  0  0  0  0  0  0  0
    7.0037   14.3583   -0.7994 H   0  0  0  0  0  0  0  0  0  0  0  0
    8.2030   16.4393   -1.3134 H   0  0  0  0  0  0  0  0  0  0  0  0
    3.1227   17.9624   -0.2871 H   0  0  0  0  0  0  0  0  0  0  0  0
    3.7753   17.9986    1.3471 H   0  0  0  0  0  0  0  0  0  0  0  0
  1  2  2  0  0  0  0
  1  3  1  0  0  0  0
  3  4  2  0  0  0  0
  4  5  1  0  0  0  0
  5  2  1  0  0  0  0
  6  7  1  0  0  0  0
  7  8  2  0  0  0  0
  7  9  1  0  0  0  0
  6  2  1  0  0  0  0
  9 10  1  0  0  0  0
  1 11  1  0  0  0  0
  3 12  1  0  0  0  0
  4 13  1  0  0  0  0
  6 14  1  0  0  0  0
  6 15  1  0  0  0  0
M  END
>  <Alias name>
2-Thiopheneacetic  acid

>  <Cp(sol,298)>   J/mol/K
159.23

$$$$
Asparagine
  ChemBrain IXL

 17 16  0  0  0  0  0  0  0  0  1 V2000
    3.7776   16.0224   -0.2605 C   0  0  0  0  0  0  0  0  0  0  0  0
    4.9797   16.7889    0.3243 C   0  0  0  0  0  0  0  0  0  0  0  0
    2.5401   16.8039   -0.0411 C   0  0  0  0  0  0  0  0  0  0  0  0
    3.6576   14.7174    0.4054 N   0  3  0  0  0  0  0  0  0  0  0  0
    6.1833   15.9289    0.2776 C   0  0  0  0  0  0  0  0  0  0  0  0
    2.5843   18.2730   -0.0668 O   0  5  0  0  0  0  0  0  0  0  0  0
    1.4833   16.2289    0.1612 O   0  0  0  0  0  0  0  0  0  0  0  0
    7.4575   16.5086    0.2555 N   0  0  0  0  0  0  0  0  0  0  0  0
    6.0651   14.7148    0.2583 O   0  0  0  0  0  0  0  0  0  0  0  0
    4.5186   14.2030    0.2949 H   0  0  0  0  0  0  0  0  0  0  0  0
    2.8992   14.1968   -0.0091 H   0  0  0  0  0  0  0  0  0  0  0  0
    3.4727   14.8567    1.3875 H   0  0  0  0  0  0  0  0  0  0  0  0
    7.5555   17.5125    0.2806 H   0  0  0  0  0  0  0  0  0  0  0  0
    8.2777   15.9225    0.2145 H   0  0  0  0  0  0  0  0  0  0  0  0
    3.9268   15.8733   -1.3228 H   0  0  0  0  0  0  0  0  0  0  0  0
    5.1539   17.6855   -0.2576 H   0  0  0  0  0  0  0  0  0  0  0  0
    4.7697   17.0604    1.3515 H   0  0  0  0  0  0  0  0  0  0  0  0
  1  2  1  0  0  0  0
  1  3  1  0  0  0  0
  1  4  1  0  0  0  0
  2  5  1  0  0  0  0
  3  6  1  0  0  0  0
  3  7  2  0  0  0  0
  5  8  1  0  0  0  0
  5  9  2  0  0  0  0
  4 10  1  0  0  0  0
  4 11  1  0  0  0  0
  4 12  1  0  0  0  0
  8 13  1  0  0  0  0
  8 14  1  0  0  0  0
  1 15  1  0  0  0  0
  2 16  1  0  0  0  0
  2 17  1  0  0  0  0
M  END
>  <Alias name>
Asparagine

>  <Cp(sol,298)>   J/mol/K
159.8

$$$$
trans-3-Chloro-2-butenoic acid
  ChemBrain IXL

 12 11  0  0  0  0  0  0  0  0  1 V2000
    4.0758   14.0586   -0.2953 C   0  0  0  0  0  0  0  0  0  0  0  0
    2.8420   14.8406   -0.5333 C   0  0  0  0  0  0  0  0  0  0  0  0
    2.9140   16.0324   -0.7835 O   0  0  0  0  0  0  0  0  0  0  0  0
    1.5298   14.1812   -0.4680 O   0  0  0  0  0  0  0  0  0  0  0  0
    5.2640   14.6670   -0.3051 C   0  0  0  0  0  0  0  0  0  0  0  0
    6.4979   13.8849   -0.0675 C   0  0  0  0  0  0  0  0  0  0  0  0
    5.3647   16.4228   -0.6047 Cl  0  0  0  0  0  0  0  0  0  0  0  0
    1.5572   13.2212   -0.2585 H   0  0  0  0  0  0  0  0  0  0  0  0
    4.0147   12.9927   -0.1133 H   0  0  0  0  0  0  0  0  0  0  0  0
    7.3480   14.5548   -0.0287 H   0  0  0  0  0  0  0  0  0  0  0  0
    6.6352   13.1737   -0.8726 H   0  0  0  0  0  0  0  0  0  0  0  0
    6.4133   13.3541    0.8727 H   0  0  0  0  0  0  0  0  0  0  0  0
  1  2  1  0  0  0  0
  2  3  2  0  0  0  0
  2  4  1  0  0  0  0
  1  5  2  0  0  0  0
  5  6  1  0  0  0  0
  5  7  1  0  0  0  0
  4  8  1  0  0  0  0
  1  9  1  0  0  0  0
  6 10  1  0  0  0  0
  6 11  1  0  0  0  0
  6 12  1  0  0  0  0
M  END
>  <Alias name>
trans-3-Chloro-2-butenoic acid

>  <Cp(sol,298)>   J/mol/K
159.8

$$$$
Trimethylacetamide
  ChemBrain IXL

 18 17  0  0  0  0  0  0  0  0  1 V2000
    3.2989   12.9380   -0.0515 C   0  0  0  0  0  0  0  0  0  0  0  0
    4.4490   12.3000   -0.7303 C   0  0  0  0  0  0  0  0  0  0  0  0
    4.5252   11.0837   -0.7881 O   0  0  0  0  0  0  0  0  0  0  0  0
    5.4495   13.0921   -1.3061 N   0  0  0  0  0  0  0  0  0  0  0  0
    2.3351   11.8492    0.4588 C   0  0  0  0  0  0  0  0  0  0  0  0
    3.8050   13.7751    1.1392 C   0  0  0  0  0  0  0  0  0  0  0  0
    2.5592   13.8539   -1.0458 C   0  0  0  0  0  0  0  0  0  0  0  0
    5.3865   14.0980   -1.2582 H   0  0  0  0  0  0  0  0  0  0  0  0
    6.2335   12.6572   -1.7689 H   0  0  0  0  0  0  0  0  0  0  0  0
    2.8553   11.2049    1.1567 H   0  0  0  0  0  0  0  0  0  0  0  0
    1.4941   12.3161    0.9563 H   0  0  0  0  0  0  0  0  0  0  0  0
    1.9786   11.2616   -0.3782 H   0  0  0  0  0  0  0  0  0  0  0  0
    2.9635   14.2418    1.6360 H   0  0  0  0  0  0  0  0  0  0  0  0
    4.4823   14.5403    0.7805 H   0  0  0  0  0  0  0  0  0  0  0  0
    4.3251   13.1314    1.8378 H   0  0  0  0  0  0  0  0  0  0  0  0
    1.7175   14.3206   -0.5491 H   0  0  0  0  0  0  0  0  0  0  0  0
    2.2036   13.2656   -1.8827 H   0  0  0  0  0  0  0  0  0  0  0  0
    3.2365   14.6191   -1.4043 H   0  0  0  0  0  0  0  0  0  0  0  0
  1  2  1  0  0  0  0
  2  3  2  0  0  0  0
  2  4  1  0  0  0  0
  4  8  1  0  0  0  0
  4  9  1  0  0  0  0
  1  5  1  0  0  0  0
  1  6  1  0  0  0  0
  1  7  1  0  0  0  0
  5 10  1  0  0  0  0
  5 11  1  0  0  0  0
  5 12  1  0  0  0  0
  6 13  1  0  0  0  0
  6 14  1  0  0  0  0
  6 15  1  0  0  0  0
  7 16  1  0  0  0  0
  7 17  1  0  0  0  0
  7 18  1  0  0  0  0
M  END
>  <Alias name>
Pivalamide

>  <Cp(sol,298)>   J/mol/K
159.8

$$$$
Phthalic anhydride
  ChemBrain IXL

 15 16  0  0  0  0  0  0  0  0  1 V2000
    2.6180   13.7880   -0.5818 C   0  0  0  0  0  0  0  0  0  0  0  0
    2.5281   15.1094   -0.1045 C   0  0  0  0  0  0  0  0  0  0  0  0
    3.6864   15.7597    0.3202 C   0  0  0  0  0  0  0  0  0  0  0  0
    4.8917   15.0636    0.2516 C   0  0  0  0  0  0  0  0  0  0  0  0
    4.9714   13.8746   -0.1605 C   0  0  0  0  0  0  0  0  0  0  0  0
    3.8624   13.1573   -0.6100 C   0  0  0  0  0  0  0  0  0  0  0  0
    6.1457   15.4853    0.5888 C   0  0  0  0  0  0  0  0  0  0  0  0
    6.4220   16.6058    0.9924 O   0  0  0  0  0  0  0  0  0  0  0  0
    6.2762   13.4780   -0.0740 C   0  0  0  0  0  0  0  0  0  0  0  0
    6.6906   12.3647   -0.3602 O   0  0  0  0  0  0  0  0  0  0  0  0
    7.0408   14.4901    0.3943 O   0  0  0  0  0  0  0  0  0  0  0  0
    1.7297   13.2580   -0.9246 H   0  0  0  0  0  0  0  0  0  0  0  0
    1.5685   15.6248   -0.0654 H   0  0  0  0  0  0  0  0  0  0  0  0
    3.6457   16.7863    0.6942 H   0  0  0  0  0  0  0  0  0  0  0  0
    3.9597   12.1306   -0.9723 H   0  0  0  0  0  0  0  0  0  0  0  0
  1  2  4  0  0  0  0
  2  3  4  0  0  0  0
  3  4  4  0  0  0  0
  4  5  4  0  0  0  0
  5  6  4  0  0  0  0
  6  1  4  0  0  0  0
  7  8  2  0  0  0  0
  7  4  1  0  0  0  0
  9 10  2  0  0  0  0
  9 11  1  0  0  0  0
  9  5  1  0  0  0  0
  7 11  1  0  0  0  0
  1 12  1  0  0  0  0
  2 13  1  0  0  0  0
  3 14  1  0  0  0  0
  6 15  1  0  0  0  0
M  END
>  <Alias name>
Phthalic anhydride

>  <Cp(sol,298)>   J/mol/K
160

$$$$
cis-1,2-Cyclohexanediol
  ChemBrain IXL

 20 20  0  0  0  0  0  0  0  0  1 V2000
    4.0173   14.0351   -0.9662 C   0  0  0  0  0  0  0  0  0  0  0  0
    3.7475   13.6868    0.5118 C   0  0  0  0  0  0  0  0  0  0  0  0
    4.4748   12.3750    0.8723 C   0  0  0  0  0  0  0  0  0  0  0  0
    3.9578   11.2352   -0.0285 C   0  0  0  0  0  0  0  0  0  0  0  0
    4.2283   11.5841   -1.5059 C   0  0  0  0  0  0  0  0  0  0  0  0
    3.5006   12.8948   -1.8667 C   0  0  0  0  0  0  0  0  0  0  0  0
    4.2160   12.0422    2.2805 O   0  0  0  0  0  0  0  0  0  0  0  0
    2.3013   13.5194    0.7200 O   0  0  0  0  0  0  0  0  0  0  0  0
    4.5158   12.7175    2.9289 H   0  0  0  0  0  0  0  0  0  0  0  0
    2.0373   13.2946    1.6398 H   0  0  0  0  0  0  0  0  0  0  0  0
    5.0821   14.1610   -1.1187 H   0  0  0  0  0  0  0  0  0  0  0  0
    3.5053   14.9551   -1.2194 H   0  0  0  0  0  0  0  0  0  0  0  0
    4.1125   14.4870    1.1434 H   0  0  0  0  0  0  0  0  0  0  0  0
    5.5399   12.4997    0.7209 H   0  0  0  0  0  0  0  0  0  0  0  0
    2.8929   11.1097    0.1236 H   0  0  0  0  0  0  0  0  0  0  0  0
    4.4694   10.3150    0.2245 H   0  0  0  0  0  0  0  0  0  0  0  0
    5.2933   11.7089   -1.6582 H   0  0  0  0  0  0  0  0  0  0  0  0
    3.8648   10.7836   -2.1381 H   0  0  0  0  0  0  0  0  0  0  0  0
    3.6913   13.1396   -2.9041 H   0  0  0  0  0  0  0  0  0  0  0  0
    2.4355   12.7697   -1.7153 H   0  0  0  0  0  0  0  0  0  0  0  0
  1  2  1  0  0  0  0
  2  3  1  0  0  0  0
  3  4  1  0  0  0  0
  4  5  1  0  0  0  0
  5  6  1  0  0  0  0
  6  1  1  0  0  0  0
  3  7  1  0  0  0  0
  2  8  1  0  0  0  0
  7  9  1  0  0  0  0
  8 10  1  0  0  0  0
  1 11  1  0  0  0  0
  1 12  1  0  0  0  0
  2 13  1  0  0  0  0
  3 14  1  0  0  0  0
  4 15  1  0  0  0  0
  4 16  1  0  0  0  0
  5 17  1  0  0  0  0
  5 18  1  0  0  0  0
  6 19  1  0  0  0  0
  6 20  1  0  0  0  0
M  END
>  <Alias name>
cis-1,2-Cyclohexanediol

>  <Cp(sol,298)>   J/mol/K
160.4

$$$$
Guanin
  ChemBrain IXL

 16 17  0  0  0  0  0  0  0  0  1 V2000
    3.5944   17.9721    0.5530 C   0  0  0  0  0  0  0  0  0  0  0  0
    3.9133   16.7287    0.9974 N   0  0  0  0  0  0  0  0  0  0  0  0
    5.1288   16.2059    0.7522 C   0  0  0  0  0  0  0  0  0  0  0  0
    6.0224   17.0090    0.0259 C   0  0  0  0  0  0  0  0  0  0  0  0
    5.7271   18.0748   -0.3461 C   0  0  0  0  0  0  0  0  0  0  0  0
    4.4591   18.6476   -0.1030 N   0  0  0  0  0  0  0  0  0  0  0  0
    6.7311   18.5492   -0.9653 N   0  0  0  0  0  0  0  0  0  0  0  0
    7.2107   16.7614   -0.3349 N   0  0  0  0  0  0  0  0  0  0  0  0
    7.6433   17.6641   -0.9228 C   0  0  0  0  0  0  0  0  0  0  0  0
    5.4400   15.0906    1.1407 O   0  0  0  0  0  0  0  0  0  0  0  0
    2.3251   18.4685    0.8318 N   0  0  0  0  0  0  0  0  0  0  0  0
    3.2783   16.2342    1.4784 H   0  0  0  0  0  0  0  0  0  0  0  0
    6.7914   19.4507   -1.4037 H   0  0  0  0  0  0  0  0  0  0  0  0
    1.6655   17.9025    1.3565 H   0  0  0  0  0  0  0  0  0  0  0  0
    2.0643   19.3792    0.5161 H   0  0  0  0  0  0  0  0  0  0  0  0
    8.6443   17.7375   -1.3565 H   0  0  0  0  0  0  0  0  0  0  0  0
  1  2  1  0  0  0  0
  2  3  1  0  0  0  0
  3  4  1  0  0  0  0
  4  5  2  0  0  0  0
  5  6  1  0  0  0  0
  6  1  2  0  0  0  0
  5  7  1  0  0  0  0
  4  8  1  0  0  0  0
  7  9  1  0  0  0  0
  9  8  2  0  0  0  0
  3 10  2  0  0  0  0
  1 11  1  0  0  0  0
  2 12  1  0  0  0  0
  7 13  1  0  0  0  0
 11 14  1  0  0  0  0
 11 15  1  0  0  0  0
  9 16  1  0  0  0  0
M  END
>  <Alias name>
Guanine

>  <Cp(sol,298)>   J/mol/K
160.7

$$$$
1,4-Diiodobenzene
  ChemBrain IXL

 12 12  0  0  0  0  0  0  0  0  1 V2000
    3.8580   15.7645    0.0000 C   0  0  0  0  0  0  0  0  0  0  0  0
    3.7579   17.1559   -0.0029 C   0  0  0  0  0  0  0  0  0  0  0  0
    4.9125   17.9382   -0.0359 C   0  0  0  0  0  0  0  0  0  0  0  0
    6.1671   17.3291   -0.0660 C   0  0  0  0  0  0  0  0  0  0  0  0
    6.2672   15.9377   -0.0631 C   0  0  0  0  0  0  0  0  0  0  0  0
    5.1126   15.1554   -0.0301 C   0  0  0  0  0  0  0  0  0  0  0  0
    5.2647   13.0409   -0.0257 I   0  0  0  0  0  0  0  0  0  0  0  0
    4.7604   20.0527   -0.0402 I   0  0  0  0  0  0  0  0  0  0  0  0
    2.9617   15.1572    0.0256 H   0  0  0  0  0  0  0  0  0  0  0  0
    2.7839   17.6288    0.0205 H   0  0  0  0  0  0  0  0  0  0  0  0
    7.0634   17.9364   -0.0916 H   0  0  0  0  0  0  0  0  0  0  0  0
    7.2412   15.4648   -0.0865 H   0  0  0  0  0  0  0  0  0  0  0  0
  1  2  4  0  0  0  0
  2  3  4  0  0  0  0
  3  4  4  0  0  0  0
  4  5  4  0  0  0  0
  5  6  4  0  0  0  0
  6  1  4  0  0  0  0
  6  7  1  0  0  0  0
  3  8  1  0  0  0  0
  1  9  1  0  0  0  0
  2 10  1  0  0  0  0
  4 11  1  0  0  0  0
  5 12  1  0  0  0  0
M  END
>  <Alias name>
1,4-Diiodobenzene

>  <Cp(sol,298)>   J/mol/K
160.77

$$$$
Salicylic acid
  ChemBrain IXL

 16 16  0  0  0  0  0  0  0  0  1 V2000
    2.5113   15.2431    0.7008 C   0  0  0  0  0  0  0  0  0  0  0  0
    3.7053   15.9464    0.5406 C   0  0  0  0  0  0  0  0  0  0  0  0
    4.8413   15.2926    0.0629 C   0  0  0  0  0  0  0  0  0  0  0  0
    4.7832   13.9355   -0.2546 C   0  0  0  0  0  0  0  0  0  0  0  0
    3.5892   13.2321   -0.0944 C   0  0  0  0  0  0  0  0  0  0  0  0
    2.4532   13.8859    0.3833 C   0  0  0  0  0  0  0  0  0  0  0  0
    5.9883   13.2418   -0.7615 C   0  0  0  0  0  0  0  0  0  0  0  0
    5.9364   12.0559   -1.0432 O   0  0  0  0  0  0  0  0  0  0  0  0
    7.2479   13.9818   -0.9254 O   0  0  0  0  0  0  0  0  0  0  0  0
    6.0995   16.0338   -0.1060 O   0  0  0  0  0  0  0  0  0  0  0  0
    7.2068   14.9320   -0.6772 H   0  0  0  0  0  0  0  0  0  0  0  0
    6.0574   16.9849    0.1386 H   0  0  0  0  0  0  0  0  0  0  0  0
    1.6294   15.7507    1.0717 H   0  0  0  0  0  0  0  0  0  0  0  0
    3.7504   17.0000    0.7870 H   0  0  0  0  0  0  0  0  0  0  0  0
    3.5441   12.1785   -0.3409 H   0  0  0  0  0  0  0  0  0  0  0  0
    1.5263   13.3399    0.5077 H   0  0  0  0  0  0  0  0  0  0  0  0
  1  2  4  0  0  0  0
  2  3  4  0  0  0  0
  3  4  4  0  0  0  0
  4  5  4  0  0  0  0
  5  6  4  0  0  0  0
  6  1  4  0  0  0  0
  7  8  2  0  0  0  0
  7  9  1  0  0  0  0
  7  4  1  0  0  0  0
  3 10  1  0  0  0  0
  9 11  1  0  0  0  0
 10 12  1  0  0  0  0
  1 13  1  0  0  0  0
  2 14  1  0  0  0  0
  5 15  1  0  0  0  0
  6 16  1  0  0  0  0
M  END
>  <Alias name>
Salicylic acid

>  <Cp(sol,298)>   J/mol/K
160.9

$$$$
2-Amino-2-methyl-1,3-propanediol
  ChemBrain IXL

 18 17  0  0  0  0  0  0  0  0  1 V2000
    4.4043   14.6810   -0.2349 C   0  0  0  0  0  0  0  0  0  0  0  0
    5.2782   15.0828    0.9710 C   0  0  0  0  0  0  0  0  0  0  0  0
    2.9557   14.4425    0.2367 C   0  0  0  0  0  0  0  0  0  0  0  0
    4.9591   13.3873   -0.8637 C   0  0  0  0  0  0  0  0  0  0  0  0
    4.4229   15.7591   -1.2353 N   0  0  0  0  0  0  0  0  0  0  0  0
    6.6592   15.3119    0.5215 O   0  0  0  0  0  0  0  0  0  0  0  0
    2.4250   15.6761    0.8351 O   0  0  0  0  0  0  0  0  0  0  0  0
    4.0593   16.6060   -0.8243 H   0  0  0  0  0  0  0  0  0  0  0  0
    5.3707   15.9152   -1.5444 H   0  0  0  0  0  0  0  0  0  0  0  0
    7.2885   15.5736    1.2297 H   0  0  0  0  0  0  0  0  0  0  0  0
    1.5012   15.6138    1.1649 H   0  0  0  0  0  0  0  0  0  0  0  0
    4.8874   15.9908    1.4133 H   0  0  0  0  0  0  0  0  0  0  0  0
    5.2653   14.2882    1.7069 H   0  0  0  0  0  0  0  0  0  0  0  0
    2.3426   14.1594   -0.6099 H   0  0  0  0  0  0  0  0  0  0  0  0
    2.9419   13.6489    0.9736 H   0  0  0  0  0  0  0  0  0  0  0  0
    5.9765   13.5545   -1.1951 H   0  0  0  0  0  0  0  0  0  0  0  0
    4.3455   13.1054   -1.7103 H   0  0  0  0  0  0  0  0  0  0  0  0
    4.9452   12.5931   -0.1273 H   0  0  0  0  0  0  0  0  0  0  0  0
  1  2  1  0  0  0  0
  1  3  1  0  0  0  0
  1  4  1  0  0  0  0
  1  5  1  0  0  0  0
  2  6  1  0  0  0  0
  3  7  1  0  0  0  0
  5  8  1  0  0  0  0
  5  9  1  0  0  0  0
  6 10  1  0  0  0  0
  7 11  1  0  0  0  0
  2 12  1  0  0  0  0
  2 13  1  0  0  0  0
  3 14  1  0  0  0  0
  3 15  1  0  0  0  0
  4 16  1  0  0  0  0
  4 17  1  0  0  0  0
  4 18  1  0  0  0  0
M  END
>  <Alias name>
2-Amino-2-methyl-1,3-propanediol

>  <Cp(sol,298)>   J/mol/K
161

$$$$
4-Chlorophenol
  ChemBrain IXL

 13 13  0  0  0  0  0  0  0  0  1 V2000
    3.0126   14.3402    0.0000 C   0  0  0  0  0  0  0  0  0  0  0  0
    3.0249   15.7364    0.0067 C   0  0  0  0  0  0  0  0  0  0  0  0
    4.2401   16.4237   -0.0111 C   0  0  0  0  0  0  0  0  0  0  0  0
    5.4427   15.7149   -0.0355 C   0  0  0  0  0  0  0  0  0  0  0  0
    5.4309   14.3175   -0.0422 C   0  0  0  0  0  0  0  0  0  0  0  0
    4.2152   13.6312   -0.0244 C   0  0  0  0  0  0  0  0  0  0  0  0
    6.6986   13.5657   -0.0680 O   0  0  0  0  0  0  0  0  0  0  0  0
    1.4875   16.6424    0.0379 Cl  0  0  0  0  0  0  0  0  0  0  0  0
    2.0727   13.8081    0.0137 H   0  0  0  0  0  0  0  0  0  0  0  0
    4.2502   17.5039   -0.0059 H   0  0  0  0  0  0  0  0  0  0  0  0
    6.3825   16.2469   -0.0492 H   0  0  0  0  0  0  0  0  0  0  0  0
    4.2051   12.5513   -0.0296 H   0  0  0  0  0  0  0  0  0  0  0  0
    7.4856   14.0991   -0.0790 H   0  0  0  0  0  0  0  0  0  0  0  0
  1  2  4  0  0  0  0
  2  3  4  0  0  0  0
  3  4  4  0  0  0  0
  4  5  4  0  0  0  0
  5  6  4  0  0  0  0
  6  1  4  0  0  0  0
  5  7  1  0  0  0  0
  2  8  1  0  0  0  0
  1  9  1  0  0  0  0
  3 10  1  0  0  0  0
  4 11  1  0  0  0  0
  6 12  1  0  0  0  0
  7 13  1  0  0  0  0
M  END
>  <Alias name>
4-Chlorophenol

>  <Cp(sol,298)>   J/mol/K
161.06

$$$$
1,4-Dicyanobenzene
  ChemBrain IXL

 14 14  0  0  0  0  0  0  0  0  1 V2000
    4.8524   19.4830    0.0000 C   0  0  0  0  0  0  0  0  0  0  0  0
    6.2474   19.4830    0.0000 C   0  0  0  0  0  0  0  0  0  0  0  0
    6.9449   18.2749    0.0000 C   0  0  0  0  0  0  0  0  0  0  0  0
    6.2474   17.0668    0.0000 C   0  0  0  0  0  0  0  0  0  0  0  0
    4.8524   17.0668    0.0000 C   0  0  0  0  0  0  0  0  0  0  0  0
    4.1549   18.2749    0.0000 C   0  0  0  0  0  0  0  0  0  0  0  0
    2.6749   18.2749    0.0000 C   0  0  0  0  0  0  0  0  0  0  0  0
    1.5169   18.2749    0.0000 N   0  0  0  0  0  0  0  0  0  0  0  0
    8.4249   18.2749    0.0000 C   0  0  0  0  0  0  0  0  0  0  0  0
    9.5829   18.2749    0.0000 N   0  0  0  0  0  0  0  0  0  0  0  0
    4.3109   20.4209    0.0000 H   0  0  0  0  0  0  0  0  0  0  0  0
    6.7889   20.4209    0.0000 H   0  0  0  0  0  0  0  0  0  0  0  0
    6.7889   16.1289    0.0000 H   0  0  0  0  0  0  0  0  0  0  0  0
    4.3109   16.1289    0.0000 H   0  0  0  0  0  0  0  0  0  0  0  0
  1  2  4  0  0  0  0
  2  3  4  0  0  0  0
  3  4  4  0  0  0  0
  4  5  4  0  0  0  0
  5  6  4  0  0  0  0
  6  1  4  0  0  0  0
  7  8  3  0  0  0  0
  7  6  1  0  0  0  0
  9 10  3  0  0  0  0
  9  3  1  0  0  0  0
  1 11  1  0  0  0  0
  2 12  1  0  0  0  0
  4 13  1  0  0  0  0
  5 14  1  0  0  0  0
M  END
>  <Alias name>
1,4-Benzenedicarbonitrile

>  <Cp(sol,298)>   J/mol/K
161.2

$$$$
Phthalonitrile
  ChemBrain IXL

 14 14  0  0  0  0  0  0  0  0  1 V2000
    2.6156   16.5865    0.0000 C   0  0  0  0  0  0  0  0  0  0  0  0
    3.3131   17.7946    0.0000 C   0  0  0  0  0  0  0  0  0  0  0  0
    4.7081   17.7946    0.0000 C   0  0  0  0  0  0  0  0  0  0  0  0
    5.4056   16.5865    0.0000 C   0  0  0  0  0  0  0  0  0  0  0  0
    4.7081   15.3784    0.0000 C   0  0  0  0  0  0  0  0  0  0  0  0
    3.3131   15.3784    0.0000 C   0  0  0  0  0  0  0  0  0  0  0  0
    5.4481   14.0966    0.0000 C   0  0  0  0  0  0  0  0  0  0  0  0
    6.0271   13.0938   -0.0001 N   0  0  0  0  0  0  0  0  0  0  0  0
    6.8856   16.5865    0.0000 C   0  0  0  0  0  0  0  0  0  0  0  0
    8.0436   16.5865    0.0000 N   0  0  0  0  0  0  0  0  0  0  0  0
    1.5326   16.5865    0.0000 H   0  0  0  0  0  0  0  0  0  0  0  0
    2.7716   18.7325    0.0000 H   0  0  0  0  0  0  0  0  0  0  0  0
    5.2496   18.7325    0.0000 H   0  0  0  0  0  0  0  0  0  0  0  0
    2.7716   14.4405    0.0000 H   0  0  0  0  0  0  0  0  0  0  0  0
  1  2  4  0  0  0  0
  2  3  4  0  0  0  0
  3  4  4  0  0  0  0
  4  5  4  0  0  0  0
  5  6  4  0  0  0  0
  6  1  4  0  0  0  0
  7  8  3  0  0  0  0
  7  5  1  0  0  0  0
  9 10  3  0  0  0  0
  9  4  1  0  0  0  0
  1 11  1  0  0  0  0
  2 12  1  0  0  0  0
  3 13  1  0  0  0  0
  6 14  1  0  0  0  0
M  END
>  <Alias name>
Phthalonitrile

>  <Cp(sol,298)>   J/mol/K
161.3

$$$$
1,4-Cyclohexanedione
  ChemBrain IXL

 16 16  0  0  0  0  0  0  0  0  1 V2000
    5.0370   13.0663   -0.2992 C   0  0  0  0  0  0  0  0  0  0  0  0
    4.9274   11.5447   -0.0819 C   0  0  0  0  0  0  0  0  0  0  0  0
    3.8895   13.7410    0.3476 C   0  0  0  0  0  0  0  0  0  0  0  0
    3.5463   11.1023   -0.3774 C   0  0  0  0  0  0  0  0  0  0  0  0
    2.5084   13.2987    0.0521 C   0  0  0  0  0  0  0  0  0  0  0  0
    4.0820   14.6618    1.1245 O   0  0  0  0  0  0  0  0  0  0  0  0
    2.3988   11.7770    0.2694 C   0  0  0  0  0  0  0  0  0  0  0  0
    3.3538   10.1816   -1.1543 O   0  0  0  0  0  0  0  0  0  0  0  0
    5.9605   13.4276    0.1362 H   0  0  0  0  0  0  0  0  0  0  0  0
    5.0303   13.2808   -1.3608 H   0  0  0  0  0  0  0  0  0  0  0  0
    5.1697   11.3086    0.9469 H   0  0  0  0  0  0  0  0  0  0  0  0
    5.6187   11.0351   -0.7417 H   0  0  0  0  0  0  0  0  0  0  0  0
    2.2661   13.5347   -0.9767 H   0  0  0  0  0  0  0  0  0  0  0  0
    1.8171   13.8083    0.7119 H   0  0  0  0  0  0  0  0  0  0  0  0
    1.4754   11.4157   -0.1660 H   0  0  0  0  0  0  0  0  0  0  0  0
    2.4055   11.5626    1.3310 H   0  0  0  0  0  0  0  0  0  0  0  0
  1  2  1  0  0  0  0
  1  3  1  0  0  0  0
  2  4  1  0  0  0  0
  3  5  1  0  0  0  0
  3  6  2  0  0  0  0
  4  7  1  0  0  0  0
  5  7  1  0  0  0  0
  4  8  2  0  0  0  0
  1  9  1  0  0  0  0
  1 10  1  0  0  0  0
  2 11  1  0  0  0  0
  2 12  1  0  0  0  0
  5 13  1  0  0  0  0
  5 14  1  0  0  0  0
  7 15  1  0  0  0  0
  7 16  1  0  0  0  0
M  END
>  <Alias name>
1,4-Cyclohexanedione

>  <Cp(sol,298)>   J/mol/K
161.5

$$$$
1,3,5-Tribromobenzene
  ChemBrain IXL

 12 12  0  0  0  0  0  0  0  0  1 V2000
    3.2374   14.3622    0.0000 C   0  0  0  0  0  0  0  0  0  0  0  0
    3.2336   15.7570   -0.0216 C   0  0  0  0  0  0  0  0  0  0  0  0
    4.4398   16.4575   -0.0420 C   0  0  0  0  0  0  0  0  0  0  0  0
    5.6497   15.7632   -0.0409 C   0  0  0  0  0  0  0  0  0  0  0  0
    5.6535   14.3684   -0.0193 C   0  0  0  0  0  0  0  0  0  0  0  0
    4.4473   13.6679    0.0011 C   0  0  0  0  0  0  0  0  0  0  0  0
    4.4525   11.7391    0.0310 Br  0  0  0  0  0  0  0  0  0  0  0  0
    1.5605   16.7171   -0.0231 Br  0  0  0  0  0  0  0  0  0  0  0  0
    7.3177   16.7319   -0.0692 Br  0  0  0  0  0  0  0  0  0  0  0  0
    2.3010   13.8183    0.0159 H   0  0  0  0  0  0  0  0  0  0  0  0
    4.4369   17.5404   -0.0588 H   0  0  0  0  0  0  0  0  0  0  0  0
    6.5928   13.8294   -0.0184 H   0  0  0  0  0  0  0  0  0  0  0  0
  1  2  4  0  0  0  0
  2  3  4  0  0  0  0
  3  4  4  0  0  0  0
  4  5  4  0  0  0  0
  5  6  4  0  0  0  0
  6  1  4  0  0  0  0
  6  7  1  0  0  0  0
  2  8  1  0  0  0  0
  4  9  1  0  0  0  0
  1 10  1  0  0  0  0
  3 11  1  0  0  0  0
  5 12  1  0  0  0  0
M  END
>  <Alias name>
1,3,5-Tribromobenzene

>  <Cp(sol,298)>   J/mol/K
161.7

$$$$
Threitol
  ChemBrain IXL

 18 17  0  0  0  0  0  0  0  0  1 V2000
    2.4647   12.6676   -1.0317 O   0  0  0  0  0  0  0  0  0  0  0  0
    2.3558   14.0270   -0.4832 C   0  0  0  0  0  0  0  0  0  0  0  0
    3.6451   14.3756    0.2854 C   0  0  0  0  0  0  0  0  0  0  0  0
    3.5349   15.7339    0.8366 O   0  0  0  0  0  0  0  0  0  0  0  0
    4.8494   14.3066   -0.6735 C   0  0  0  0  0  0  0  0  0  0  0  0
    4.6665   15.2789   -1.7607 O   0  0  0  0  0  0  0  0  0  0  0  0
    6.1410   14.6370    0.0993 C   0  0  0  0  0  0  0  0  0  0  0  0
    6.3201   13.6690    1.1910 O   0  0  0  0  0  0  0  0  0  0  0  0
    1.6819   12.3613   -1.5413 H   0  0  0  0  0  0  0  0  0  0  0  0
    4.3098   16.0330    1.3625 H   0  0  0  0  0  0  0  0  0  0  0  0
    4.5917   16.2156   -1.4720 H   0  0  0  0  0  0  0  0  0  0  0  0
    7.1268   13.8027    1.7366 H   0  0  0  0  0  0  0  0  0  0  0  0
    2.2161   14.7328   -1.2927 H   0  0  0  0  0  0  0  0  0  0  0  0
    1.5091   14.0778    0.1902 H   0  0  0  0  0  0  0  0  0  0  0  0
    3.7861   13.6685    1.0935 H   0  0  0  0  0  0  0  0  0  0  0  0
    4.9228   13.3094   -1.0896 H   0  0  0  0  0  0  0  0  0  0  0  0
    6.0698   15.6362    0.5109 H   0  0  0  0  0  0  0  0  0  0  0  0
    6.9880   14.5832   -0.5734 H   0  0  0  0  0  0  0  0  0  0  0  0
  1  2  1  0  0  0  0
  2  3  1  0  0  0  0
  3  4  1  0  0  0  0
  3  5  1  0  0  0  0
  5  6  1  0  0  0  0
  5  7  1  0  0  0  0
  7  8  1  0  0  0  0
  1  9  1  0  0  0  0
  4 10  1  0  0  0  0
  6 11  1  0  0  0  0
  8 12  1  0  0  0  0
  2 13  1  0  0  0  0
  2 14  1  0  0  0  0
  3 15  1  0  0  0  0
  5 16  1  0  0  0  0
  7 17  1  0  0  0  0
  7 18  1  0  0  0  0
M  END
>  <Alias name>
Erythritol

>  <Cp(sol,298)>   J/mol/K
161.9

$$$$
Cysteine
  ChemBrain IXL

 14 13  0  0  0  0  0  0  0  0  1 V2000
    2.3381   11.7447    0.5437 O   0  0  0  0  0  0  0  0  0  0  0  0
    3.2309   12.5330    0.8078 C   0  0  0  0  0  0  0  0  0  0  0  0
    4.3130   12.1390    1.7214 O   0  5  0  0  0  0  0  0  0  0  0  0
    3.2245   13.8862    0.2083 C   0  0  0  0  0  0  0  0  0  0  0  0
    2.4628   13.8616   -1.0487 N   0  3  0  0  0  0  0  0  0  0  0  0
    4.6728   14.3283   -0.0773 C   0  0  0  0  0  0  0  0  0  0  0  0
    5.4472   13.1575   -1.2309 S   0  0  0  0  0  0  0  0  0  0  0  0
    1.5139   13.5739   -0.8614 H   0  0  0  0  0  0  0  0  0  0  0  0
    2.8915   13.2104   -1.6891 H   0  0  0  0  0  0  0  0  0  0  0  0
    2.4600   14.7837   -1.4584 H   0  0  0  0  0  0  0  0  0  0  0  0
    6.6488   13.7448   -1.3142 H   0  0  0  0  0  0  0  0  0  0  0  0
    2.7631   14.5837    0.8964 H   0  0  0  0  0  0  0  0  0  0  0  0
    5.2338   14.3471    0.8489 H   0  0  0  0  0  0  0  0  0  0  0  0
    4.6681   15.3182   -0.5166 H   0  0  0  0  0  0  0  0  0  0  0  0
  1  2  2  0  0  0  0
  2  3  1  0  0  0  0
  2  4  1  0  0  0  0
  4  5  1  0  0  0  0
  4  6  1  0  0  0  0
  6  7  1  0  0  0  0
  5  8  1  0  0  0  0
  5  9  1  0  0  0  0
  5 10  1  0  0  0  0
  7 11  1  0  0  0  0
  4 12  1  0  0  0  0
  6 13  1  0  0  0  0
  6 14  1  0  0  0  0
M  END
>  <Alias name>
(L)-Cysteine

>  <Cp(sol,298)>   J/mol/K
162.3

$$$$
3-Aminobenzoic acid
  ChemBrain IXL

 17 17  0  0  0  0  0  0  0  0  1 V2000
    3.6679   18.1957    0.0000 C   0  0  0  0  0  0  0  0  0  0  0  0
    3.8317   16.8092   -0.0010 C   0  0  0  0  0  0  0  0  0  0  0  0
    5.1136   16.2573   -0.0016 C   0  0  0  0  0  0  0  0  0  0  0  0
    6.2341   17.0903   -0.0014 C   0  0  0  0  0  0  0  0  0  0  0  0
    6.0754   18.4799   -0.0004 C   0  0  0  0  0  0  0  0  0  0  0  0
    4.7877   19.0305    0.0003 C   0  0  0  0  0  0  0  0  0  0  0  0
    7.2631   19.3581   -0.0001 C   0  0  0  0  0  0  0  0  0  0  0  0
    7.1320   20.5732   -0.0002 O   0  0  0  0  0  0  0  0  0  0  0  0
    8.6138   18.7717    0.0004 O   0  0  0  0  0  0  0  0  0  0  0  0
    2.3146   18.7776    0.0007 N   0  0  0  0  0  0  0  0  0  0  0  0
    2.9660   16.1635   -0.0012 H   0  0  0  0  0  0  0  0  0  0  0  0
    5.2391   15.1846   -0.0024 H   0  0  0  0  0  0  0  0  0  0  0  0
    7.2251   16.6595   -0.0019 H   0  0  0  0  0  0  0  0  0  0  0  0
    4.6589   20.1036    0.0010 H   0  0  0  0  0  0  0  0  0  0  0  0
    9.3249   19.4018    0.0006 H   0  0  0  0  0  0  0  0  0  0  0  0
    1.4803   18.1554    0.0006 H   0  0  0  0  0  0  0  0  0  0  0  0
    2.1923   19.8110    0.0015 H   0  0  0  0  0  0  0  0  0  0  0  0
  1  2  4  0  0  0  0
  2  3  4  0  0  0  0
  3  4  4  0  0  0  0
  4  5  4  0  0  0  0
  5  6  4  0  0  0  0
  6  1  4  0  0  0  0
  5  7  1  0  0  0  0
  7  8  2  0  0  0  0
  7  9  1  0  0  0  0
  1 10  1  0  0  0  0
  2 11  1  0  0  0  0
  3 12  1  0  0  0  0
  4 13  1  0  0  0  0
  6 14  1  0  0  0  0
  9 15  1  0  0  0  0
 10 16  1  0  0  0  0
 10 17  1  0  0  0  0
M  END
>  <Alias name>
m-Anthranilic acid

>  <Cp(sol,298)>   J/mol/K
162.8

$$$$
Benzo(b)thiophene
  ChemBrain IXL

 15 16  0  0  0  0  0  0  0  0  1 V2000
    2.7086   15.5911   -0.2643 C   0  0  0  0  0  0  0  0  0  0  0  0
    2.5537   16.9760   -0.2974 C   0  0  0  0  0  0  0  0  0  0  0  0
    3.6783   17.7911   -0.1761 C   0  0  0  0  0  0  0  0  0  0  0  0
    4.9282   17.1927   -0.0250 C   0  0  0  0  0  0  0  0  0  0  0  0
    5.0703   15.8980    0.0055 C   0  0  0  0  0  0  0  0  0  0  0  0
    3.9829   15.0460   -0.1109 C   0  0  0  0  0  0  0  0  0  0  0  0
    6.4213   15.5070    0.1662 C   0  0  0  0  0  0  0  0  0  0  0  0
    7.2183   16.4840    0.2474 C   0  0  0  0  0  0  0  0  0  0  0  0
    6.4189   17.9687    0.1391 S   0  0  0  0  0  0  0  0  0  0  0  0
    1.8442   14.9432   -0.3573 H   0  0  0  0  0  0  0  0  0  0  0  0
    1.5649   17.4151   -0.4166 H   0  0  0  0  0  0  0  0  0  0  0  0
    3.5775   18.8741   -0.1997 H   0  0  0  0  0  0  0  0  0  0  0  0
    4.1225   13.9740   -0.0831 H   0  0  0  0  0  0  0  0  0  0  0  0
    6.7535   14.4720    0.2156 H   0  0  0  0  0  0  0  0  0  0  0  0
    8.3018   16.3694    0.3741 H   0  0  0  0  0  0  0  0  0  0  0  0
  1  2  4  0  0  0  0
  2  3  4  0  0  0  0
  3  4  4  0  0  0  0
  4  5  4  0  0  0  0
  5  6  4  0  0  0  0
  6  1  4  0  0  0  0
  5  7  1  0  0  0  0
  7  8  2  0  0  0  0
  8  9  1  0  0  0  0
  9  4  1  0  0  0  0
  1 10  1  0  0  0  0
  2 11  1  0  0  0  0
  3 12  1  0  0  0  0
  6 13  1  0  0  0  0
  7 14  1  0  0  0  0
  8 15  1  0  0  0  0
M  END
>  <Alias name>
Thianaphthene

>  <Cp(sol,298)>   J/mol/K
163.01

$$$$
2-Chlorobenzoic acid
  ChemBrain IXL

 15 15  0  0  0  0  0  0  0  0  1 V2000
    5.2892   16.8846   -0.1356 C   0  0  0  0  0  0  0  0  0  0  0  0
    4.3816   17.7941    0.4078 C   0  0  0  0  0  0  0  0  0  0  0  0
    4.8291   15.7023   -0.7156 C   0  0  0  0  0  0  0  0  0  0  0  0
    6.7400   17.1742   -0.0968 C   0  0  0  0  0  0  0  0  0  0  0  0
    3.0141   17.5212    0.3712 C   0  0  0  0  0  0  0  0  0  0  0  0
    4.9699   19.3062    1.1495 Cl  0  0  0  0  0  0  0  0  0  0  0  0
    3.4616   15.4293   -0.7522 C   0  0  0  0  0  0  0  0  0  0  0  0
    7.6959   16.2193   -0.6760 O   0  0  0  0  0  0  0  0  0  0  0  0
    7.1428   18.2054    0.4159 O   0  0  0  0  0  0  0  0  0  0  0  0
    2.5541   16.3388   -0.2088 C   0  0  0  0  0  0  0  0  0  0  0  0
    8.6400   16.4849   -0.6103 H   0  0  0  0  0  0  0  0  0  0  0  0
    5.5337   14.9962   -1.1375 H   0  0  0  0  0  0  0  0  0  0  0  0
    2.3095   18.2272    0.7930 H   0  0  0  0  0  0  0  0  0  0  0  0
    3.1045   14.5114   -1.2025 H   0  0  0  0  0  0  0  0  0  0  0  0
    1.4924   16.1269   -0.2372 H   0  0  0  0  0  0  0  0  0  0  0  0
  1  2  4  0  0  0  0
  1  3  4  0  0  0  0
  1  4  1  0  0  0  0
  2  5  4  0  0  0  0
  2  6  1  0  0  0  0
  3  7  4  0  0  0  0
  4  8  1  0  0  0  0
  4  9  2  0  0  0  0
  5 10  4  0  0  0  0
  7 10  4  0  0  0  0
  8 11  1  0  0  0  0
  3 12  1  0  0  0  0
  5 13  1  0  0  0  0
  7 14  1  0  0  0  0
 10 15  1  0  0  0  0
M  END
>  <Alias name>
2-Chlorobenzoic acid

>  <Cp(sol,298)>   J/mol/K
163.2

$$$$
trans-1,2-Cyclohexanediol
  ChemBrain IXL

 20 20  0  0  0  0  0  0  0  0  1 V2000
    4.9540   15.6024    0.2278 C   0  0  0  0  0  0  0  0  0  0  0  0
    3.7113   15.0029   -0.4607 C   0  0  0  0  0  0  0  0  0  0  0  0
    3.4654   13.5767    0.0726 C   0  0  0  0  0  0  0  0  0  0  0  0
    4.6951   12.6962   -0.2275 C   0  0  0  0  0  0  0  0  0  0  0  0
    5.9376   13.2959    0.4610 C   0  0  0  0  0  0  0  0  0  0  0  0
    6.1835   14.7216   -0.0723 C   0  0  0  0  0  0  0  0  0  0  0  0
    2.2815   13.0049   -0.5849 O   0  0  0  0  0  0  0  0  0  0  0  0
    2.5392   15.8425   -0.1733 O   0  0  0  0  0  0  0  0  0  0  0  0
    1.4467   13.5048   -0.4453 H   0  0  0  0  0  0  0  0  0  0  0  0
    2.3165   15.9330    0.7799 H   0  0  0  0  0  0  0  0  0  0  0  0
    4.7905   15.6414    1.2977 H   0  0  0  0  0  0  0  0  0  0  0  0
    5.1269   16.6033   -0.1476 H   0  0  0  0  0  0  0  0  0  0  0  0
    3.8744   14.9650   -1.5306 H   0  0  0  0  0  0  0  0  0  0  0  0
    3.3010   13.6147    1.1424 H   0  0  0  0  0  0  0  0  0  0  0  0
    4.8588   12.6573   -1.2974 H   0  0  0  0  0  0  0  0  0  0  0  0
    4.5224   11.6953    0.1478 H   0  0  0  0  0  0  0  0  0  0  0  0
    5.7743   13.3339    1.5310 H   0  0  0  0  0  0  0  0  0  0  0  0
    6.8010   12.6776    0.2495 H   0  0  0  0  0  0  0  0  0  0  0  0
    7.0558   15.1426    0.4119 H   0  0  0  0  0  0  0  0  0  0  0  0
    6.3478   14.6835   -1.1421 H   0  0  0  0  0  0  0  0  0  0  0  0
  1  2  1  0  0  0  0
  2  3  1  0  0  0  0
  3  4  1  0  0  0  0
  4  5  1  0  0  0  0
  5  6  1  0  0  0  0
  6  1  1  0  0  0  0
  3  7  1  0  0  0  0
  2  8  1  0  0  0  0
  7  9  1  0  0  0  0
  8 10  1  0  0  0  0
  1 11  1  0  0  0  0
  1 12  1  0  0  0  0
  2 13  1  0  0  0  0
  3 14  1  0  0  0  0
  4 15  1  0  0  0  0
  4 16  1  0  0  0  0
  5 17  1  0  0  0  0
  5 18  1  0  0  0  0
  6 19  1  0  0  0  0
  6 20  1  0  0  0  0
M  END
>  <Alias name>
trans-1,2-Cyclohexanediol

>  <Cp(sol,298)>   J/mol/K
163.2

$$$$
3-Chlorobenzoic acid
  ChemBrain IXL

 15 15  0  0  0  0  0  0  0  0  1 V2000
    5.5172   17.7930    0.0000 C   0  0  0  0  0  0  0  0  0  0  0  0
    4.2795   18.4366    0.0026 C   0  0  0  0  0  0  0  0  0  0  0  0
    5.5787   16.3994   -0.0047 C   0  0  0  0  0  0  0  0  0  0  0  0
    6.7651   18.5888    0.0023 C   0  0  0  0  0  0  0  0  0  0  0  0
    3.1034   17.6865    0.0005 C   0  0  0  0  0  0  0  0  0  0  0  0
    4.4025   15.6493   -0.0068 C   0  0  0  0  0  0  0  0  0  0  0  0
    8.0693   17.9106    0.0071 O   0  0  0  0  0  0  0  0  0  0  0  0
    6.7113   19.8076    0.0001 O   0  0  0  0  0  0  0  0  0  0  0  0
    3.1648   16.2929   -0.0042 C   0  0  0  0  0  0  0  0  0  0  0  0
    1.5206   18.5096    0.0038 Cl  0  0  0  0  0  0  0  0  0  0  0  0
    8.8489   18.5094    0.0087 H   0  0  0  0  0  0  0  0  0  0  0  0
    4.2318   19.5186    0.0062 H   0  0  0  0  0  0  0  0  0  0  0  0
    6.5396   15.8998   -0.0067 H   0  0  0  0  0  0  0  0  0  0  0  0
    4.4502   14.5674   -0.0105 H   0  0  0  0  0  0  0  0  0  0  0  0
    2.2517   15.7106   -0.0059 H   0  0  0  0  0  0  0  0  0  0  0  0
  1  2  4  0  0  0  0
  1  3  4  0  0  0  0
  1  4  1  0  0  0  0
  2  5  4  0  0  0  0
  3  6  4  0  0  0  0
  4  7  1  0  0  0  0
  4  8  2  0  0  0  0
  5  9  4  0  0  0  0
  6  9  4  0  0  0  0
  5 10  1  0  0  0  0
  7 11  1  0  0  0  0
  2 12  1  0  0  0  0
  3 13  1  0  0  0  0
  6 14  1  0  0  0  0
  9 15  1  0  0  0  0
M  END
>  <Alias name>
3-Chlorobenzoic acid

>  <Cp(sol,298)>   J/mol/K
163.6

$$$$
m-Toluic acid
  ChemBrain IXL

 18 18  0  0  0  0  0  0  0  0  1 V2000
    7.1994   16.8936    0.2138 C   0  0  0  0  0  0  0  0  0  0  0  0
    5.9902   16.2159    0.3708 C   0  0  0  0  0  0  0  0  0  0  0  0
    4.8038   16.9330    0.5268 C   0  0  0  0  0  0  0  0  0  0  0  0
    4.8267   18.3278    0.5259 C   0  0  0  0  0  0  0  0  0  0  0  0
    6.0359   19.0055    0.3689 C   0  0  0  0  0  0  0  0  0  0  0  0
    7.2222   18.2884    0.2130 C   0  0  0  0  0  0  0  0  0  0  0  0
    3.5680   19.0886    0.6914 C   0  0  0  0  0  0  0  0  0  0  0  0
    3.5879   20.3085    0.6900 O   0  0  0  0  0  0  0  0  0  0  0  0
    2.2939   18.3745    0.8575 O   0  0  0  0  0  0  0  0  0  0  0  0
    8.5051   19.0074    0.0466 C   0  0  0  0  0  0  0  0  0  0  0  0
    1.5048   18.9514    0.9613 H   0  0  0  0  0  0  0  0  0  0  0  0
    8.1204   16.3368    0.0927 H   0  0  0  0  0  0  0  0  0  0  0  0
    5.9724   15.1330    0.3715 H   0  0  0  0  0  0  0  0  0  0  0  0
    3.8651   16.4069    0.6486 H   0  0  0  0  0  0  0  0  0  0  0  0
    6.0536   20.0883    0.3682 H   0  0  0  0  0  0  0  0  0  0  0  0
    8.3262   20.0752    0.0703 H   0  0  0  0  0  0  0  0  0  0  0  0
    8.9500   18.7369   -0.9030 H   0  0  0  0  0  0  0  0  0  0  0  0
    9.1779   18.7361    0.8508 H   0  0  0  0  0  0  0  0  0  0  0  0
  1  2  4  0  0  0  0
  2  3  4  0  0  0  0
  3  4  4  0  0  0  0
  4  5  4  0  0  0  0
  5  6  4  0  0  0  0
  6  1  4  0  0  0  0
  7  8  2  0  0  0  0
  7  9  1  0  0  0  0
  7  4  1  0  0  0  0
  6 10  1  0  0  0  0
  9 11  1  0  0  0  0
  1 12  1  0  0  0  0
  2 13  1  0  0  0  0
  3 14  1  0  0  0  0
  5 15  1  0  0  0  0
 10 16  1  0  0  0  0
 10 17  1  0  0  0  0
 10 18  1  0  0  0  0
M  END
>  <Alias name>
3-Methylbenzoic acid

>  <Cp(sol,298)>   J/mol/K
163.6

$$$$
5-Aminopentanoic acid
  ChemBrain IXL

 19 18  0  0  0  0  0  0  0  0  1 V2000
    7.0914   18.4807   -0.7163 C   0  0  0  0  0  0  0  0  0  0  0  0
    8.1719   17.6441   -1.2846 C   0  0  0  0  0  0  0  0  0  0  0  0
    9.2816   18.1188   -1.4624 O   0  0  0  0  0  0  0  0  0  0  0  0
    7.9080   16.2410   -1.6350 O   0  5  0  0  0  0  0  0  0  0  0  0
    5.8018   17.6451   -0.6002 C   0  0  0  0  0  0  0  0  0  0  0  0
    4.6768   18.5163   -0.0086 C   0  0  0  0  0  0  0  0  0  0  0  0
    3.3872   17.6807    0.1075 C   0  0  0  0  0  0  0  0  0  0  0  0
    2.3139   18.5119    0.6716 N   0  3  0  0  0  0  0  0  0  0  0  0
    1.4696   17.9648    0.7476 H   0  0  0  0  0  0  0  0  0  0  0  0
    2.5868   18.8381    1.5865 H   0  0  0  0  0  0  0  0  0  0  0  0
    2.1488   19.3032    0.0677 H   0  0  0  0  0  0  0  0  0  0  0  0
    7.3845   18.8306    0.2658 H   0  0  0  0  0  0  0  0  0  0  0  0
    6.9140   19.3302   -1.3641 H   0  0  0  0  0  0  0  0  0  0  0  0
    5.5089   17.2951   -1.5823 H   0  0  0  0  0  0  0  0  0  0  0  0
    5.9792   16.7956    0.0477 H   0  0  0  0  0  0  0  0  0  0  0  0
    4.9698   18.8663    0.9735 H   0  0  0  0  0  0  0  0  0  0  0  0
    4.4994   19.3658   -0.6566 H   0  0  0  0  0  0  0  0  0  0  0  0
    3.0943   17.3305   -0.8746 H   0  0  0  0  0  0  0  0  0  0  0  0
    3.5645   16.8314    0.7556 H   0  0  0  0  0  0  0  0  0  0  0  0
  1  2  1  0  0  0  0
  2  3  2  0  0  0  0
  2  4  1  0  0  0  0
  1  5  1  0  0  0  0
  5  6  1  0  0  0  0
  6  7  1  0  0  0  0
  7  8  1  0  0  0  0
  8  9  1  0  0  0  0
  8 10  1  0  0  0  0
  8 11  1  0  0  0  0
  1 12  1  0  0  0  0
  1 13  1  0  0  0  0
  5 14  1  0  0  0  0
  5 15  1  0  0  0  0
  6 16  1  0  0  0  0
  6 17  1  0  0  0  0
  7 18  1  0  0  0  0
  7 19  1  0  0  0  0
M  END
>  <Alias name>
5-Aminovaleric acid

>  <Cp(sol,298)>   J/mol/K
163.7

$$$$
Glycylglycine
  ChemBrain IXL

 17 16  0  0  0  0  0  0  0  0  1 V2000
    9.4741   18.8014   -0.1469 O   0  0  0  0  0  0  0  0  0  0  0  0
    8.3993   18.2283   -0.2149 C   0  0  0  0  0  0  0  0  0  0  0  0
    8.3500   16.7939   -0.5329 O   0  5  0  0  0  0  0  0  0  0  0  0
    7.1450   18.9771    0.0228 C   0  0  0  0  0  0  0  0  0  0  0  0
    5.9989   18.0647   -0.0999 N   0  0  0  0  0  0  0  0  0  0  0  0
    4.5091   19.7481    0.2211 O   0  0  0  0  0  0  0  0  0  0  0  0
    4.6946   18.5598    0.0165 C   0  0  0  0  0  0  0  0  0  0  0  0
    3.5407   17.6415   -0.1085 C   0  0  0  0  0  0  0  0  0  0  0  0
    2.2921   18.4170   -0.0818 N   0  3  0  0  0  0  0  0  0  0  0  0
    6.1524   17.0817   -0.2680 H   0  0  0  0  0  0  0  0  0  0  0  0
    2.2860   19.0711   -0.8501 H   0  0  0  0  0  0  0  0  0  0  0  0
    1.5054   17.7909   -0.1668 H   0  0  0  0  0  0  0  0  0  0  0  0
    2.2280   18.9213    0.7898 H   0  0  0  0  0  0  0  0  0  0  0  0
    7.1622   19.4033    1.0182 H   0  0  0  0  0  0  0  0  0  0  0  0
    7.0544   19.7709   -0.7084 H   0  0  0  0  0  0  0  0  0  0  0  0
    3.6096   17.1004   -1.0441 H   0  0  0  0  0  0  0  0  0  0  0  0
    3.5471   16.9393    0.7160 H   0  0  0  0  0  0  0  0  0  0  0  0
  1  2  2  0  0  0  0
  2  3  1  0  0  0  0
  2  4  1  0  0  0  0
  4  5  1  0  0  0  0
  6  7  2  0  0  0  0
  7  8  1  0  0  0  0
  8  9  1  0  0  0  0
  7  5  1  0  0  0  0
  5 10  1  0  0  0  0
  9 11  1  0  0  0  0
  9 12  1  0  0  0  0
  9 13  1  0  0  0  0
  4 14  1  0  0  0  0
  4 15  1  0  0  0  0
  8 16  1  0  0  0  0
  8 17  1  0  0  0  0
M  END
>  <Alias name>
Glycylglycine

>  <Cp(sol,298)>   J/mol/K
163.97

$$$$
3-Acetyl-2-oxazolidinone
  ChemBrain IXL

 16 16  0  0  0  0  0  0  0  0  1 V2000
    6.0567   13.6131    0.0000 C   0  0  0  0  0  0  0  0  0  0  0  0
    4.8927   14.2186   -0.0051 N   0  0  0  0  0  0  0  0  0  0  0  0
    7.1381   14.4987    0.0247 O   0  0  0  0  0  0  0  0  0  0  0  0
    6.1730   12.3913   -0.0183 O   0  0  0  0  0  0  0  0  0  0  0  0
    5.0177   15.6291    0.0123 C   0  0  0  0  0  0  0  0  0  0  0  0
    6.5905   15.8499   -0.0152 C   0  0  0  0  0  0  0  0  0  0  0  0
    2.3531   14.2394   -0.0357 C   0  0  0  0  0  0  0  0  0  0  0  0
    3.6533   13.5083   -0.0304 C   0  0  0  0  0  0  0  0  0  0  0  0
    3.6497   12.2848   -0.0481 O   0  0  0  0  0  0  0  0  0  0  0  0
    4.5530   16.0591   -0.8585 H   0  0  0  0  0  0  0  0  0  0  0  0
    4.5910   16.0304    0.9185 H   0  0  0  0  0  0  0  0  0  0  0  0
    6.9149   16.4085    0.8429 H   0  0  0  0  0  0  0  0  0  0  0  0
    6.8885   16.3333   -0.9270 H   0  0  0  0  0  0  0  0  0  0  0  0
    1.5321   13.5236   -0.0370 H   0  0  0  0  0  0  0  0  0  0  0  0
    2.2845   14.8611    0.8462 H   0  0  0  0  0  0  0  0  0  0  0  0
    2.2900   14.8580   -0.9205 H   0  0  0  0  0  0  0  0  0  0  0  0
  1  2  1  0  0  0  0
  1  3  1  0  0  0  0
  1  4  2  0  0  0  0
  2  5  1  0  0  0  0
  3  6  1  0  0  0  0
  5  6  1  0  0  0  0
  7  8  1  0  0  0  0
  8  9  2  0  0  0  0
  8  2  1  0  0  0  0
  5 10  1  0  0  0  0
  5 11  1  0  0  0  0
  6 12  1  0  0  0  0
  6 13  1  0  0  0  0
  7 14  1  0  0  0  0
  7 15  1  0  0  0  0
  7 16  1  0  0  0  0
M  END
>  <Alias name>
3-Acetyl-2-oxazolidinone

>  <Cp(sol,298)>   J/mol/K
164.7

$$$$
Valine
  ChemBrain IXL

 19 18  0  0  0  0  0  0  0  0  1 V2000
    6.9051   13.4173    0.2807 O   0  0  0  0  0  0  0  0  0  0  0  0
    5.9759   13.9780    0.8384 C   0  0  0  0  0  0  0  0  0  0  0  0
    6.2211   15.1897    1.6341 O   0  5  0  0  0  0  0  0  0  0  0  0
    4.6014   13.4380    0.7141 C   0  0  0  0  0  0  0  0  0  0  0  0
    4.5298   12.5409   -0.4531 N   0  3  0  0  0  0  0  0  0  0  0  0
    3.6009   14.6079    0.5403 C   0  0  0  0  0  0  0  0  0  0  0  0
    3.9375   15.3963   -0.7439 C   0  0  0  0  0  0  0  0  0  0  0  0
    2.1659   14.0514    0.4401 C   0  0  0  0  0  0  0  0  0  0  0  0
    5.1826   11.7808   -0.3331 H   0  0  0  0  0  0  0  0  0  0  0  0
    4.7635   13.0553   -1.2883 H   0  0  0  0  0  0  0  0  0  0  0  0
    3.5958   12.1709   -0.5365 H   0  0  0  0  0  0  0  0  0  0  0  0
    4.3520   12.8827    1.6097 H   0  0  0  0  0  0  0  0  0  0  0  0
    3.6702   15.2685    1.3956 H   0  0  0  0  0  0  0  0  0  0  0  0
    3.2439   16.2209   -0.8529 H   0  0  0  0  0  0  0  0  0  0  0  0
    3.8563   14.7417   -1.6021 H   0  0  0  0  0  0  0  0  0  0  0  0
    4.9475   15.7811   -0.6775 H   0  0  0  0  0  0  0  0  0  0  0  0
    2.0893   13.4012   -0.4218 H   0  0  0  0  0  0  0  0  0  0  0  0
    1.9327   13.4911    1.3371 H   0  0  0  0  0  0  0  0  0  0  0  0
    1.4673   14.8722    0.3357 H   0  0  0  0  0  0  0  0  0  0  0  0
  1  2  2  0  0  0  0
  2  3  1  0  0  0  0
  2  4  1  0  0  0  0
  4  5  1  0  0  0  0
  4  6  1  0  0  0  0
  6  7  1  0  0  0  0
  6  8  1  0  0  0  0
  5  9  1  0  0  0  0
  5 10  1  0  0  0  0
  5 11  1  0  0  0  0
  4 12  1  0  0  0  0
  6 13  1  0  0  0  0
  7 14  1  0  0  0  0
  7 15  1  0  0  0  0
  7 16  1  0  0  0  0
  8 17  1  0  0  0  0
  8 18  1  0  0  0  0
  8 19  1  0  0  0  0
M  END
>  <Alias name>
Valine

>  <Cp(sol,298)>   J/mol/K
165

$$$$
4-Methylaniline
  ChemBrain IXL

 17 17  0  0  0  0  0  0  0  0  1 V2000
    3.8620   14.6882   -0.1899 C   0  0  0  0  0  0  0  0  0  0  0  0
    3.4249   15.9950    0.0460 C   0  0  0  0  0  0  0  0  0  0  0  0
    4.2994   17.0671   -0.1481 C   0  0  0  0  0  0  0  0  0  0  0  0
    5.6075   16.8334   -0.5770 C   0  0  0  0  0  0  0  0  0  0  0  0
    6.0436   15.5277   -0.8125 C   0  0  0  0  0  0  0  0  0  0  0  0
    5.1701   14.4555   -0.6188 C   0  0  0  0  0  0  0  0  0  0  0  0
    1.9760   16.2567    0.5213 C   0  0  0  0  0  0  0  0  0  0  0  0
    7.4235   15.2818   -1.2650 N   0  0  0  0  0  0  0  0  0  0  0  0
    3.1878   13.8572   -0.0406 H   0  0  0  0  0  0  0  0  0  0  0  0
    3.9641   18.0780    0.0335 H   0  0  0  0  0  0  0  0  0  0  0  0
    6.2825   17.6630   -0.7267 H   0  0  0  0  0  0  0  0  0  0  0  0
    5.5068   13.4456   -0.8007 H   0  0  0  0  0  0  0  0  0  0  0  0
    1.4498   15.3172    0.6159 H   0  0  0  0  0  0  0  0  0  0  0  0
    1.9962   16.7553    1.4792 H   0  0  0  0  0  0  0  0  0  0  0  0
    1.4686   16.8818   -0.1988 H   0  0  0  0  0  0  0  0  0  0  0  0
    8.0743   16.0809   -1.4093 H   0  0  0  0  0  0  0  0  0  0  0  0
    7.7482   14.3087   -1.4404 H   0  0  0  0  0  0  0  0  0  0  0  0
  1  2  4  0  0  0  0
  2  3  4  0  0  0  0
  3  4  4  0  0  0  0
  4  5  4  0  0  0  0
  5  6  4  0  0  0  0
  6  1  4  0  0  0  0
  7  2  1  0  0  0  0
  5  8  1  0  0  0  0
  1  9  1  0  0  0  0
  3 10  1  0  0  0  0
  4 11  1  0  0  0  0
  6 12  1  0  0  0  0
  7 13  1  0  0  0  0
  7 14  1  0  0  0  0
  7 15  1  0  0  0  0
  8 16  1  0  0  0  0
  8 17  1  0  0  0  0
M  END
>  <Alias name>
p-Toluidine

>  <Cp(sol,298)>   J/mol/K
165.2

$$$$
2-Aminobenzoic acid
  ChemBrain IXL

 17 17  0  0  0  0  0  0  0  0  1 V2000
    3.5229   15.4876    0.1994 C   0  0  0  0  0  0  0  0  0  0  0  0
    2.5329   16.4553    0.3708 C   0  0  0  0  0  0  0  0  0  0  0  0
    2.8700   17.8089    0.3531 C   0  0  0  0  0  0  0  0  0  0  0  0
    4.1972   18.1947    0.1640 C   0  0  0  0  0  0  0  0  0  0  0  0
    5.1873   17.2270   -0.0073 C   0  0  0  0  0  0  0  0  0  0  0  0
    4.8501   15.8734    0.0104 C   0  0  0  0  0  0  0  0  0  0  0  0
    6.5953   17.6363   -0.2079 C   0  0  0  0  0  0  0  0  0  0  0  0
    6.8902   18.8200   -0.2229 O   0  0  0  0  0  0  0  0  0  0  0  0
    7.6385   16.6166   -0.3890 O   0  0  0  0  0  0  0  0  0  0  0  0
    5.8437   14.9023   -0.1616 N   0  0  0  0  0  0  0  0  0  0  0  0
    8.5470   16.9697   -0.5163 H   0  0  0  0  0  0  0  0  0  0  0  0
    6.8036   15.1814   -0.2985 H   0  0  0  0  0  0  0  0  0  0  0  0
    5.5999   13.9233   -0.1485 H   0  0  0  0  0  0  0  0  0  0  0  0
    3.2612   14.4368    0.2131 H   0  0  0  0  0  0  0  0  0  0  0  0
    1.5025   16.1558    0.5175 H   0  0  0  0  0  0  0  0  0  0  0  0
    2.1014   18.5601    0.4861 H   0  0  0  0  0  0  0  0  0  0  0  0
    4.4589   19.2455    0.1503 H   0  0  0  0  0  0  0  0  0  0  0  0
  1  2  4  0  0  0  0
  2  3  4  0  0  0  0
  3  4  4  0  0  0  0
  4  5  4  0  0  0  0
  5  6  4  0  0  0  0
  6  1  4  0  0  0  0
  5  7  1  0  0  0  0
  7  8  2  0  0  0  0
  7  9  1  0  0  0  0
  6 10  1  0  0  0  0
  9 11  1  0  0  0  0
 10 12  1  0  0  0  0
 10 13  1  0  0  0  0
  1 14  1  0  0  0  0
  2 15  1  0  0  0  0
  3 16  1  0  0  0  0
  4 17  1  0  0  0  0
M  END
>  <Alias name>
o-Anthranilic acid

>  <Cp(sol,298)>   J/mol/K
165.3

$$$$
Methylmethacrylate
  ChemBrain IXL

 15 14  0  0  0  0  0  0  0  0  1 V2000
    3.5070   15.8773    0.3188 C   0  0  0  0  0  0  0  0  0  0  0  0
    4.7657   16.5459   -0.0862 C   0  0  0  0  0  0  0  0  0  0  0  0
    4.7858   17.7544   -0.2598 O   0  0  0  0  0  0  0  0  0  0  0  0
    5.9917   15.7529   -0.2792 O   0  0  0  0  0  0  0  0  0  0  0  0
    2.3946   16.5960    0.4936 C   0  0  0  0  0  0  0  0  0  0  0  0
    7.1797   16.5239   -0.6809 C   0  0  0  0  0  0  0  0  0  0  0  0
    3.4817   14.4118    0.5301 C   0  0  0  0  0  0  0  0  0  0  0  0
    1.4747   16.1071    0.7897 H   0  0  0  0  0  0  0  0  0  0  0  0
    2.4125   17.6681    0.3392 H   0  0  0  0  0  0  0  0  0  0  0  0
    7.4060   17.2612    0.0796 H   0  0  0  0  0  0  0  0  0  0  0  0
    6.9846   17.0239   -1.6217 H   0  0  0  0  0  0  0  0  0  0  0  0
    8.0226   15.8540   -0.7963 H   0  0  0  0  0  0  0  0  0  0  0  0
    4.4538   13.9961    0.2952 H   0  0  0  0  0  0  0  0  0  0  0  0
    3.2389   14.2003    1.5641 H   0  0  0  0  0  0  0  0  0  0  0  0
    2.7337   13.9670   -0.1146 H   0  0  0  0  0  0  0  0  0  0  0  0
  1  2  1  0  0  0  0
  2  3  2  0  0  0  0
  2  4  1  0  0  0  0
  1  5  2  0  0  0  0
  4  6  1  0  0  0  0
  1  7  1  0  0  0  0
  5  8  1  0  0  0  0
  5  9  1  0  0  0  0
  6 10  1  0  0  0  0
  6 11  1  0  0  0  0
  6 12  1  0  0  0  0
  7 13  1  0  0  0  0
  7 14  1  0  0  0  0
  7 15  1  0  0  0  0
M  END
>  <Alias name>
Methyl methacrylate

>  <Cp(sol,298)>   J/mol/K
165.3

$$$$
2-Nitroaniline
  ChemBrain IXL

 16 16  0  0  0  0  0  0  0  0  1 V2000
    4.0228   16.5114    0.0000 C   0  0  0  0  0  0  0  0  0  0  0  0
    5.3623   16.9009    0.0000 C   0  0  0  0  0  0  0  0  0  0  0  0
    6.3693   15.9355    0.0000 C   0  0  0  0  0  0  0  0  0  0  0  0
    6.0368   14.5807    0.0000 C   0  0  0  0  0  0  0  0  0  0  0  0
    4.6973   14.1913    0.0000 C   0  0  0  0  0  0  0  0  0  0  0  0
    3.6903   15.1567    0.0000 C   0  0  0  0  0  0  0  0  0  0  0  0
    2.3459   14.7659    0.0001 N   0  0  0  0  0  0  0  0  0  0  0  0
    3.1562   12.4175    0.0001 O   0  5  0  0  0  0  0  0  0  0  0  0
    4.3469   12.7637    0.0001 N   0  3  0  0  0  0  0  0  0  0  0  0
    5.2420   11.9056    0.0001 O   0  0  0  0  0  0  0  0  0  0  0  0
    2.1054   13.7859    0.0001 H   0  0  0  0  0  0  0  0  0  0  0  0
    1.6175   15.4641    0.0001 H   0  0  0  0  0  0  0  0  0  0  0  0
    3.2410   17.2609    0.0000 H   0  0  0  0  0  0  0  0  0  0  0  0
    5.6205   17.9526   -0.0001 H   0  0  0  0  0  0  0  0  0  0  0  0
    7.4093   16.2378   -0.0001 H   0  0  0  0  0  0  0  0  0  0  0  0
    6.8186   13.8312    0.0000 H   0  0  0  0  0  0  0  0  0  0  0  0
  1  2  4  0  0  0  0
  2  3  4  0  0  0  0
  3  4  4  0  0  0  0
  4  5  4  0  0  0  0
  5  6  4  0  0  0  0
  6  1  4  0  0  0  0
  6  7  1  0  0  0  0
  8  9  1  0  0  0  0
  9 10  2  0  0  0  0
  9  5  1  0  0  0  0
  7 11  1  0  0  0  0
  7 12  1  0  0  0  0
  1 13  1  0  0  0  0
  2 14  1  0  0  0  0
  3 15  1  0  0  0  0
  4 16  1  0  0  0  0
M  END
>  <Alias name>
2-Nitroaniline

>  <Cp(sol,298)>   J/mol/K
166

$$$$
Uric acid
  ChemBrain IXL

 16 17  0  0  0  0  0  0  0  0  1 V2000
    4.8277   15.6073    0.0000 C   0  0  0  0  0  0  0  0  0  0  0  0
    4.7261   16.8357    0.0000 C   0  0  0  0  0  0  0  0  0  0  0  0
    3.6257   15.0799    0.0000 N   0  0  0  0  0  0  0  0  0  0  0  0
    6.0830   14.9255    0.0000 N   0  0  0  0  0  0  0  0  0  0  0  0
    5.9084   17.7578    0.0000 C   0  0  0  0  0  0  0  0  0  0  0  0
    3.4526   17.1597    0.0000 N   0  0  0  0  0  0  0  0  0  0  0  0
    2.7790   16.0632    0.0000 C   0  0  0  0  0  0  0  0  0  0  0  0
    7.2966   15.7209    0.0000 C   0  0  0  0  0  0  0  0  0  0  0  0
    7.2016   17.1714    0.0000 N   0  0  0  0  0  0  0  0  0  0  0  0
    5.7589   19.0027    0.0000 O   0  0  0  0  0  0  0  0  0  0  0  0
    1.5366   15.9694    0.0000 O   0  0  0  0  0  0  0  0  0  0  0  0
    8.4123   15.1625    0.0000 O   0  0  0  0  0  0  0  0  0  0  0  0
    3.3928   14.0517    0.0000 H   0  0  0  0  0  0  0  0  0  0  0  0
    6.1193   13.8772    0.0000 H   0  0  0  0  0  0  0  0  0  0  0  0
    3.0550   18.1360    0.0000 H   0  0  0  0  0  0  0  0  0  0  0  0
    8.0581   17.7750    0.0000 H   0  0  0  0  0  0  0  0  0  0  0  0
  1  2  2  0  0  0  0
  1  3  1  0  0  0  0
  1  4  1  0  0  0  0
  2  5  1  0  0  0  0
  2  6  1  0  0  0  0
  3  7  1  0  0  0  0
  4  8  1  0  0  0  0
  5  9  1  0  0  0  0
  5 10  2  0  0  0  0
  6  7  1  0  0  0  0
  7 11  2  0  0  0  0
  8 12  2  0  0  0  0
  8  9  1  0  0  0  0
  3 13  1  0  0  0  0
  4 14  1  0  0  0  0
  6 15  1  0  0  0  0
  9 16  1  0  0  0  0
M  END
>  <Alias name>
Uric acid

>  <Cp(sol,298)>   J/mol/K
166.1

$$$$
2,6-Pyridinedicarboxylic acid
  ChemBrain IXL

 17 17  0  0  0  0  0  0  0  0  1 V2000
    3.9516   14.0857    0.0000 C   0  0  0  0  0  0  0  0  0  0  0  0
    5.2226   14.6525   -0.0067 C   0  0  0  0  0  0  0  0  0  0  0  0
    2.8349   14.9088    0.0001 C   0  0  0  0  0  0  0  0  0  0  0  0
    4.4754   18.2903   -0.0204 C   0  0  0  0  0  0  0  0  0  0  0  0
    5.3722   15.9995   -0.0132 N   0  0  0  0  0  0  0  0  0  0  0  0
    6.4087   13.7723   -0.0067 C   0  0  0  0  0  0  0  0  0  0  0  0
    3.0067   16.2863   -0.0066 C   0  0  0  0  0  0  0  0  0  0  0  0
    3.3011   19.1795   -0.0248 O   0  0  0  0  0  0  0  0  0  0  0  0
    5.5987   18.7650   -0.0225 O   0  0  0  0  0  0  0  0  0  0  0  0
    4.2938   16.8198   -0.0132 C   0  0  0  0  0  0  0  0  0  0  0  0
    7.7542   14.3574   -0.0045 O   0  0  0  0  0  0  0  0  0  0  0  0
    6.2691   12.5601   -0.0085 O   0  0  0  0  0  0  0  0  0  0  0  0
    2.4311   18.7213   -0.0231 H   0  0  0  0  0  0  0  0  0  0  0  0
    7.7785   15.3400   -0.0025 H   0  0  0  0  0  0  0  0  0  0  0  0
    3.8343   13.0080    0.0051 H   0  0  0  0  0  0  0  0  0  0  0  0
    1.8385   14.4802    0.0053 H   0  0  0  0  0  0  0  0  0  0  0  0
    2.1438   16.9418   -0.0066 H   0  0  0  0  0  0  0  0  0  0  0  0
  1  2  4  0  0  0  0
  1  3  4  0  0  0  0
  2  5  4  0  0  0  0
  2  6  1  0  0  0  0
  3  7  4  0  0  0  0
  4  8  1  0  0  0  0
  4  9  2  0  0  0  0
  5 10  4  0  0  0  0
  6 11  1  0  0  0  0
  6 12  2  0  0  0  0
  7 10  4  0  0  0  0
  4 10  1  0  0  0  0
  8 13  1  0  0  0  0
 11 14  1  0  0  0  0
  1 15  1  0  0  0  0
  3 16  1  0  0  0  0
  7 17  1  0  0  0  0
M  END
>  <Alias name>
2,6-Pyridinedicarboxylic acid

>  <Cp(sol,298)>   J/mol/K
166.31

$$$$
1-Naphthol
  ChemBrain IXL

 19 20  0  0  0  0  0  0  0  0  1 V2000
    3.4757   14.5046    0.0000 C   0  0  0  0  0  0  0  0  0  0  0  0
    2.5536   15.5513   -0.0001 C   0  0  0  0  0  0  0  0  0  0  0  0
    2.9990   16.8733   -0.0001 C   0  0  0  0  0  0  0  0  0  0  0  0
    4.3666   17.1485    0.0000 C   0  0  0  0  0  0  0  0  0  0  0  0
    5.2887   16.1018    0.0000 C   0  0  0  0  0  0  0  0  0  0  0  0
    4.8433   14.7798    0.0000 C   0  0  0  0  0  0  0  0  0  0  0  0
    6.6563   16.3771    0.0001 C   0  0  0  0  0  0  0  0  0  0  0  0
    7.1017   17.6991    0.0000 C   0  0  0  0  0  0  0  0  0  0  0  0
    6.1795   18.7458    0.0000 C   0  0  0  0  0  0  0  0  0  0  0  0
    4.8120   18.4705    0.0000 C   0  0  0  0  0  0  0  0  0  0  0  0
    7.6281   15.2741    0.0001 O   0  0  0  0  0  0  0  0  0  0  0  0
    8.5712   15.5513    0.0000 H   0  0  0  0  0  0  0  0  0  0  0  0
    3.1300   13.4783    0.0000 H   0  0  0  0  0  0  0  0  0  0  0  0
    1.4919   15.3376   -0.0001 H   0  0  0  0  0  0  0  0  0  0  0  0
    2.2831   17.6859   -0.0001 H   0  0  0  0  0  0  0  0  0  0  0  0
    5.5592   13.9672    0.0001 H   0  0  0  0  0  0  0  0  0  0  0  0
    8.1634   17.9128    0.0001 H   0  0  0  0  0  0  0  0  0  0  0  0
    6.5253   19.7721    0.0000 H   0  0  0  0  0  0  0  0  0  0  0  0
    4.0960   19.2831   -0.0001 H   0  0  0  0  0  0  0  0  0  0  0  0
  1  2  4  0  0  0  0
  2  3  4  0  0  0  0
  3  4  4  0  0  0  0
  4  5  4  0  0  0  0
  5  6  4  0  0  0  0
  6  1  4  0  0  0  0
  5  7  4  0  0  0  0
  7  8  4  0  0  0  0
  8  9  4  0  0  0  0
  9 10  4  0  0  0  0
 10  4  4  0  0  0  0
  7 11  1  0  0  0  0
 11 12  1  0  0  0  0
  1 13  1  0  0  0  0
  2 14  1  0  0  0  0
  3 15  1  0  0  0  0
  6 16  1  0  0  0  0
  8 17  1  0  0  0  0
  9 18  1  0  0  0  0
 10 19  1  0  0  0  0
M  END
>  <Alias name>
1-Naphthol

>  <Cp(sol,298)>   J/mol/K
166.9

$$$$
3-Thiopheneacetic  acid
  ChemBrain IXL

 15 15  0  0  0  0  0  0  0  0  1 V2000
    5.7293   16.4068   -0.1302 C   0  0  0  0  0  0  0  0  0  0  0  0
    6.6582   17.2503   -0.0149 C   0  0  0  0  0  0  0  0  0  0  0  0
    6.2096   15.0865   -0.3508 C   0  0  0  0  0  0  0  0  0  0  0  0
    7.4676   15.0168   -0.3891 C   0  0  0  0  0  0  0  0  0  0  0  0
    8.1787   16.5281   -0.1626 S   0  0  0  0  0  0  0  0  0  0  0  0
    4.2703   16.7867   -0.0389 C   0  0  0  0  0  0  0  0  0  0  0  0
    3.4273   15.5650   -0.0493 C   0  0  0  0  0  0  0  0  0  0  0  0
    3.9546   14.4688    0.0001 O   0  0  0  0  0  0  0  0  0  0  0  0
    1.9529   15.6712   -0.1187 O   0  0  0  0  0  0  0  0  0  0  0  0
    1.5978   16.5879   -0.1588 H   0  0  0  0  0  0  0  0  0  0  0  0
    6.4855   18.3229    0.1600 H   0  0  0  0  0  0  0  0  0  0  0  0
    5.5705   14.2139   -0.4766 H   0  0  0  0  0  0  0  0  0  0  0  0
    8.0217   14.0762   -0.5509 H   0  0  0  0  0  0  0  0  0  0  0  0
    4.0065   17.4152   -0.8857 H   0  0  0  0  0  0  0  0  0  0  0  0
    4.0963   17.3378    0.8842 H   0  0  0  0  0  0  0  0  0  0  0  0
  1  2  2  0  0  0  0
  1  3  1  0  0  0  0
  3  4  2  0  0  0  0
  4  5  1  0  0  0  0
  5  2  1  0  0  0  0
  6  7  1  0  0  0  0
  7  8  2  0  0  0  0
  7  9  1  0  0  0  0
  6  1  1  0  0  0  0
  9 10  1  0  0  0  0
  2 11  1  0  0  0  0
  3 12  1  0  0  0  0
  4 13  1  0  0  0  0
  6 14  1  0  0  0  0
  6 15  1  0  0  0  0
M  END
>  <Alias name>
3-Thiopheneacetic  acid

>  <Cp(sol,298)>   J/mol/K
167.76

$$$$
4-Chlorobenzoic acid
  ChemBrain IXL

 15 15  0  0  0  0  0  0  0  0  1 V2000
    5.3606   17.5066    0.0000 C   0  0  0  0  0  0  0  0  0  0  0  0
    4.1226   18.1497   -0.0013 C   0  0  0  0  0  0  0  0  0  0  0  0
    5.4226   16.1130   -0.0009 C   0  0  0  0  0  0  0  0  0  0  0  0
    6.6081   18.3029    0.0024 C   0  0  0  0  0  0  0  0  0  0  0  0
    2.9467   17.3992   -0.0035 C   0  0  0  0  0  0  0  0  0  0  0  0
    4.2467   15.3625   -0.0031 C   0  0  0  0  0  0  0  0  0  0  0  0
    7.9126   17.6253    0.0090 O   0  0  0  0  0  0  0  0  0  0  0  0
    6.5539   19.5217   -0.0012 O   0  0  0  0  0  0  0  0  0  0  0  0
    3.0088   16.0056   -0.0044 C   0  0  0  0  0  0  0  0  0  0  0  0
    1.5050   15.0458   -0.0072 Cl  0  0  0  0  0  0  0  0  0  0  0  0
    8.6919   18.2243    0.0104 H   0  0  0  0  0  0  0  0  0  0  0  0
    4.0745   19.2317   -0.0006 H   0  0  0  0  0  0  0  0  0  0  0  0
    6.3837   15.6138    0.0000 H   0  0  0  0  0  0  0  0  0  0  0  0
    1.9857   17.8985   -0.0045 H   0  0  0  0  0  0  0  0  0  0  0  0
    4.2949   14.2806   -0.0039 H   0  0  0  0  0  0  0  0  0  0  0  0
  1  2  4  0  0  0  0
  1  3  4  0  0  0  0
  1  4  1  0  0  0  0
  2  5  4  0  0  0  0
  3  6  4  0  0  0  0
  4  7  1  0  0  0  0
  4  8  2  0  0  0  0
  5  9  4  0  0  0  0
  6  9  4  0  0  0  0
  9 10  1  0  0  0  0
  7 11  1  0  0  0  0
  2 12  1  0  0  0  0
  3 13  1  0  0  0  0
  5 14  1  0  0  0  0
  6 15  1  0  0  0  0
M  END
>  <Alias name>
4-Chlorobenzoic acid

>  <Cp(sol,298)>   J/mol/K
167.8

$$$$
Alanylglycine
  ChemBrain IXL

 20 19  0  0  0  0  0  0  0  0  1 V2000
    4.5707   20.0242    0.5804 O   0  0  0  0  0  0  0  0  0  0  0  0
    4.6715   18.9446    0.0213 C   0  0  0  0  0  0  0  0  0  0  0  0
    3.4589   18.1519   -0.2813 C   0  0  0  0  0  0  0  0  0  0  0  0
    2.2946   18.7696    0.3697 N   0  3  0  0  0  0  0  0  0  0  0  0
    3.6398   16.7151    0.2455 C   0  0  0  0  0  0  0  0  0  0  0  0
    9.3814   18.7537    0.4610 O   0  0  0  0  0  0  0  0  0  0  0  0
    8.2572   18.3129    0.2869 C   0  0  0  0  0  0  0  0  0  0  0  0
    8.0123   16.8665    0.3796 O   0  5  0  0  0  0  0  0  0  0  0  0
    7.1400   19.2346   -0.0176 C   0  0  0  0  0  0  0  0  0  0  0  0
    5.9343   18.4555   -0.3340 N   0  0  0  0  0  0  0  0  0  0  0  0
    2.4407   18.7933    1.3678 H   0  0  0  0  0  0  0  0  0  0  0  0
    2.1762   19.7103    0.0247 H   0  0  0  0  0  0  0  0  0  0  0  0
    1.4679   18.2291    0.1635 H   0  0  0  0  0  0  0  0  0  0  0  0
    6.0168   17.5682   -0.8072 H   0  0  0  0  0  0  0  0  0  0  0  0
    3.3022   18.1265   -1.3526 H   0  0  0  0  0  0  0  0  0  0  0  0
    4.4955   16.2588   -0.2366 H   0  0  0  0  0  0  0  0  0  0  0  0
    2.7511   16.1359    0.0271 H   0  0  0  0  0  0  0  0  0  0  0  0
    3.7998   16.7406    1.3163 H   0  0  0  0  0  0  0  0  0  0  0  0
    6.9474   19.8648    0.8418 H   0  0  0  0  0  0  0  0  0  0  0  0
    7.4034   19.8530   -0.8669 H   0  0  0  0  0  0  0  0  0  0  0  0
  1  2  2  0  0  0  0
  2  3  1  0  0  0  0
  3  4  1  0  0  0  0
  3  5  1  0  0  0  0
  6  7  2  0  0  0  0
  7  8  1  0  0  0  0
  7  9  1  0  0  0  0
  9 10  1  0  0  0  0
  2 10  1  0  0  0  0
  4 11  1  0  0  0  0
  4 12  1  0  0  0  0
  4 13  1  0  0  0  0
 10 14  1  0  0  0  0
  3 15  1  0  0  0  0
  5 16  1  0  0  0  0
  5 17  1  0  0  0  0
  5 18  1  0  0  0  0
  9 19  1  0  0  0  0
  9 20  1  0  0  0  0
M  END
>  <Alias name>
Alanylglycine

>  <Cp(sol,298)>   J/mol/K
168

$$$$
3-Chloronitrobenzene
  ChemBrain IXL

 14 14  0  0  0  0  0  0  0  0  1 V2000
    3.0748   16.1736    0.0000 C   0  0  0  0  0  0  0  0  0  0  0  0
    4.2875   16.8383    0.1839 C   0  0  0  0  0  0  0  0  0  0  0  0
    5.4767   16.1126    0.2561 C   0  0  0  0  0  0  0  0  0  0  0  0
    5.4532   14.7223    0.1445 C   0  0  0  0  0  0  0  0  0  0  0  0
    4.2406   14.0576   -0.0393 C   0  0  0  0  0  0  0  0  0  0  0  0
    3.0514   14.7833   -0.1115 C   0  0  0  0  0  0  0  0  0  0  0  0
    7.7843   14.5484    0.3841 O   0  5  0  0  0  0  0  0  0  0  0  0
    6.7064   13.9576    0.2207 N   0  3  0  0  0  0  0  0  0  0  0  0
    6.6856   12.7218    0.1216 O   0  0  0  0  0  0  0  0  0  0  0  0
    1.5006   13.9333   -0.3465 Cl  0  0  0  0  0  0  0  0  0  0  0  0
    2.1516   16.7370   -0.0562 H   0  0  0  0  0  0  0  0  0  0  0  0
    4.3056   17.9177    0.2706 H   0  0  0  0  0  0  0  0  0  0  0  0
    6.4181   16.6287    0.3987 H   0  0  0  0  0  0  0  0  0  0  0  0
    4.2224   12.9783   -0.1259 H   0  0  0  0  0  0  0  0  0  0  0  0
  1  2  4  0  0  0  0
  2  3  4  0  0  0  0
  3  4  4  0  0  0  0
  4  5  4  0  0  0  0
  5  6  4  0  0  0  0
  6  1  4  0  0  0  0
  7  8  1  0  0  0  0
  8  9  2  0  0  0  0
  8  4  1  0  0  0  0
  6 10  1  0  0  0  0
  1 11  1  0  0  0  0
  2 12  1  0  0  0  0
  3 13  1  0  0  0  0
  5 14  1  0  0  0  0
M  END
>  <Alias name>
3-Chloronitrobenzene

>  <Cp(sol,298)>   J/mol/K
168.2

$$$$
Naphthalene
  ChemBrain IXL

 18 19  0  0  0  0  0  0  0  0  1 V2000
    2.4635   15.4290    0.0648 C   0  0  0  0  0  0  0  0  0  0  0  0
    2.4626   16.8238    0.0351 C   0  0  0  0  0  0  0  0  0  0  0  0
    3.6700   17.5214   -0.0081 C   0  0  0  0  0  0  0  0  0  0  0  0
    4.8783   16.8242   -0.0215 C   0  0  0  0  0  0  0  0  0  0  0  0
    4.8792   15.4293    0.0082 C   0  0  0  0  0  0  0  0  0  0  0  0
    3.6718   14.7318    0.0514 C   0  0  0  0  0  0  0  0  0  0  0  0
    6.0876   14.7321   -0.0052 C   0  0  0  0  0  0  0  0  0  0  0  0
    7.2950   15.4297   -0.0483 C   0  0  0  0  0  0  0  0  0  0  0  0
    7.2941   16.8245   -0.0781 C   0  0  0  0  0  0  0  0  0  0  0  0
    6.0858   17.5218   -0.0647 C   0  0  0  0  0  0  0  0  0  0  0  0
    1.5287   14.8890    0.0982 H   0  0  0  0  0  0  0  0  0  0  0  0
    1.5272   17.3636    0.0455 H   0  0  0  0  0  0  0  0  0  0  0  0
    3.6693   18.6012   -0.0311 H   0  0  0  0  0  0  0  0  0  0  0  0
    3.6724   13.6520    0.0744 H   0  0  0  0  0  0  0  0  0  0  0  0
    6.0883   13.6523    0.0179 H   0  0  0  0  0  0  0  0  0  0  0  0
    8.2304   14.8900   -0.0587 H   0  0  0  0  0  0  0  0  0  0  0  0
    8.2288   17.3645   -0.1115 H   0  0  0  0  0  0  0  0  0  0  0  0
    6.0851   18.6016   -0.0877 H   0  0  0  0  0  0  0  0  0  0  0  0
  1  2  4  0  0  0  0
  2  3  4  0  0  0  0
  3  4  4  0  0  0  0
  4  5  4  0  0  0  0
  5  6  4  0  0  0  0
  6  1  4  0  0  0  0
  5  7  4  0  0  0  0
  7  8  4  0  0  0  0
  8  9  4  0  0  0  0
  4 10  4  0  0  0  0
 10  9  4  0  0  0  0
  1 11  1  0  0  0  0
  2 12  1  0  0  0  0
  3 13  1  0  0  0  0
  6 14  1  0  0  0  0
  7 15  1  0  0  0  0
  8 16  1  0  0  0  0
  9 17  1  0  0  0  0
 10 18  1  0  0  0  0
M  END
>  <Alias name>
Naphthalene

>  <Cp(sol,298)>   J/mol/K
168.2

$$$$
p-Toluic acid
  ChemBrain IXL

 18 18  0  0  0  0  0  0  0  0  1 V2000
    3.4700   18.6049    0.0000 C   0  0  0  0  0  0  0  0  0  0  0  0
    3.9732   17.3038    0.0000 C   0  0  0  0  0  0  0  0  0  0  0  0
    5.3516   17.0891    0.0001 C   0  0  0  0  0  0  0  0  0  0  0  0
    6.2267   18.1755    0.0002 C   0  0  0  0  0  0  0  0  0  0  0  0
    5.7235   19.4765    0.0001 C   0  0  0  0  0  0  0  0  0  0  0  0
    4.3451   19.6912    0.0000 C   0  0  0  0  0  0  0  0  0  0  0  0
    7.6891   17.9477    0.0003 C   0  0  0  0  0  0  0  0  0  0  0  0
    8.1292   16.8098    0.0003 O   0  0  0  0  0  0  0  0  0  0  0  0
    8.6113   19.0924    0.0003 O   0  0  0  0  0  0  0  0  0  0  0  0
    2.0076   18.8326   -0.0001 C   0  0  0  0  0  0  0  0  0  0  0  0
    9.5657   18.8571    0.0004 H   0  0  0  0  0  0  0  0  0  0  0  0
    3.2938   16.4604    0.0000 H   0  0  0  0  0  0  0  0  0  0  0  0
    5.7423   16.0790    0.0002 H   0  0  0  0  0  0  0  0  0  0  0  0
    6.4029   20.3199    0.0002 H   0  0  0  0  0  0  0  0  0  0  0  0
    3.9544   20.7013    0.0000 H   0  0  0  0  0  0  0  0  0  0  0  0
    1.4937   17.8793   -0.0001 H   0  0  0  0  0  0  0  0  0  0  0  0
    1.7294   19.3927    0.8842 H   0  0  0  0  0  0  0  0  0  0  0  0
    1.7295   19.3927   -0.8844 H   0  0  0  0  0  0  0  0  0  0  0  0
  1  2  4  0  0  0  0
  2  3  4  0  0  0  0
  3  4  4  0  0  0  0
  4  5  4  0  0  0  0
  5  6  4  0  0  0  0
  6  1  4  0  0  0  0
  7  8  2  0  0  0  0
  7  9  1  0  0  0  0
  7  4  1  0  0  0  0
  1 10  1  0  0  0  0
  9 11  1  0  0  0  0
  2 12  1  0  0  0  0
  3 13  1  0  0  0  0
  5 14  1  0  0  0  0
  6 15  1  0  0  0  0
 10 16  1  0  0  0  0
 10 17  1  0  0  0  0
 10 18  1  0  0  0  0
M  END
>  <Alias name>
4-Methylbenzoic acid

>  <Cp(sol,298)>   J/mol/K
169

$$$$
Quinuclidine
  ChemBrain IXL

 21 22  0  0  0  0  0  0  0  0  1 V2000
    3.5714   12.8571   -0.7619 C   0  0  0  0  0  0  0  0  0  0  0  0
    2.2354   12.1506   -0.9356 C   0  0  0  0  0  0  0  0  0  0  0  0
    3.8219   13.0265    0.7290 C   0  0  0  0  0  0  0  0  0  0  0  0
    4.6576   11.9498   -1.3198 C   0  0  0  0  0  0  0  0  0  0  0  0
    2.4205   10.6691   -0.5046 C   0  0  0  0  0  0  0  0  0  0  0  0
    3.4636   11.6853    1.4275 C   0  0  0  0  0  0  0  0  0  0  0  0
    4.8326   10.7576   -0.3385 C   0  0  0  0  0  0  0  0  0  0  0  0
    3.5724   10.5865    0.4318 N   0  0  0  0  0  0  0  0  0  0  0  0
    3.5710   13.8155   -1.2658 H   0  0  0  0  0  0  0  0  0  0  0  0
    1.5006   12.6276   -0.2986 H   0  0  0  0  0  0  0  0  0  0  0  0
    1.9098   12.1956   -1.9674 H   0  0  0  0  0  0  0  0  0  0  0  0
    4.8697   13.2517    0.8856 H   0  0  0  0  0  0  0  0  0  0  0  0
    3.2116   13.8253    1.1315 H   0  0  0  0  0  0  0  0  0  0  0  0
    4.3445   11.5823   -2.2893 H   0  0  0  0  0  0  0  0  0  0  0  0
    5.5929   12.4869   -1.4164 H   0  0  0  0  0  0  0  0  0  0  0  0
    1.5162   10.3226   -0.0200 H   0  0  0  0  0  0  0  0  0  0  0  0
    2.6268   10.0539   -1.3718 H   0  0  0  0  0  0  0  0  0  0  0  0
    4.1479   11.5170    2.2497 H   0  0  0  0  0  0  0  0  0  0  0  0
    2.4478   11.7222    1.8017 H   0  0  0  0  0  0  0  0  0  0  0  0
    5.0532    9.8601   -0.9028 H   0  0  0  0  0  0  0  0  0  0  0  0
    5.6422   10.9612    0.3515 H   0  0  0  0  0  0  0  0  0  0  0  0
  1  2  1  0  0  0  0
  1  3  1  0  0  0  0
  1  4  1  0  0  0  0
  2  5  1  0  0  0  0
  3  6  1  0  0  0  0
  4  7  1  0  0  0  0
  5  8  1  0  0  0  0
  6  8  1  0  0  0  0
  7  8  1  0  0  0  0
  1  9  1  0  0  0  0
  2 10  1  0  0  0  0
  2 11  1  0  0  0  0
  3 12  1  0  0  0  0
  3 13  1  0  0  0  0
  4 14  1  0  0  0  0
  4 15  1  0  0  0  0
  5 16  1  0  0  0  0
  5 17  1  0  0  0  0
  6 18  1  0  0  0  0
  6 19  1  0  0  0  0
  7 20  1  0  0  0  0
  7 21  1  0  0  0  0
M  END
>  <Alias name>
1-Azabicyclo[2.2.2]octane

>  <Cp(sol,298)>   J/mol/K
169.37

$$$$
4-Chloronitrobenzene
  ChemBrain IXL

 14 14  0  0  0  0  0  0  0  0  1 V2000
    3.2080   15.7836    0.1283 C   0  0  0  0  0  0  0  0  0  0  0  0
    3.7020   17.0872    0.0787 C   0  0  0  0  0  0  0  0  0  0  0  0
    5.0723   17.3092   -0.0587 C   0  0  0  0  0  0  0  0  0  0  0  0
    5.9488   16.2274   -0.1466 C   0  0  0  0  0  0  0  0  0  0  0  0
    5.4548   14.9237   -0.0970 C   0  0  0  0  0  0  0  0  0  0  0  0
    4.0845   14.7018    0.0404 C   0  0  0  0  0  0  0  0  0  0  0  0
    7.8318   17.6201   -0.3356 O   0  5  0  0  0  0  0  0  0  0  0  0
    7.3928   16.4613   -0.2915 N   0  3  0  0  0  0  0  0  0  0  0  0
    8.1718   15.4997   -0.3696 O   0  0  0  0  0  0  0  0  0  0  0  0
    1.4556   15.4997    0.3042 Cl  0  0  0  0  0  0  0  0  0  0  0  0
    3.0216   17.9271    0.1468 H   0  0  0  0  0  0  0  0  0  0  0  0
    5.4558   18.3213   -0.0971 H   0  0  0  0  0  0  0  0  0  0  0  0
    6.1352   14.0839   -0.1653 H   0  0  0  0  0  0  0  0  0  0  0  0
    3.7010   13.6897    0.0789 H   0  0  0  0  0  0  0  0  0  0  0  0
  1  2  4  0  0  0  0
  2  3  4  0  0  0  0
  3  4  4  0  0  0  0
  4  5  4  0  0  0  0
  5  6  4  0  0  0  0
  6  1  4  0  0  0  0
  7  8  1  0  0  0  0
  8  9  2  0  0  0  0
  8  4  1  0  0  0  0
  1 10  1  0  0  0  0
  2 11  1  0  0  0  0
  3 12  1  0  0  0  0
  5 13  1  0  0  0  0
  6 14  1  0  0  0  0
M  END
>  <Alias name>
4-Chloronitrobenzene

>  <Cp(sol,298)>   J/mol/K
169.9

$$$$
1,3-Dimethyluracil
  ChemBrain IXL

 18 18  0  0  0  0  0  0  0  0  1 V2000
    5.2763   13.8725   -0.0593 N   0  0  0  0  0  0  0  0  0  0  0  0
    3.9111   14.1708   -0.0025 C   0  0  0  0  0  0  0  0  0  0  0  0
    6.1996   14.9115   -0.1318 C   0  0  0  0  0  0  0  0  0  0  0  0
    5.7222   16.3059   -0.1458 C   0  0  0  0  0  0  0  0  0  0  0  0
    4.4113   16.5621   -0.0900 C   0  0  0  0  0  0  0  0  0  0  0  0
    3.4812   15.5091   -0.0179 N   0  0  0  0  0  0  0  0  0  0  0  0
    3.0938   13.2668    0.0604 O   0  0  0  0  0  0  0  0  0  0  0  0
    7.3958   14.6692   -0.1835 O   0  0  0  0  0  0  0  0  0  0  0  0
    5.7356   12.4683   -0.0425 C   0  0  0  0  0  0  0  0  0  0  0  0
    2.0522   15.8116    0.0416 C   0  0  0  0  0  0  0  0  0  0  0  0
    6.4346   17.1200   -0.2012 H   0  0  0  0  0  0  0  0  0  0  0  0
    4.0647   17.5853   -0.1004 H   0  0  0  0  0  0  0  0  0  0  0  0
    6.8198   12.4409   -0.0385 H   0  0  0  0  0  0  0  0  0  0  0  0
    5.3658   11.9563   -0.9225 H   0  0  0  0  0  0  0  0  0  0  0  0
    5.3597   11.9755    0.8458 H   0  0  0  0  0  0  0  0  0  0  0  0
    1.4881   14.8877    0.0558 H   0  0  0  0  0  0  0  0  0  0  0  0
    1.8421   16.3777    0.9393 H   0  0  0  0  0  0  0  0  0  0  0  0
    1.7719   16.3932   -0.8266 H   0  0  0  0  0  0  0  0  0  0  0  0
  1  2  1  0  0  0  0
  1  3  1  0  0  0  0
  3  4  1  0  0  0  0
  4  5  2  0  0  0  0
  5  6  1  0  0  0  0
  6  2  1  0  0  0  0
  2  7  2  0  0  0  0
  3  8  2  0  0  0  0
  1  9  1  0  0  0  0
  6 10  1  0  0  0  0
  4 11  1  0  0  0  0
  5 12  1  0  0  0  0
  9 13  1  0  0  0  0
  9 14  1  0  0  0  0
  9 15  1  0  0  0  0
 10 16  1  0  0  0  0
 10 17  1  0  0  0  0
 10 18  1  0  0  0  0
M  END
>  <Alias name>
1,3-Dimethyluracil

>  <Cp(sol,298)>   J/mol/K
170

$$$$
Glutaramide
  ChemBrain IXL

 19 18  0  0  0  0  0  0  0  0  1 V2000
    3.5316   29.2513    0.9213 O   0  0  0  0  0  0  0  0  0  0  0  0
    3.4213   30.4649    0.8628 C   0  0  0  0  0  0  0  0  0  0  0  0
    9.2264   30.8998   -1.3630 N   0  0  0  0  0  0  0  0  0  0  0  0
    4.5477   31.2874    0.3678 C   0  0  0  0  0  0  0  0  0  0  0  0
    5.7297   30.3704   -0.0019 C   0  0  0  0  0  0  0  0  0  0  0  0
    8.0381   30.3462   -0.8715 C   0  0  0  0  0  0  0  0  0  0  0  0
    7.9386   29.1379   -0.7355 O   0  0  0  0  0  0  0  0  0  0  0  0
    6.9027   31.2268   -0.5169 C   0  0  0  0  0  0  0  0  0  0  0  0
    2.2291   31.0795    1.2640 N   0  0  0  0  0  0  0  0  0  0  0  0
   10.0005   30.2994   -1.6047 H   0  0  0  0  0  0  0  0  0  0  0  0
    9.3087   31.8991   -1.4756 H   0  0  0  0  0  0  0  0  0  0  0  0
    2.1378   32.0832    1.2156 H   0  0  0  0  0  0  0  0  0  0  0  0
    1.4612   30.5187    1.6015 H   0  0  0  0  0  0  0  0  0  0  0  0
    4.2328   31.8411   -0.5080 H   0  0  0  0  0  0  0  0  0  0  0  0
    4.8562   31.9799    1.1412 H   0  0  0  0  0  0  0  0  0  0  0  0
    6.0445   29.8164    0.8739 H   0  0  0  0  0  0  0  0  0  0  0  0
    5.4213   29.6780   -0.7754 H   0  0  0  0  0  0  0  0  0  0  0  0
    7.2109   31.9194    0.2566 H   0  0  0  0  0  0  0  0  0  0  0  0
    6.5881   31.7806   -1.3928 H   0  0  0  0  0  0  0  0  0  0  0  0
  1  2  2  0  0  0  0
  2  4  1  0  0  0  0
  4  5  1  0  0  0  0
  6  7  2  0  0  0  0
  5  8  1  0  0  0  0
  6  8  1  0  0  0  0
  6  3  1  0  0  0  0
  2  9  1  0  0  0  0
  3 10  1  0  0  0  0
  3 11  1  0  0  0  0
  9 12  1  0  0  0  0
  9 13  1  0  0  0  0
  4 14  1  0  0  0  0
  4 15  1  0  0  0  0
  5 16  1  0  0  0  0
  5 17  1  0  0  0  0
  8 18  1  0  0  0  0
  8 19  1  0  0  0  0
M  END
>  <Alias name>
Glutaramide

>  <Cp(sol,298)>   J/mol/K
170.21

$$$$
Isopropylurea
  ChemBrain IXL

 17 16  0  0  0  0  0  0  0  0  1 V2000
    4.6330    3.3589    0.2027 N   0  0  0  0  0  0  0  0  0  0  0  0
    3.2495    3.5554    0.2882 C   0  0  0  0  0  0  0  0  0  0  0  0
    2.7203    4.4524   -0.3472 O   0  0  0  0  0  0  0  0  0  0  0  0
    2.4732    2.7226    1.1030 N   0  0  0  0  0  0  0  0  0  0  0  0
    5.5059    5.6450   -0.0379 C   0  0  0  0  0  0  0  0  0  0  0  0
    5.4480    4.2332   -0.6530 C   0  0  0  0  0  0  0  0  0  0  0  0
    6.8748    3.6611   -0.7609 C   0  0  0  0  0  0  0  0  0  0  0  0
    5.0706    2.6172    0.7284 H   0  0  0  0  0  0  0  0  0  0  0  0
    2.9105    1.9791    1.6265 H   0  0  0  0  0  0  0  0  0  0  0  0
    1.4765    2.8659    1.1667 H   0  0  0  0  0  0  0  0  0  0  0  0
    4.5033    6.0480    0.0356 H   0  0  0  0  0  0  0  0  0  0  0  0
    5.9464    5.5906    0.9500 H   0  0  0  0  0  0  0  0  0  0  0  0
    6.1084    6.2884   -0.6669 H   0  0  0  0  0  0  0  0  0  0  0  0
    5.0052    4.2873   -1.6398 H   0  0  0  0  0  0  0  0  0  0  0  0
    7.4755    4.3057   -1.3907 H   0  0  0  0  0  0  0  0  0  0  0  0
    6.8343    2.6693   -1.1939 H   0  0  0  0  0  0  0  0  0  0  0  0
    7.3175    3.6064    0.2260 H   0  0  0  0  0  0  0  0  0  0  0  0
  1  2  1  0  0  0  0
  2  3  2  0  0  0  0
  2  4  1  0  0  0  0
  5  6  1  0  0  0  0
  6  7  1  0  0  0  0
  6  1  1  0  0  0  0
  1  8  1  0  0  0  0
  4  9  1  0  0  0  0
  4 10  1  0  0  0  0
  5 11  1  0  0  0  0
  5 12  1  0  0  0  0
  5 13  1  0  0  0  0
  6 14  1  0  0  0  0
  7 15  1  0  0  0  0
  7 16  1  0  0  0  0
  7 17  1  0  0  0  0
M  END
>  <Alias name>
Isopropylcarbamide

>  <Cp(sol,298)>   J/mol/K
170.3

$$$$
2-Benzimidazolethiol
  ChemBrain IXL

 16 17  0  0  0  0  0  0  0  0  1 V2000
    5.3097    5.3451    0.0354 C   0  0  0  0  0  0  0  0  0  0  0  0
    4.9337    4.1448    0.0451 C   0  0  0  0  0  0  0  0  0  0  0  0
    6.5791    5.3326    0.0208 N   0  0  0  0  0  0  0  0  0  0  0  0
    4.4408    6.4001    0.0408 C   0  0  0  0  0  0  0  0  0  0  0  0
    5.9800    3.4331    0.0467 N   0  0  0  0  0  0  0  0  0  0  0  0
    3.6250    3.7774    0.0566 C   0  0  0  0  0  0  0  0  0  0  0  0
    6.9527    4.1164    0.0352 C   0  0  0  0  0  0  0  0  0  0  0  0
    3.0872    6.1145    0.0545 C   0  0  0  0  0  0  0  0  0  0  0  0
    2.6739    4.7828    0.0603 C   0  0  0  0  0  0  0  0  0  0  0  0
    8.7065    3.5491    0.0396 S   0  0  0  0  0  0  0  0  0  0  0  0
    7.1875    6.1445   -0.0484 H   0  0  0  0  0  0  0  0  0  0  0  0
    9.3010    4.7619    0.0528 H   0  0  0  0  0  0  0  0  0  0  0  0
    4.8044    7.4238    0.0354 H   0  0  0  0  0  0  0  0  0  0  0  0
    3.3467    2.7333    0.0630 H   0  0  0  0  0  0  0  0  0  0  0  0
    2.3638    6.9137    0.0590 H   0  0  0  0  0  0  0  0  0  0  0  0
    1.6277    4.5355    0.0694 H   0  0  0  0  0  0  0  0  0  0  0  0
  1  2  4  0  0  0  0
  1  3  1  0  0  0  0
  1  4  4  0  0  0  0
  2  5  1  0  0  0  0
  2  6  4  0  0  0  0
  3  7  1  0  0  0  0
  4  8  4  0  0  0  0
  5  7  2  0  0  0  0
  6  9  4  0  0  0  0
  7 10  1  0  0  0  0
  8  9  4  0  0  0  0
  3 11  1  0  0  0  0
 10 12  1  0  0  0  0
  4 13  1  0  0  0  0
  6 14  1  0  0  0  0
  8 15  1  0  0  0  0
  9 16  1  0  0  0  0
M  END
>  <Alias name>
2-Benzimidazolethiol

>  <Cp(sol,298)>   J/mol/K
171.23

$$$$
Benzimidazole-2-thione
  ChemBrain IXL

 16 17  0  0  0  0  0  0  0  0  1 V2000
    2.4907    5.3746   -0.4260 C   0  0  0  0  0  0  0  0  0  0  0  0
    3.6819    6.0697   -0.2018 C   0  0  0  0  0  0  0  0  0  0  0  0
    4.8511    5.3395   -0.0498 C   0  0  0  0  0  0  0  0  0  0  0  0
    4.8767    4.0662   -0.1199 C   0  0  0  0  0  0  0  0  0  0  0  0
    3.7369    3.3108   -0.3555 C   0  0  0  0  0  0  0  0  0  0  0  0
    2.5187    3.9783   -0.5043 C   0  0  0  0  0  0  0  0  0  0  0  0
    6.0689    5.7487    0.1862 N   0  0  0  0  0  0  0  0  0  0  0  0
    6.8226    4.7224    0.2867 C   0  0  0  0  0  0  0  0  0  0  0  0
    8.5246    4.7367    0.6692 S   0  0  0  0  0  0  0  0  0  0  0  0
    6.1102    3.6829    0.0746 N   0  0  0  0  0  0  0  0  0  0  0  0
    6.3691    6.7186    0.2998 H   0  0  0  0  0  0  0  0  0  0  0  0
    6.4474    2.7189    0.0931 H   0  0  0  0  0  0  0  0  0  0  0  0
    1.5500    5.9135   -0.5375 H   0  0  0  0  0  0  0  0  0  0  0  0
    3.6913    7.1573   -0.1404 H   0  0  0  0  0  0  0  0  0  0  0  0
    3.7894    2.2239   -0.4157 H   0  0  0  0  0  0  0  0  0  0  0  0
    1.6001    3.4181   -0.6776 H   0  0  0  0  0  0  0  0  0  0  0  0
  1  2  4  0  0  0  0
  2  3  4  0  0  0  0
  3  4  4  0  0  0  0
  4  5  4  0  0  0  0
  5  6  4  0  0  0  0
  6  1  4  0  0  0  0
  7  8  1  0  0  0  0
  8  9  2  0  0  0  0
  8 10  1  0  0  0  0
  7  3  1  0  0  0  0
 10  4  1  0  0  0  0
  7 11  1  0  0  0  0
 10 12  1  0  0  0  0
  1 13  1  0  0  0  0
  2 14  1  0  0  0  0
  5 15  1  0  0  0  0
  6 16  1  0  0  0  0
M  END
>  <Alias name>
Benzimidazole-2-thione

>  <Cp(sol,298)>   J/mol/K
171.23

$$$$
Tromethamine
  ChemBrain IXL

 19 18  0  0  0  0  0  0  0  0  1 V2000
    4.6878    4.9635    0.0000 C   0  0  0  0  0  0  0  0  0  0  0  0
    6.0450    4.7553   -0.7026 C   0  0  0  0  0  0  0  0  0  0  0  0
    4.4723    3.8487    1.0441 C   0  0  0  0  0  0  0  0  0  0  0  0
    3.5552    4.9150   -1.0456 C   0  0  0  0  0  0  0  0  0  0  0  0
    4.6789    6.2721    0.6716 N   0  0  0  0  0  0  0  0  0  0  0  0
    7.1253    4.8021    0.2935 O   0  0  0  0  0  0  0  0  0  0  0  0
    4.4808    2.5401    0.3739 O   0  0  0  0  0  0  0  0  0  0  0  0
    2.2612    5.1142   -0.3769 O   0  0  0  0  0  0  0  0  0  0  0  0
    5.4199    6.3042    1.3558 H   0  0  0  0  0  0  0  0  0  0  0  0
    4.8196    7.0017   -0.0112 H   0  0  0  0  0  0  0  0  0  0  0  0
    8.0304    4.6778   -0.0692 H   0  0  0  0  0  0  0  0  0  0  0  0
    4.3493    1.7683    0.9681 H   0  0  0  0  0  0  0  0  0  0  0  0
    1.4791    5.0980   -0.9722 H   0  0  0  0  0  0  0  0  0  0  0  0
    6.1958    5.5382   -1.4355 H   0  0  0  0  0  0  0  0  0  0  0  0
    6.0515    3.7918   -1.1971 H   0  0  0  0  0  0  0  0  0  0  0  0
    3.5193    3.9955    1.5372 H   0  0  0  0  0  0  0  0  0  0  0  0
    5.2676    3.8833    1.7783 H   0  0  0  0  0  0  0  0  0  0  0  0
    3.5614    3.9515   -1.5401 H   0  0  0  0  0  0  0  0  0  0  0  0
    3.7069    5.6978   -1.7785 H   0  0  0  0  0  0  0  0  0  0  0  0
  1  2  1  0  0  0  0
  1  3  1  0  0  0  0
  1  4  1  0  0  0  0
  1  5  1  0  0  0  0
  2  6  1  0  0  0  0
  3  7  1  0  0  0  0
  4  8  1  0  0  0  0
  5  9  1  0  0  0  0
  5 10  1  0  0  0  0
  6 11  1  0  0  0  0
  7 12  1  0  0  0  0
  8 13  1  0  0  0  0
  2 14  1  0  0  0  0
  2 15  1  0  0  0  0
  3 16  1  0  0  0  0
  3 17  1  0  0  0  0
  4 18  1  0  0  0  0
  4 19  1  0  0  0  0
M  END
>  <Alias name>
TRIS

>  <Cp(sol,298)>   J/mol/K
171.27

$$$$
1,3,5,7,9-Pentoxecane
  ChemBrain IXL

 20 20  0  0  0  0  0  0  0  0  1 V2000
    5.1892    3.4160    0.1788 O   0  0  0  0  0  0  0  0  0  0  0  0
    4.1175    2.4445    0.5447 C   0  0  0  0  0  0  0  0  0  0  0  0
    2.8069    3.1460    0.7338 O   0  0  0  0  0  0  0  0  0  0  0  0
    2.3623    3.9439   -0.4138 C   0  0  0  0  0  0  0  0  0  0  0  0
    2.9936    5.2943   -0.3686 O   0  0  0  0  0  0  0  0  0  0  0  0
    3.9766    5.5236    0.7241 C   0  0  0  0  0  0  0  0  0  0  0  0
    4.9782    6.5274    0.3104 O   0  0  0  0  0  0  0  0  0  0  0  0
    6.2834    5.9788   -0.1588 C   0  0  0  0  0  0  0  0  0  0  0  0
    6.1011    5.0811   -1.3209 O   0  0  0  0  0  0  0  0  0  0  0  0
    5.0780    4.0419   -1.1688 C   0  0  0  0  0  0  0  0  0  0  0  0
    4.0196    1.7082   -0.2435 H   0  0  0  0  0  0  0  0  0  0  0  0
    4.3885    1.9457    1.4668 H   0  0  0  0  0  0  0  0  0  0  0  0
    2.6571    3.4360   -1.3242 H   0  0  0  0  0  0  0  0  0  0  0  0
    1.2849    4.0513   -0.3976 H   0  0  0  0  0  0  0  0  0  0  0  0
    4.4802    4.6007    0.9682 H   0  0  0  0  0  0  0  0  0  0  0  0
    3.4480    5.8828    1.5982 H   0  0  0  0  0  0  0  0  0  0  0  0
    6.7409    5.4213    0.6492 H   0  0  0  0  0  0  0  0  0  0  0  0
    6.9354    6.7968   -0.4391 H   0  0  0  0  0  0  0  0  0  0  0  0
    5.2092    3.2872   -1.9343 H   0  0  0  0  0  0  0  0  0  0  0  0
    4.1156    4.4919   -1.2769 H   0  0  0  0  0  0  0  0  0  0  0  0
  1  2  1  0  0  0  0
  2  3  1  0  0  0  0
  3  4  1  0  0  0  0
  4  5  1  0  0  0  0
  5  6  1  0  0  0  0
  6  7  1  0  0  0  0
  7  8  1  0  0  0  0
  8  9  1  0  0  0  0
  9 10  1  0  0  0  0
 10  1  1  0  0  0  0
  2 11  1  0  0  0  0
  2 12  1  0  0  0  0
  4 13  1  0  0  0  0
  4 14  1  0  0  0  0
  6 15  1  0  0  0  0
  6 16  1  0  0  0  0
  8 17  1  0  0  0  0
  8 18  1  0  0  0  0
 10 19  1  0  0  0  0
 10 20  1  0  0  0  0
M  END
>  <Alias name>
1,3,5,7,9-Pentoxecane

>  <Cp(sol,298)>   J/mol/K
171.5

$$$$
2,4,6-Tribromophenol
  ChemBrain IXL

 13 13  0  0  0  0  0  0  0  0  1 V2000
    3.8540    5.1905    0.0000 C   0  0  0  0  0  0  0  0  0  0  0  0
    3.3919    3.8736   -0.0010 C   0  0  0  0  0  0  0  0  0  0  0  0
    4.3006    2.8147   -0.0031 C   0  0  0  0  0  0  0  0  0  0  0  0
    5.6717    3.0720   -0.0043 C   0  0  0  0  0  0  0  0  0  0  0  0
    6.1352    4.3909   -0.0033 C   0  0  0  0  0  0  0  0  0  0  0  0
    5.2253    5.4492   -0.0012 C   0  0  0  0  0  0  0  0  0  0  0  0
    7.5813    4.6672   -0.0046 O   0  0  0  0  0  0  0  0  0  0  0  0
    1.4969    3.5169    0.0007 Br  0  0  0  0  0  0  0  0  0  0  0  0
    6.9248    1.6036   -0.0073 Br  0  0  0  0  0  0  0  0  0  0  0  0
    5.8630    7.2698    0.0001 Br  0  0  0  0  0  0  0  0  0  0  0  0
    8.1580    3.8716   -0.0053 H   0  0  0  0  0  0  0  0  0  0  0  0
    3.1485    6.0118    0.0017 H   0  0  0  0  0  0  0  0  0  0  0  0
    3.9417    1.7930   -0.0039 H   0  0  0  0  0  0  0  0  0  0  0  0
  1  2  4  0  0  0  0
  2  3  4  0  0  0  0
  3  4  4  0  0  0  0
  4  5  4  0  0  0  0
  5  6  4  0  0  0  0
  6  1  4  0  0  0  0
  5  7  1  0  0  0  0
  7 11  1  0  0  0  0
  2  8  1  0  0  0  0
  4  9  1  0  0  0  0
  6 10  1  0  0  0  0
  1 12  1  0  0  0  0
  3 13  1  0  0  0  0
M  END
>  <Alias name>
2,4,6-Tribromophenol

>  <Cp(sol,298)>   J/mol/K
172

$$$$
5-Amino-2-mercaptobenzimidazole
  ChemBrain IXL

 18 19  0  0  0  0  0  0  0  0  1 V2000
    5.9951    6.4205    0.0000 C   0  0  0  0  0  0  0  0  0  0  0  0
    6.3088    5.1760    0.0055 C   0  0  0  0  0  0  0  0  0  0  0  0
    7.1000    7.0932   -0.0035 N   0  0  0  0  0  0  0  0  0  0  0  0
    8.0521    6.3576    0.0007 C   0  0  0  0  0  0  0  0  0  0  0  0
    7.6096    5.1202    0.0080 N   0  0  0  0  0  0  0  0  0  0  0  0
    9.8683    6.8946   -0.0027 S   0  0  0  0  0  0  0  0  0  0  0  0
    4.6923    6.8768   -0.0004 C   0  0  0  0  0  0  0  0  0  0  0  0
    3.6591    5.9231    0.0036 C   0  0  0  0  0  0  0  0  0  0  0  0
    3.9972    4.5347    0.0069 C   0  0  0  0  0  0  0  0  0  0  0  0
    5.3547    4.1575    0.0077 C   0  0  0  0  0  0  0  0  0  0  0  0
    2.2976    6.3553    0.0052 N   0  0  0  0  0  0  0  0  0  0  0  0
    8.1978    4.2449    0.0216 H   0  0  0  0  0  0  0  0  0  0  0  0
   10.4478    5.6640    0.0027 H   0  0  0  0  0  0  0  0  0  0  0  0
    1.5380    5.6640    0.0027 H   0  0  0  0  0  0  0  0  0  0  0  0
    2.0764    7.3585    0.0079 H   0  0  0  0  0  0  0  0  0  0  0  0
    4.4849    7.9470   -0.0035 H   0  0  0  0  0  0  0  0  0  0  0  0
    3.2197    3.7707    0.0092 H   0  0  0  0  0  0  0  0  0  0  0  0
    5.6567    3.1070    0.0107 H   0  0  0  0  0  0  0  0  0  0  0  0
  1  2  4  0  0  0  0
  1  3  1  0  0  0  0
  3  4  2  0  0  0  0
  4  5  1  0  0  0  0
  5  2  1  0  0  0  0
  4  6  1  0  0  0  0
  1  7  4  0  0  0  0
  7  8  4  0  0  0  0
  8  9  4  0  0  0  0
  9 10  4  0  0  0  0
 10  2  4  0  0  0  0
  8 11  1  0  0  0  0
  5 12  1  0  0  0  0
  6 13  1  0  0  0  0
 11 14  1  0  0  0  0
 11 15  1  0  0  0  0
  7 16  1  0  0  0  0
  9 17  1  0  0  0  0
 10 18  1  0  0  0  0
M  END
>  <Alias name>
5-Amino-2-mercaptobenzimidazole

>  <Cp(sol,298)>   J/mol/K
172

$$$$
4-Nitrotoluene
  ChemBrain IXL

 17 17  0  0  0  0  0  0  0  0  1 V2000
    4.4140    3.2625   -0.3199 C   0  0  0  0  0  0  0  0  0  0  0  0
    3.5310    4.3386   -0.2279 C   0  0  0  0  0  0  0  0  0  0  0  0
    4.0095    5.6446   -0.3347 C   0  0  0  0  0  0  0  0  0  0  0  0
    5.3710    5.8745   -0.5335 C   0  0  0  0  0  0  0  0  0  0  0  0
    6.2540    4.7985   -0.6255 C   0  0  0  0  0  0  0  0  0  0  0  0
    5.7755    3.4925   -0.5187 C   0  0  0  0  0  0  0  0  0  0  0  0
    8.1140    6.2017   -0.9300 O   0  5  0  0  0  0  0  0  0  0  0  0
    7.6886    5.0408   -0.8350 N   0  3  0  0  0  0  0  0  0  0  0  0
    8.4735    4.0843   -0.9168 O   0  0  0  0  0  0  0  0  0  0  0  0
    2.0271    4.0846   -0.0082 C   0  0  0  0  0  0  0  0  0  0  0  0
    4.0436    2.2514   -0.2371 H   0  0  0  0  0  0  0  0  0  0  0  0
    3.3259    6.4777   -0.2635 H   0  0  0  0  0  0  0  0  0  0  0  0
    5.7414    6.8856   -0.6163 H   0  0  0  0  0  0  0  0  0  0  0  0
    6.4591    2.6594   -0.5899 H   0  0  0  0  0  0  0  0  0  0  0  0
    1.8462    3.0214    0.0493 H   0  0  0  0  0  0  0  0  0  0  0  0
    1.7135    4.5535    0.9127 H   0  0  0  0  0  0  0  0  0  0  0  0
    1.4675    4.5008   -0.8329 H   0  0  0  0  0  0  0  0  0  0  0  0
  1  2  4  0  0  0  0
  2  3  4  0  0  0  0
  3  4  4  0  0  0  0
  4  5  4  0  0  0  0
  5  6  4  0  0  0  0
  6  1  4  0  0  0  0
  7  8  1  0  0  0  0
  8  9  2  0  0  0  0
  8  5  1  0  0  0  0
 10  2  1  0  0  0  0
  1 11  1  0  0  0  0
  3 12  1  0  0  0  0
  4 13  1  0  0  0  0
  6 14  1  0  0  0  0
 10 15  1  0  0  0  0
 10 16  1  0  0  0  0
 10 17  1  0  0  0  0
M  END
>  <Alias name>
4-Nitrotoluene

>  <Cp(sol,298)>   J/mol/K
172.3

$$$$
2-Naphthol
  ChemBrain IXL

 19 20  0  0  0  0  0  0  0  0  1 V2000
    2.4405    4.3580   -0.1395 C   0  0  0  0  0  0  0  0  0  0  0  0
    2.4753    5.7506   -0.0630 C   0  0  0  0  0  0  0  0  0  0  0  0
    3.6991    6.4137    0.0320 C   0  0  0  0  0  0  0  0  0  0  0  0
    4.8881    5.6841    0.0505 C   0  0  0  0  0  0  0  0  0  0  0  0
    4.8533    4.2914   -0.0260 C   0  0  0  0  0  0  0  0  0  0  0  0
    3.6295    3.6284   -0.1210 C   0  0  0  0  0  0  0  0  0  0  0  0
    6.0424    3.5619   -0.0075 C   0  0  0  0  0  0  0  0  0  0  0  0
    7.2662    4.2249    0.0874 C   0  0  0  0  0  0  0  0  0  0  0  0
    7.3010    5.6175    0.1639 C   0  0  0  0  0  0  0  0  0  0  0  0
    6.1120    6.3471    0.1454 C   0  0  0  0  0  0  0  0  0  0  0  0
    8.5190    3.4561    0.1069 O   0  0  0  0  0  0  0  0  0  0  0  0
    1.4931    3.8448   -0.2130 H   0  0  0  0  0  0  0  0  0  0  0  0
    1.5548    6.3154   -0.0773 H   0  0  0  0  0  0  0  0  0  0  0  0
    3.7260    7.4917    0.0912 H   0  0  0  0  0  0  0  0  0  0  0  0
    3.6025    2.5504   -0.1802 H   0  0  0  0  0  0  0  0  0  0  0  0
    6.0155    2.4839   -0.0667 H   0  0  0  0  0  0  0  0  0  0  0  0
    8.2484    6.1308    0.2374 H   0  0  0  0  0  0  0  0  0  0  0  0
    6.1390    7.4252    0.2046 H   0  0  0  0  0  0  0  0  0  0  0  0
    9.3097    3.9786    0.1734 H   0  0  0  0  0  0  0  0  0  0  0  0
  1  2  4  0  0  0  0
  2  3  4  0  0  0  0
  3  4  4  0  0  0  0
  4  5  4  0  0  0  0
  5  6  4  0  0  0  0
  6  1  4  0  0  0  0
  5  7  4  0  0  0  0
  7  8  4  0  0  0  0
  8  9  4  0  0  0  0
  9 10  4  0  0  0  0
 10  4  4  0  0  0  0
  8 11  1  0  0  0  0
  1 12  1  0  0  0  0
  2 13  1  0  0  0  0
  3 14  1  0  0  0  0
  6 15  1  0  0  0  0
  7 16  1  0  0  0  0
  9 17  1  0  0  0  0
 10 18  1  0  0  0  0
 11 19  1  0  0  0  0
M  END
>  <Alias name>
2-Naphthol

>  <Cp(sol,298)>   J/mol/K
172.8

$$$$
1-Norbornyl cyanide
  ChemBrain IXL

 20 21  0  0  0  0  0  0  0  0  1 V2000
    2.3762    3.2148   -0.8946 C   0  0  0  0  0  0  0  0  0  0  0  0
    3.9296    3.1685   -1.2136 C   0  0  0  0  0  0  0  0  0  0  0  0
    4.5389    3.7729    0.0668 C   0  0  0  0  0  0  0  0  0  0  0  0
    2.3586    3.7502    0.5727 C   0  0  0  0  0  0  0  0  0  0  0  0
    3.6369    3.2467    1.1071 C   0  0  0  0  0  0  0  0  0  0  0  0
    4.1632    5.2887    0.0346 C   0  0  0  0  0  0  0  0  0  0  0  0
    2.6362    5.2624    0.4645 C   0  0  0  0  0  0  0  0  0  0  0  0
    6.0376    3.4784    0.2694 C   0  0  0  0  0  0  0  0  0  0  0  0
    7.1639    3.2571    0.4216 N   0  0  0  0  0  0  0  0  0  0  0  0
    1.8547    3.9033   -1.5480 H   0  0  0  0  0  0  0  0  0  0  0  0
    1.9498    2.2204   -0.9393 H   0  0  0  0  0  0  0  0  0  0  0  0
    4.2572    2.1412   -1.3149 H   0  0  0  0  0  0  0  0  0  0  0  0
    4.1795    3.7491   -2.0930 H   0  0  0  0  0  0  0  0  0  0  0  0
    1.4758    3.4909    1.1434 H   0  0  0  0  0  0  0  0  0  0  0  0
    3.6555    2.1640    1.1365 H   0  0  0  0  0  0  0  0  0  0  0  0
    3.8568    3.6759    2.0770 H   0  0  0  0  0  0  0  0  0  0  0  0
    4.7516    5.8396    0.7579 H   0  0  0  0  0  0  0  0  0  0  0  0
    4.2894    5.6820   -0.9665 H   0  0  0  0  0  0  0  0  0  0  0  0
    2.0004    5.7382   -0.2718 H   0  0  0  0  0  0  0  0  0  0  0  0
    2.5173    5.7182    1.4396 H   0  0  0  0  0  0  0  0  0  0  0  0
  2  3  1  0  0  0  0
  4  1  1  0  0  0  0
  4  5  1  0  0  0  0
  3  5  1  0  0  0  0
  3  6  1  0  0  0  0
  6  7  1  0  0  0  0
  7  4  1  0  0  0  0
  3  8  1  0  0  0  0
  1  2  1  0  0  0  0
  8  9  3  0  0  0  0
  1 10  1  0  0  0  0
  1 11  1  0  0  0  0
  2 12  1  0  0  0  0
  2 13  1  0  0  0  0
  4 14  1  0  0  0  0
  5 15  1  0  0  0  0
  5 16  1  0  0  0  0
  6 17  1  0  0  0  0
  6 18  1  0  0  0  0
  7 19  1  0  0  0  0
  7 20  1  0  0  0  0
M  END
>  <Alias name>
1-Norbornyl cyanide

>  <Cp(sol,298)>   J/mol/K
172.9

$$$$
Benzenesulfonamide
  ChemBrain IXL

 17 17  0  0  0  0  0  0  0  0  1 V2000
    5.7530    5.6659   -0.9879 C   0  0  0  0  0  0  0  0  0  0  0  0
    4.5287    5.3799   -0.3836 C   0  0  0  0  0  0  0  0  0  0  0  0
    4.1194    4.0553   -0.2295 C   0  0  0  0  0  0  0  0  0  0  0  0
    4.9344    3.0165   -0.6799 C   0  0  0  0  0  0  0  0  0  0  0  0
    6.1587    3.3025   -1.2842 C   0  0  0  0  0  0  0  0  0  0  0  0
    6.5680    4.6271   -1.4382 C   0  0  0  0  0  0  0  0  0  0  0  0
    2.5247    3.6828    0.5578 S   0  0  0  0  0  0  0  0  0  0  0  0
    2.5139    4.2118    1.8863 O   0  0  0  0  0  0  0  0  0  0  0  0
    1.4683    4.2775   -0.2007 O   0  0  0  0  0  0  0  0  0  0  0  0
    2.3040    2.0184    0.6159 N   0  0  0  0  0  0  0  0  0  0  0  0
    2.3115    1.6452   -0.3215 H   0  0  0  0  0  0  0  0  0  0  0  0
    3.0495    1.5988    1.1509 H   0  0  0  0  0  0  0  0  0  0  0  0
    6.0708    6.6943   -1.1074 H   0  0  0  0  0  0  0  0  0  0  0  0
    3.8959    6.1864   -0.0340 H   0  0  0  0  0  0  0  0  0  0  0  0
    4.6166    1.9881   -0.5603 H   0  0  0  0  0  0  0  0  0  0  0  0
    6.7914    2.4960   -1.6338 H   0  0  0  0  0  0  0  0  0  0  0  0
    7.5185    4.8491   -1.9075 H   0  0  0  0  0  0  0  0  0  0  0  0
  1  2  4  0  0  0  0
  2  3  4  0  0  0  0
  3  4  4  0  0  0  0
  4  5  4  0  0  0  0
  5  6  4  0  0  0  0
  6  1  4  0  0  0  0
  7  8  2  0  0  0  0
  7  9  2  0  0  0  0
  7 10  1  0  0  0  0
  7  3  1  0  0  0  0
 10 11  1  0  0  0  0
 10 12  1  0  0  0  0
  1 13  1  0  0  0  0
  2 14  1  0  0  0  0
  4 15  1  0  0  0  0
  5 16  1  0  0  0  0
  6 17  1  0  0  0  0
M  END
>  <Alias name>
Benzenesulfonamide

>  <Cp(sol,298)>   J/mol/K
172.91

$$$$
2-Aminobenzenesulfonamide
  ChemBrain IXL

 19 19  0  0  0  0  0  0  0  0  1 V2000
    4.5015    2.6128    1.0388 C   0  0  0  0  0  0  0  0  0  0  0  0
    3.9112    3.8492    0.7762 C   0  0  0  0  0  0  0  0  0  0  0  0
    4.6982    4.9237    0.3614 C   0  0  0  0  0  0  0  0  0  0  0  0
    6.0754    4.7619    0.2092 C   0  0  0  0  0  0  0  0  0  0  0  0
    6.6656    3.5256    0.4718 C   0  0  0  0  0  0  0  0  0  0  0  0
    5.8787    2.4510    0.8866 C   0  0  0  0  0  0  0  0  0  0  0  0
    3.9293    6.5341    0.0194 S   0  0  0  0  0  0  0  0  0  0  0  0
    4.4912    7.5241    0.8850 O   0  0  0  0  0  0  0  0  0  0  0  0
    4.1715    6.8985   -1.3420 O   0  0  0  0  0  0  0  0  0  0  0  0
    2.2737    6.4321    0.2857 N   0  0  0  0  0  0  0  0  0  0  0  0
    6.8651    5.8404   -0.2070 N   0  0  0  0  0  0  0  0  0  0  0  0
    1.8772    5.7336   -0.3250 H   0  0  0  0  0  0  0  0  0  0  0  0
    2.1028    6.1751    1.2464 H   0  0  0  0  0  0  0  0  0  0  0  0
    6.4382    6.7348   -0.3964 H   0  0  0  0  0  0  0  0  0  0  0  0
    7.8611    5.7232   -0.3177 H   0  0  0  0  0  0  0  0  0  0  0  0
    3.8906    1.7785    1.3608 H   0  0  0  0  0  0  0  0  0  0  0  0
    2.8421    3.9748    0.8944 H   0  0  0  0  0  0  0  0  0  0  0  0
    7.7348    3.4000    0.3536 H   0  0  0  0  0  0  0  0  0  0  0  0
    6.3370    1.4911    1.0904 H   0  0  0  0  0  0  0  0  0  0  0  0
  1  2  4  0  0  0  0
  2  3  4  0  0  0  0
  3  4  4  0  0  0  0
  4  5  4  0  0  0  0
  5  6  4  0  0  0  0
  6  1  4  0  0  0  0
  7  8  2  0  0  0  0
  7  9  2  0  0  0  0
  7 10  1  0  0  0  0
  7  3  1  0  0  0  0
 10 12  1  0  0  0  0
 10 13  1  0  0  0  0
  4 11  1  0  0  0  0
 11 14  1  0  0  0  0
 11 15  1  0  0  0  0
  1 16  1  0  0  0  0
  2 17  1  0  0  0  0
  5 18  1  0  0  0  0
  6 19  1  0  0  0  0
M  END
>  <Alias name>
2-Aminobenzenesulfonamide

>  <Cp(sol,298)>   J/mol/K
173.92

$$$$
N-(2-Cyanoethyl)aniline
  ChemBrain IXL

 21 21  0  0  0  0  0  0  0  0  1 V2000
    3.6429    3.7872    1.2985 C   0  0  0  0  0  0  0  0  0  0  0  0
    2.5211    4.3659    1.8924 C   0  0  0  0  0  0  0  0  0  0  0  0
    2.3533    5.7505    1.8645 C   0  0  0  0  0  0  0  0  0  0  0  0
    3.3073    6.5563    1.2427 C   0  0  0  0  0  0  0  0  0  0  0  0
    4.4291    5.9776    0.6488 C   0  0  0  0  0  0  0  0  0  0  0  0
    4.5969    4.5930    0.6767 C   0  0  0  0  0  0  0  0  0  0  0  0
    5.7226    4.0122    0.0806 N   0  0  0  0  0  0  0  0  0  0  0  0
    6.7279    4.8613   -0.5746 C   0  0  0  0  0  0  0  0  0  0  0  0
    7.8555    3.9776   -1.1423 C   0  0  0  0  0  0  0  0  0  0  0  0
    8.9093    4.8678   -1.8291 C   0  0  0  0  0  0  0  0  0  0  0  0
    9.7012    5.5367   -2.3452 N   0  0  0  0  0  0  0  0  0  0  0  0
    5.8440    3.0107    0.1008 H   0  0  0  0  0  0  0  0  0  0  0  0
    3.7732    2.7122    1.3201 H   0  0  0  0  0  0  0  0  0  0  0  0
    1.7805    3.7403    2.3751 H   0  0  0  0  0  0  0  0  0  0  0  0
    1.4825    6.1998    2.3256 H   0  0  0  0  0  0  0  0  0  0  0  0
    3.1770    7.6313    1.2211 H   0  0  0  0  0  0  0  0  0  0  0  0
    5.1697    6.6032    0.1661 H   0  0  0  0  0  0  0  0  0  0  0  0
    6.2626    5.4151   -1.3807 H   0  0  0  0  0  0  0  0  0  0  0  0
    7.1413    5.5542    0.1478 H   0  0  0  0  0  0  0  0  0  0  0  0
    8.3207    3.4238   -0.3362 H   0  0  0  0  0  0  0  0  0  0  0  0
    7.4421    3.2847   -1.8648 H   0  0  0  0  0  0  0  0  0  0  0  0
  1  2  4  0  0  0  0
  2  3  4  0  0  0  0
  3  4  4  0  0  0  0
  4  5  4  0  0  0  0
  5  6  4  0  0  0  0
  6  1  4  0  0  0  0
  6  7  1  0  0  0  0
  7  8  1  0  0  0  0
  8  9  1  0  0  0  0
 10 11  3  0  0  0  0
 10  9  1  0  0  0  0
  7 12  1  0  0  0  0
  1 13  1  0  0  0  0
  2 14  1  0  0  0  0
  3 15  1  0  0  0  0
  4 16  1  0  0  0  0
  5 17  1  0  0  0  0
  8 18  1  0  0  0  0
  8 19  1  0  0  0  0
  9 20  1  0  0  0  0
  9 21  1  0  0  0  0
M  END
>  <Alias name>
N-(2-Cyanoethyl)aniline

>  <Cp(sol,298)>   J/mol/K
174.6

$$$$
Methylhydroquinone
  ChemBrain IXL

 17 17  0  0  0  0  0  0  0  0  1 V2000
    5.6349    4.8776   -0.2727 C   0  0  0  0  0  0  0  0  0  0  0  0
    4.3827    5.2141    0.2417 C   0  0  0  0  0  0  0  0  0  0  0  0
    5.9552    3.5407   -0.5100 C   0  0  0  0  0  0  0  0  0  0  0  0
    3.4506    4.2137    0.5187 C   0  0  0  0  0  0  0  0  0  0  0  0
    4.0429    6.6323    0.4936 C   0  0  0  0  0  0  0  0  0  0  0  0
    5.0232    2.5404   -0.2331 C   0  0  0  0  0  0  0  0  0  0  0  0
    7.2748    3.1861   -1.0521 O   0  0  0  0  0  0  0  0  0  0  0  0
    3.7709    2.8769    0.2813 C   0  0  0  0  0  0  0  0  0  0  0  0
    2.1310    4.5683    1.0607 O   0  0  0  0  0  0  0  0  0  0  0  0
    7.8733    3.9477   -1.2198 H   0  0  0  0  0  0  0  0  0  0  0  0
    1.5326    3.8068    1.2285 H   0  0  0  0  0  0  0  0  0  0  0  0
    6.3585    5.6542   -0.4877 H   0  0  0  0  0  0  0  0  0  0  0  0
    3.0372    6.6977    0.8900 H   0  0  0  0  0  0  0  0  0  0  0  0
    4.7408    7.0492    1.2091 H   0  0  0  0  0  0  0  0  0  0  0  0
    4.1020    7.1880   -0.4342 H   0  0  0  0  0  0  0  0  0  0  0  0
    5.2718    1.5026   -0.4173 H   0  0  0  0  0  0  0  0  0  0  0  0
    3.0474    2.1003    0.4963 H   0  0  0  0  0  0  0  0  0  0  0  0
  1  2  4  0  0  0  0
  1  3  4  0  0  0  0
  2  4  4  0  0  0  0
  2  5  1  0  0  0  0
  3  6  4  0  0  0  0
  3  7  1  0  0  0  0
  4  8  4  0  0  0  0
  4  9  1  0  0  0  0
  6  8  4  0  0  0  0
  7 10  1  0  0  0  0
  9 11  1  0  0  0  0
  1 12  1  0  0  0  0
  5 13  1  0  0  0  0
  5 14  1  0  0  0  0
  5 15  1  0  0  0  0
  6 16  1  0  0  0  0
  8 17  1  0  0  0  0
M  END
>  <Alias name>
2,5-Dihydroxytoluene

>  <Cp(sol,298)>   J/mol/K
174.9

$$$$
o-Toluic acid
  ChemBrain IXL

 18 18  0  0  0  0  0  0  0  0  1 V2000
    2.4873    5.5167    0.7972 C   0  0  0  0  0  0  0  0  0  0  0  0
    3.5640    6.4037    0.8031 C   0  0  0  0  0  0  0  0  0  0  0  0
    4.8435    5.9497    0.4828 C   0  0  0  0  0  0  0  0  0  0  0  0
    5.0464    4.6087    0.1565 C   0  0  0  0  0  0  0  0  0  0  0  0
    3.9697    3.7216    0.1505 C   0  0  0  0  0  0  0  0  0  0  0  0
    2.6902    4.1757    0.4709 C   0  0  0  0  0  0  0  0  0  0  0  0
    6.4039    4.1270   -0.1834 C   0  0  0  0  0  0  0  0  0  0  0  0
    6.5825    2.9527   -0.4622 O   0  0  0  0  0  0  0  0  0  0  0  0
    7.5371    5.0633   -0.1849 O   0  0  0  0  0  0  0  0  0  0  0  0
    4.1850    2.2989   -0.1957 C   0  0  0  0  0  0  0  0  0  0  0  0
    8.4044    4.6655   -0.4214 H   0  0  0  0  0  0  0  0  0  0  0  0
    1.4939    5.8692    1.0459 H   0  0  0  0  0  0  0  0  0  0  0  0
    3.4065    7.4449    1.0564 H   0  0  0  0  0  0  0  0  0  0  0  0
    5.6794    6.6383    0.4873 H   0  0  0  0  0  0  0  0  0  0  0  0
    1.8543    3.4870    0.4664 H   0  0  0  0  0  0  0  0  0  0  0  0
    5.2330    2.1351   -0.4140 H   0  0  0  0  0  0  0  0  0  0  0  0
    3.5911    2.0451   -1.0650 H   0  0  0  0  0  0  0  0  0  0  0  0
    3.8883    1.6755    0.6387 H   0  0  0  0  0  0  0  0  0  0  0  0
  1  2  4  0  0  0  0
  2  3  4  0  0  0  0
  3  4  4  0  0  0  0
  4  5  4  0  0  0  0
  5  6  4  0  0  0  0
  6  1  4  0  0  0  0
  7  8  2  0  0  0  0
  7  9  1  0  0  0  0
  7  4  1  0  0  0  0
  5 10  1  0  0  0  0
  9 11  1  0  0  0  0
  1 12  1  0  0  0  0
  2 13  1  0  0  0  0
  3 14  1  0  0  0  0
  6 15  1  0  0  0  0
 10 16  1  0  0  0  0
 10 17  1  0  0  0  0
 10 18  1  0  0  0  0
M  END
>  <Alias name>
2-Methylbenzoic acid

>  <Cp(sol,298)>   J/mol/K
174.9

$$$$
Glutamic acid
  ChemBrain IXL

 19 18  0  0  0  0  0  0  0  0  1 V2000
    8.0384    3.8044   -0.7977 O   0  0  0  0  0  0  0  0  0  0  0  0
    6.8951    3.9401   -1.2013 C   0  0  0  0  0  0  0  0  0  0  0  0
    6.3391    2.9839   -2.1695 O   0  5  0  0  0  0  0  0  0  0  0  0
    6.0680    5.0675   -0.7162 C   0  0  0  0  0  0  0  0  0  0  0  0
    6.7123    5.6796    0.4547 N   0  3  0  0  0  0  0  0  0  0  0  0
    4.6721    4.5477   -0.3212 C   0  0  0  0  0  0  0  0  0  0  0  0
    3.4747    2.9730    1.1526 C   0  0  0  0  0  0  0  0  0  0  0  0
    3.3204    2.3610    2.1966 O   0  0  0  0  0  0  0  0  0  0  0  0
    2.3304    3.2014    0.2585 O   0  0  0  0  0  0  0  0  0  0  0  0
    4.8139    3.4857    0.7863 C   0  0  0  0  0  0  0  0  0  0  0  0
    7.6236    6.0258    0.1945 H   0  0  0  0  0  0  0  0  0  0  0  0
    6.8104    4.9891    1.1839 H   0  0  0  0  0  0  0  0  0  0  0  0
    6.1451    6.4440    0.7894 H   0  0  0  0  0  0  0  0  0  0  0  0
    1.4762    2.8313    0.5742 H   0  0  0  0  0  0  0  0  0  0  0  0
    5.9690    5.8067   -1.5014 H   0  0  0  0  0  0  0  0  0  0  0  0
    4.1935    4.1055   -1.1862 H   0  0  0  0  0  0  0  0  0  0  0  0
    4.0700    5.3710    0.0430 H   0  0  0  0  0  0  0  0  0  0  0  0
    5.2802    3.9314    1.6563 H   0  0  0  0  0  0  0  0  0  0  0  0
    5.4272    2.6687    0.4268 H   0  0  0  0  0  0  0  0  0  0  0  0
  1  2  2  0  0  0  0
  2  3  1  0  0  0  0
  2  4  1  0  0  0  0
  4  5  1  0  0  0  0
  4  6  1  0  0  0  0
  7  8  2  0  0  0  0
  7  9  1  0  0  0  0
  6 10  1  0  0  0  0
  7 10  1  0  0  0  0
  5 11  1  0  0  0  0
  5 12  1  0  0  0  0
  5 13  1  0  0  0  0
  9 14  1  0  0  0  0
  4 15  1  0  0  0  0
  6 16  1  0  0  0  0
  6 17  1  0  0  0  0
 10 18  1  0  0  0  0
 10 19  1  0  0  0  0
M  END
>  <Alias name>
Glutamic acid

>  <Cp(sol,298)>   J/mol/K
175.06

$$$$
Aminocaproic acid
  ChemBrain IXL

 22 21  0  0  0  0  0  0  0  0  1 V2000
    5.9424    5.4958    0.3435 C   0  0  0  0  0  0  0  0  0  0  0  0
    7.4702    5.4343    0.5347 C   0  0  0  0  0  0  0  0  0  0  0  0
    5.4047    4.0828    0.0453 C   0  0  0  0  0  0  0  0  0  0  0  0
    7.9866    6.7914    0.8215 C   0  0  0  0  0  0  0  0  0  0  0  0
    3.8768    4.1443   -0.1457 C   0  0  0  0  0  0  0  0  0  0  0  0
    7.0625    7.9334    0.8745 O   0  5  0  0  0  0  0  0  0  0  0  0
    9.1791    6.9622    1.0138 O   0  0  0  0  0  0  0  0  0  0  0  0
    3.3392    2.7312   -0.4440 C   0  0  0  0  0  0  0  0  0  0  0  0
    1.8817    2.7898   -0.6261 N   0  3  0  0  0  0  0  0  0  0  0  0
    1.5297    1.8646   -0.8215 H   0  0  0  0  0  0  0  0  0  0  0  0
    1.4515    3.1425    0.2157 H   0  0  0  0  0  0  0  0  0  0  0  0
    1.6635    3.4026   -1.3975 H   0  0  0  0  0  0  0  0  0  0  0  0
    5.4805    5.8746    1.2468 H   0  0  0  0  0  0  0  0  0  0  0  0
    5.7084    6.1533   -0.4847 H   0  0  0  0  0  0  0  0  0  0  0  0
    7.7042    4.7766    1.3627 H   0  0  0  0  0  0  0  0  0  0  0  0
    7.9322    5.0558   -0.3687 H   0  0  0  0  0  0  0  0  0  0  0  0
    5.8665    3.7041   -0.8582 H   0  0  0  0  0  0  0  0  0  0  0  0
    5.6389    3.4253    0.8734 H   0  0  0  0  0  0  0  0  0  0  0  0
    3.4150    4.5229    0.7578 H   0  0  0  0  0  0  0  0  0  0  0  0
    3.6427    4.8019   -0.9737 H   0  0  0  0  0  0  0  0  0  0  0  0
    3.8009    2.3526   -1.3475 H   0  0  0  0  0  0  0  0  0  0  0  0
    3.5734    2.0736    0.3840 H   0  0  0  0  0  0  0  0  0  0  0  0
  1  2  1  0  0  0  0
  1  3  1  0  0  0  0
  2  4  1  0  0  0  0
  3  5  1  0  0  0  0
  4  6  1  0  0  0  0
  4  7  2  0  0  0  0
  5  8  1  0  0  0  0
  8  9  1  0  0  0  0
  9 10  1  0  0  0  0
  9 11  1  0  0  0  0
  9 12  1  0  0  0  0
  1 13  1  0  0  0  0
  1 14  1  0  0  0  0
  2 15  1  0  0  0  0
  2 16  1  0  0  0  0
  3 17  1  0  0  0  0
  3 18  1  0  0  0  0
  5 19  1  0  0  0  0
  5 20  1  0  0  0  0
  8 21  1  0  0  0  0
  8 22  1  0  0  0  0
M  END
>  <Alias name>
epsilon-Aminocaproic acid

>  <Cp(sol,298)>   J/mol/K
175.7

$$$$
4-Nitrophthalic anhydride
  ChemBrain IXL

 17 18  0  0  0  0  0  0  0  0  1 V2000
    3.8244    5.7366   -0.0335 C   0  0  0  0  0  0  0  0  0  0  0  0
    4.7829    6.7723    0.0020 C   0  0  0  0  0  0  0  0  0  0  0  0
    6.1586    6.4392    0.0122 C   0  0  0  0  0  0  0  0  0  0  0  0
    6.5227    5.0725   -0.0239 C   0  0  0  0  0  0  0  0  0  0  0  0
    5.6556    4.1353   -0.0424 C   0  0  0  0  0  0  0  0  0  0  0  0
    4.2641    4.3943   -0.0535 C   0  0  0  0  0  0  0  0  0  0  0  0
    7.8037    4.4922   -0.0496 C   0  0  0  0  0  0  0  0  0  0  0  0
    8.8721    5.1275   -0.0760 O   0  0  0  0  0  0  0  0  0  0  0  0
    6.3359    2.9022   -0.0461 C   0  0  0  0  0  0  0  0  0  0  0  0
    5.7884    1.7848   -0.0268 O   0  0  0  0  0  0  0  0  0  0  0  0
    7.7037    3.1118   -0.0599 O   0  0  0  0  0  0  0  0  0  0  0  0
    1.9890    7.2492   -0.0267 O   0  5  0  0  0  0  0  0  0  0  0  0
    2.3683    6.0565   -0.0462 N   0  3  0  0  0  0  0  0  0  0  0  0
    1.5253    5.1319   -0.0761 O   0  0  0  0  0  0  0  0  0  0  0  0
    4.4604    7.8150    0.0193 H   0  0  0  0  0  0  0  0  0  0  0  0
    6.9238    7.2202    0.0451 H   0  0  0  0  0  0  0  0  0  0  0  0
    3.5417    3.5749   -0.0787 H   0  0  0  0  0  0  0  0  0  0  0  0
  1  2  4  0  0  0  0
  2  3  4  0  0  0  0
  3  4  4  0  0  0  0
  4  5  4  0  0  0  0
  5  6  4  0  0  0  0
  6  1  4  0  0  0  0
  7  8  2  0  0  0  0
  7  4  1  0  0  0  0
  9 10  2  0  0  0  0
  9 11  1  0  0  0  0
  9  5  1  0  0  0  0
  7 11  1  0  0  0  0
 12 13  1  0  0  0  0
 13 14  2  0  0  0  0
 13  1  1  0  0  0  0
  2 15  1  0  0  0  0
  3 16  1  0  0  0  0
  6 17  1  0  0  0  0
M  END
>  <Alias name>
4-Nitrophthalic anhydride

>  <Cp(sol,298)>   J/mol/K
175.74

$$$$
2-Methylindole
  ChemBrain IXL

 19 20  0  0  0  0  0  0  0  0  1 V2000
    2.4735    5.4214   -0.4405 C   0  0  0  0  0  0  0  0  0  0  0  0
    2.6214    4.0476   -0.7446 C   0  0  0  0  0  0  0  0  0  0  0  0
    3.8957    3.4582   -0.7373 C   0  0  0  0  0  0  0  0  0  0  0  0
    4.9766    4.2623   -0.4267 C   0  0  0  0  0  0  0  0  0  0  0  0
    4.8330    5.5763   -0.1360 C   0  0  0  0  0  0  0  0  0  0  0  0
    3.6012    6.2000   -0.1305 C   0  0  0  0  0  0  0  0  0  0  0  0
    6.1183    6.0552    0.1220 N   0  0  0  0  0  0  0  0  0  0  0  0
    6.4283    3.9415   -0.3365 C   0  0  0  0  0  0  0  0  0  0  0  0
    7.0758    5.0503   -0.0038 C   0  0  0  0  0  0  0  0  0  0  0  0
    8.5991    5.1906    0.2023 C   0  0  0  0  0  0  0  0  0  0  0  0
    1.4930    5.8717   -0.4468 H   0  0  0  0  0  0  0  0  0  0  0  0
    1.7533    3.4510   -0.9826 H   0  0  0  0  0  0  0  0  0  0  0  0
    4.0276    2.4103   -0.9671 H   0  0  0  0  0  0  0  0  0  0  0  0
    3.5084    7.2493    0.1041 H   0  0  0  0  0  0  0  0  0  0  0  0
    6.3428    7.0765    0.3900 H   0  0  0  0  0  0  0  0  0  0  0  0
    6.8764    2.9732   -0.5117 H   0  0  0  0  0  0  0  0  0  0  0  0
    9.0166    4.2286    0.4664 H   0  0  0  0  0  0  0  0  0  0  0  0
    8.7924    5.8962    0.9955 H   0  0  0  0  0  0  0  0  0  0  0  0
    9.0557    5.5414   -0.7116 H   0  0  0  0  0  0  0  0  0  0  0  0
  1  2  4  0  0  0  0
  2  3  4  0  0  0  0
  3  4  4  0  0  0  0
  4  5  4  0  0  0  0
  5  6  4  0  0  0  0
  6  1  4  0  0  0  0
  5  7  1  0  0  0  0
  4  8  1  0  0  0  0
  7  9  1  0  0  0  0
  9  8  2  0  0  0  0
  9 10  1  0  0  0  0
  1 11  1  0  0  0  0
  2 12  1  0  0  0  0
  3 13  1  0  0  0  0
  6 14  1  0  0  0  0
  7 15  1  0  0  0  0
  8 16  1  0  0  0  0
 10 17  1  0  0  0  0
 10 18  1  0  0  0  0
 10 19  1  0  0  0  0
M  END
>  <Alias name>
2-Methylindole

>  <Cp(sol,298)>   J/mol/K
176.09

$$$$
1,1-Diamino-2,2-dinitroethylene
  ChemBrain IXL

 14 13  0  0  0  0  0  0  0  0  1 V2000
    4.9649    3.5385    0.0274 C   0  0  0  0  0  0  0  0  0  0  0  0
    3.7657    4.1248    0.0055 C   0  0  0  0  0  0  0  0  0  0  0  0
    6.1265    4.3188   -0.0168 N   0  0  0  0  0  0  0  0  0  0  0  0
    5.0610    2.1435    0.0946 N   0  0  0  0  0  0  0  0  0  0  0  0
    1.4323    3.8500    0.0316 O   0  5  0  0  0  0  0  0  0  0  0  0
    2.5461    3.3055    0.0520 N   0  3  0  0  0  0  0  0  0  0  0  0
    2.6312    2.0698    0.1115 O   0  0  0  0  0  0  0  0  0  0  0  0
    4.6937    6.2807   -0.1043 O   0  5  0  0  0  0  0  0  0  0  0  0
    3.6649    5.5896   -0.0651 N   0  3  0  0  0  0  0  0  0  0  0  0
    2.5510    6.1341   -0.0855 O   0  0  0  0  0  0  0  0  0  0  0  0
    6.0572    5.3243   -0.0652 H   0  0  0  0  0  0  0  0  0  0  0  0
    7.0328    3.8758   -0.0001 H   0  0  0  0  0  0  0  0  0  0  0  0
    4.2238    1.5811    0.1265 H   0  0  0  0  0  0  0  0  0  0  0  0
    5.9673    1.7004    0.1111 H   0  0  0  0  0  0  0  0  0  0  0  0
  1  2  2  0  0  0  0
  1  3  1  0  0  0  0
  1  4  1  0  0  0  0
  5  6  1  0  0  0  0
  6  7  2  0  0  0  0
  8  9  1  0  0  0  0
  9 10  2  0  0  0  0
  6  2  1  0  0  0  0
  9  2  1  0  0  0  0
  3 11  1  0  0  0  0
  3 12  1  0  0  0  0
  4 13  1  0  0  0  0
  4 14  1  0  0  0  0
M  END
>  <Alias name>
FOX-7

>  <Cp(sol,298)>   J/mol/K
176.59

$$$$
Chromone
  ChemBrain IXL

 17 18  0  0  0  0  0  0  0  0  1 V2000
    5.2661    5.6259    0.0000 C   0  0  0  0  0  0  0  0  0  0  0  0
    4.9912    4.2568    0.0000 C   0  0  0  0  0  0  0  0  0  0  0  0
    4.1603    6.6237    0.0000 O   0  0  0  0  0  0  0  0  0  0  0  0
    6.5937    6.0606    0.0000 C   0  0  0  0  0  0  0  0  0  0  0  0
    3.5912    3.7942    0.0000 C   0  0  0  0  0  0  0  0  0  0  0  0
    6.0382    3.3261    0.0000 C   0  0  0  0  0  0  0  0  0  0  0  0
    2.7530    6.1063    0.0000 C   0  0  0  0  0  0  0  0  0  0  0  0
    7.6395    5.1333    0.0000 C   0  0  0  0  0  0  0  0  0  0  0  0
    2.4878    4.7843    0.0000 C   0  0  0  0  0  0  0  0  0  0  0  0
    3.3444    2.5971    0.0000 O   0  0  0  0  0  0  0  0  0  0  0  0
    7.3624    3.7662    0.0000 C   0  0  0  0  0  0  0  0  0  0  0  0
    6.8128    7.1184    0.0000 H   0  0  0  0  0  0  0  0  0  0  0  0
    5.8226    2.2618    0.0000 H   0  0  0  0  0  0  0  0  0  0  0  0
    1.9313    6.8057    0.0000 H   0  0  0  0  0  0  0  0  0  0  0  0
    8.6672    5.4760    0.0000 H   0  0  0  0  0  0  0  0  0  0  0  0
    1.4603    4.4380    0.0000 H   0  0  0  0  0  0  0  0  0  0  0  0
    8.1757    3.0463    0.0000 H   0  0  0  0  0  0  0  0  0  0  0  0
  1  2  4  0  0  0  0
  1  3  1  0  0  0  0
  1  4  4  0  0  0  0
  2  5  1  0  0  0  0
  2  6  4  0  0  0  0
  3  7  1  0  0  0  0
  4  8  4  0  0  0  0
  5  9  1  0  0  0  0
  5 10  2  0  0  0  0
  6 11  4  0  0  0  0
  7  9  2  0  0  0  0
  8 11  4  0  0  0  0
  4 12  1  0  0  0  0
  6 13  1  0  0  0  0
  7 14  1  0  0  0  0
  8 15  1  0  0  0  0
  9 16  1  0  0  0  0
 11 17  1  0  0  0  0
M  END
>  <Alias name>
1-Benzopyran-4-one

>  <Cp(sol,298)>   J/mol/K
176.8

$$$$
N-Phenylglycine
  ChemBrain IXL

 20 20  0  0  0  0  0  0  0  0  1 V2000
    5.1504    5.1877    0.1120 C   0  0  0  0  0  0  0  0  0  0  0  0
    6.4750    5.5883   -0.0998 N   0  0  0  0  0  0  0  0  0  0  0  0
    4.1596    6.1440    0.3354 C   0  0  0  0  0  0  0  0  0  0  0  0
    4.8212    3.8321    0.0995 C   0  0  0  0  0  0  0  0  0  0  0  0
    6.8218    7.0168   -0.0872 C   0  0  0  0  0  0  0  0  0  0  0  0
    2.8397    5.7448    0.5464 C   0  0  0  0  0  0  0  0  0  0  0  0
    3.5013    3.4329    0.3104 C   0  0  0  0  0  0  0  0  0  0  0  0
    8.2723    7.1745   -0.3352 C   0  0  0  0  0  0  0  0  0  0  0  0
    2.5105    4.3893    0.5339 C   0  0  0  0  0  0  0  0  0  0  0  0
    9.1165    5.9883   -0.5384 O   0  0  0  0  0  0  0  0  0  0  0  0
    8.7674    8.2889   -0.3711 O   0  0  0  0  0  0  0  0  0  0  0  0
    7.1916    4.8966   -0.2609 H   0  0  0  0  0  0  0  0  0  0  0  0
   10.0679    6.1778   -0.6972 H   0  0  0  0  0  0  0  0  0  0  0  0
    4.4152    7.1964    0.3451 H   0  0  0  0  0  0  0  0  0  0  0  0
    5.5903    3.0897   -0.0740 H   0  0  0  0  0  0  0  0  0  0  0  0
    6.2652    7.5302   -0.8615 H   0  0  0  0  0  0  0  0  0  0  0  0
    6.5724    7.4403    0.8778 H   0  0  0  0  0  0  0  0  0  0  0  0
    2.0706    6.4873    0.7198 H   0  0  0  0  0  0  0  0  0  0  0  0
    3.2457    2.3806    0.3007 H   0  0  0  0  0  0  0  0  0  0  0  0
    1.4858    4.0793    0.6977 H   0  0  0  0  0  0  0  0  0  0  0  0
  1  2  1  0  0  0  0
  1  3  4  0  0  0  0
  1  4  4  0  0  0  0
  2  5  1  0  0  0  0
  3  6  4  0  0  0  0
  4  7  4  0  0  0  0
  5  8  1  0  0  0  0
  6  9  4  0  0  0  0
  7  9  4  0  0  0  0
  8 10  1  0  0  0  0
  8 11  2  0  0  0  0
  2 12  1  0  0  0  0
 10 13  1  0  0  0  0
  3 14  1  0  0  0  0
  4 15  1  0  0  0  0
  5 16  1  0  0  0  0
  5 17  1  0  0  0  0
  6 18  1  0  0  0  0
  7 19  1  0  0  0  0
  9 20  1  0  0  0  0
M  END
>  <Alias name>
N-Phenylglycine

>  <Cp(sol,298)>   J/mol/K
177.4

$$$$
Isoquinoline
  ChemBrain IXL

 17 18  0  0  0  0  0  0  0  0  1 V2000
    4.8437    5.1562    0.0000 C   0  0  0  0  0  0  0  0  0  0  0  0
    4.8266    3.7701    0.0062 C   0  0  0  0  0  0  0  0  0  0  0  0
    3.6454    5.8748   -0.0511 C   0  0  0  0  0  0  0  0  0  0  0  0
    6.0636    5.8193    0.0450 C   0  0  0  0  0  0  0  0  0  0  0  0
    3.6075    3.0882   -0.0387 C   0  0  0  0  0  0  0  0  0  0  0  0
    6.0321    3.0671    0.0575 C   0  0  0  0  0  0  0  0  0  0  0  0
    2.4269    5.1961   -0.0959 C   0  0  0  0  0  0  0  0  0  0  0  0
    7.2468    5.0825    0.0956 C   0  0  0  0  0  0  0  0  0  0  0  0
    2.4080    3.8017   -0.0897 C   0  0  0  0  0  0  0  0  0  0  0  0
    7.2095    3.7311    0.1009 N   0  0  0  0  0  0  0  0  0  0  0  0
    3.6610    6.9585   -0.0558 H   0  0  0  0  0  0  0  0  0  0  0  0
    6.0939    6.9032    0.0408 H   0  0  0  0  0  0  0  0  0  0  0  0
    3.5919    2.0062   -0.0339 H   0  0  0  0  0  0  0  0  0  0  0  0
    6.0232    1.9854    0.0625 H   0  0  0  0  0  0  0  0  0  0  0  0
    1.4958    5.7517   -0.1356 H   0  0  0  0  0  0  0  0  0  0  0  0
    8.1984    5.5967    0.1307 H   0  0  0  0  0  0  0  0  0  0  0  0
    1.4623    3.2726   -0.1246 H   0  0  0  0  0  0  0  0  0  0  0  0
  1  2  4  0  0  0  0
  1  3  4  0  0  0  0
  1  4  4  0  0  0  0
  2  5  4  0  0  0  0
  2  6  4  0  0  0  0
  3  7  4  0  0  0  0
  4  8  4  0  0  0  0
  5  9  4  0  0  0  0
  6 10  4  0  0  0  0
  7  9  4  0  0  0  0
  8 10  4  0  0  0  0
  3 11  1  0  0  0  0
  4 12  1  0  0  0  0
  5 13  1  0  0  0  0
  6 14  1  0  0  0  0
  7 15  1  0  0  0  0
  8 16  1  0  0  0  0
  9 17  1  0  0  0  0
M  END
>  <Alias name>
Isoquinoline

>  <Cp(sol,298)>   J/mol/K
177.68

$$$$
2-(Acetylamino)-N-methylethanamide
  ChemBrain IXL

 19 18  0  0  0  0  0  0  0  0  1 V2000
    3.5244    5.4912    1.0450 N   0  0  0  0  0  0  0  0  0  0  0  0
    2.4867    4.6183    1.6125 C   0  0  0  0  0  0  0  0  0  0  0  0
    4.6409    4.9314    0.4124 C   0  0  0  0  0  0  0  0  0  0  0  0
    4.7526    3.7192    0.3321 O   0  0  0  0  0  0  0  0  0  0  0  0
    5.6856    5.8103   -0.1590 C   0  0  0  0  0  0  0  0  0  0  0  0
    6.7429    4.9862   -0.7624 N   0  0  0  0  0  0  0  0  0  0  0  0
    7.8459    5.5978   -1.3702 C   0  0  0  0  0  0  0  0  0  0  0  0
    7.9297    6.8145   -1.3990 O   0  0  0  0  0  0  0  0  0  0  0  0
    8.9103    4.7681   -1.9778 C   0  0  0  0  0  0  0  0  0  0  0  0
    3.4321    6.4937    1.1114 H   0  0  0  0  0  0  0  0  0  0  0  0
    6.6737    3.9799   -0.7384 H   0  0  0  0  0  0  0  0  0  0  0  0
    2.7558    3.5825    1.4466 H   0  0  0  0  0  0  0  0  0  0  0  0
    2.4014    4.8032    2.6762 H   0  0  0  0  0  0  0  0  0  0  0  0
    1.5382    4.8261    1.1328 H   0  0  0  0  0  0  0  0  0  0  0  0
    6.1100    6.4241    0.6259 H   0  0  0  0  0  0  0  0  0  0  0  0
    5.2468    6.4466   -0.9176 H   0  0  0  0  0  0  0  0  0  0  0  0
    9.6749    5.4112   -2.3958 H   0  0  0  0  0  0  0  0  0  0  0  0
    8.4859    4.1545   -2.7627 H   0  0  0  0  0  0  0  0  0  0  0  0
    9.3491    4.1316   -1.2193 H   0  0  0  0  0  0  0  0  0  0  0  0
  1  2  1  0  0  0  0
  1  3  1  0  0  0  0
  3  4  2  0  0  0  0
  3  5  1  0  0  0  0
  5  6  1  0  0  0  0
  6  7  1  0  0  0  0
  7  8  2  0  0  0  0
  7  9  1  0  0  0  0
  1 10  1  0  0  0  0
  6 11  1  0  0  0  0
  2 12  1  0  0  0  0
  2 13  1  0  0  0  0
  2 14  1  0  0  0  0
  5 15  1  0  0  0  0
  5 16  1  0  0  0  0
  9 17  1  0  0  0  0
  9 18  1  0  0  0  0
  9 19  1  0  0  0  0
M  END
>  <Alias name>
2-(Acetylamino)-N-methylethanamide

>  <Cp(sol,298)>   J/mol/K
177.75

$$$$
3,5-Dimethylisoxazole-4-carboxylic acid
  ChemBrain IXL

 17 17  0  0  0  0  0  0  0  0  1 V2000
    2.9577    3.4247    0.0000 C   0  0  0  0  0  0  0  0  0  0  0  0
    1.9815    4.1822   -0.0055 N   0  0  0  0  0  0  0  0  0  0  0  0
    4.1019    4.1738   -0.0013 C   0  0  0  0  0  0  0  0  0  0  0  0
    3.7870    5.3523   -0.0007 C   0  0  0  0  0  0  0  0  0  0  0  0
    2.3633    5.4710   -0.0093 O   0  0  0  0  0  0  0  0  0  0  0  0
    2.9503    1.8843    0.0116 C   0  0  0  0  0  0  0  0  0  0  0  0
    4.8194    6.4466    0.0096 C   0  0  0  0  0  0  0  0  0  0  0  0
    5.5670    3.6537   -0.0025 C   0  0  0  0  0  0  0  0  0  0  0  0
    5.7946    2.4476   -0.0009 O   0  0  0  0  0  0  0  0  0  0  0  0
    6.7384    4.6038   -0.0087 O   0  0  0  0  0  0  0  0  0  0  0  0
    7.6418    4.1743   -0.0153 H   0  0  0  0  0  0  0  0  0  0  0  0
    3.9730    1.5136    0.0154 H   0  0  0  0  0  0  0  0  0  0  0  0
    2.4433    1.5256    0.9044 H   0  0  0  0  0  0  0  0  0  0  0  0
    2.4435    1.5082   -0.8720 H   0  0  0  0  0  0  0  0  0  0  0  0
    4.3419    7.3967    0.0141 H   0  0  0  0  0  0  0  0  0  0  0  0
    5.4547    6.3603   -0.8764 H   0  0  0  0  0  0  0  0  0  0  0  0
    5.4430    6.3471    0.9064 H   0  0  0  0  0  0  0  0  0  0  0  0
  1  2  2  0  0  0  0
  1  3  1  0  0  0  0
  3  4  2  0  0  0  0
  4  5  1  0  0  0  0
  5  2  1  0  0  0  0
  1  6  1  0  0  0  0
  4  7  1  0  0  0  0
  8  9  2  0  0  0  0
  8 10  1  0  0  0  0
  8  3  1  0  0  0  0
 10 11  1  0  0  0  0
  6 12  1  0  0  0  0
  6 13  1  0  0  0  0
  6 14  1  0  0  0  0
  7 15  1  0  0  0  0
  7 16  1  0  0  0  0
  7 17  1  0  0  0  0
M  END
>  <Alias name>
3,5-Dimethylisoxazole-4-carboxylic acid

>  <Cp(sol,298)>   J/mol/K
177.8

$$$$
4-Aminobenzoic acid
  ChemBrain IXL

 17 17  0  0  0  0  0  0  0  0  1 V2000
    4.1116    6.2029   -0.1063 C   0  0  0  0  0  0  0  0  0  0  0  0
    3.5366    4.9390    0.0291 C   0  0  0  0  0  0  0  0  0  0  0  0
    4.3499    3.8117    0.1477 C   0  0  0  0  0  0  0  0  0  0  0  0
    5.7382    3.9483    0.1309 C   0  0  0  0  0  0  0  0  0  0  0  0
    6.3133    5.2121   -0.0045 C   0  0  0  0  0  0  0  0  0  0  0  0
    5.4999    6.3394   -0.1232 C   0  0  0  0  0  0  0  0  0  0  0  0
    7.7664    5.3550   -0.0222 C   0  0  0  0  0  0  0  0  0  0  0  0
    8.2694    6.4603   -0.1402 O   0  0  0  0  0  0  0  0  0  0  0  0
    8.6233    4.1671    0.1022 O   0  0  0  0  0  0  0  0  0  0  0  0
    2.0737    4.7951    0.0468 N   0  0  0  0  0  0  0  0  0  0  0  0
    3.4820    7.0755   -0.1982 H   0  0  0  0  0  0  0  0  0  0  0  0
    3.9048    2.8333    0.2526 H   0  0  0  0  0  0  0  0  0  0  0  0
    6.3678    3.0756    0.2227 H   0  0  0  0  0  0  0  0  0  0  0  0
    5.9450    7.3179   -0.2280 H   0  0  0  0  0  0  0  0  0  0  0  0
    9.5569    4.3416    0.0820 H   0  0  0  0  0  0  0  0  0  0  0  0
    1.4441    5.6677   -0.0450 H   0  0  0  0  0  0  0  0  0  0  0  0
    1.6286    3.8167    0.1517 H   0  0  0  0  0  0  0  0  0  0  0  0
  1  2  4  0  0  0  0
  2  3  4  0  0  0  0
  3  4  4  0  0  0  0
  4  5  4  0  0  0  0
  5  6  4  0  0  0  0
  6  1  4  0  0  0  0
  5  7  1  0  0  0  0
  7  8  2  0  0  0  0
  7  9  1  0  0  0  0
  1 11  1  0  0  0  0
  2 10  1  0  0  0  0
  3 12  1  0  0  0  0
  4 13  1  0  0  0  0
  6 14  1  0  0  0  0
  9 15  1  0  0  0  0
 10 16  1  0  0  0  0
 10 17  1  0  0  0  0
M  END
>  <Alias name>
p-Anthranilic acid

>  <Cp(sol,298)>   J/mol/K
177.8

$$$$
Pivalic acid
  ChemBrain IXL

 17 16  0  0  0  0  0  0  0  0  1 V2000
    2.5280    3.7130   -1.2640 C   0  0  0  0  0  0  0  0  0  0  0  0
    3.2888    3.7370    0.0761 C   0  0  0  0  0  0  0  0  0  0  0  0
    4.7988    3.5750   -0.1872 C   0  0  0  0  0  0  0  0  0  0  0  0
    5.7736    4.0734    0.7938 O   0  0  0  0  0  0  0  0  0  0  0  0
    5.1851    3.0327   -1.2095 O   0  0  0  0  0  0  0  0  0  0  0  0
    3.0326    5.0795    0.7882 C   0  0  0  0  0  0  0  0  0  0  0  0
    2.7959    2.5805    0.9674 C   0  0  0  0  0  0  0  0  0  0  0  0
    1.4700    3.8264   -1.0794 H   0  0  0  0  0  0  0  0  0  0  0  0
    2.7076    2.7723   -1.7632 H   0  0  0  0  0  0  0  0  0  0  0  0
    2.8734    4.5236   -1.8886 H   0  0  0  0  0  0  0  0  0  0  0  0
    6.6842    3.9364    0.5602 H   0  0  0  0  0  0  0  0  0  0  0  0
    1.9746    5.1929    0.9729 H   0  0  0  0  0  0  0  0  0  0  0  0
    3.5658    5.0964    1.7273 H   0  0  0  0  0  0  0  0  0  0  0  0
    3.3780    5.8901    0.1636 H   0  0  0  0  0  0  0  0  0  0  0  0
    1.7379    2.6939    1.1519 H   0  0  0  0  0  0  0  0  0  0  0  0
    3.3290    2.5973    1.9065 H   0  0  0  0  0  0  0  0  0  0  0  0
    2.9754    1.6396    0.4683 H   0  0  0  0  0  0  0  0  0  0  0  0
  1  2  1  0  0  0  0
  2  3  1  0  0  0  0
  3  4  1  0  0  0  0
  3  5  2  0  0  0  0
  2  6  1  0  0  0  0
  2  7  1  0  0  0  0
  1  8  1  0  0  0  0
  1  9  1  0  0  0  0
  1 10  1  0  0  0  0
  4 11  1  0  0  0  0
  6 12  1  0  0  0  0
  6 13  1  0  0  0  0
  6 14  1  0  0  0  0
  7 15  1  0  0  0  0
  7 16  1  0  0  0  0
  7 17  1  0  0  0  0
M  END
>  <Alias name>
Trimethylacetic acid

>  <Cp(sol,298)>   J/mol/K
177.8

$$$$
Indole-2-carboxylic acid
  ChemBrain IXL

 19 20  0  0  0  0  0  0  0  0  1 V2000
    5.1251    4.6624   -0.1068 C   0  0  0  0  0  0  0  0  0  0  0  0
    4.9184    5.8984    0.0952 C   0  0  0  0  0  0  0  0  0  0  0  0
    6.4873    4.4985   -0.1991 C   0  0  0  0  0  0  0  0  0  0  0  0
    4.0852    3.7225   -0.2016 C   0  0  0  0  0  0  0  0  0  0  0  0
    6.0935    6.4981    0.1306 N   0  0  0  0  0  0  0  0  0  0  0  0
    3.6457    6.4355    0.2410 C   0  0  0  0  0  0  0  0  0  0  0  0
    7.0279    5.6000   -0.0547 C   0  0  0  0  0  0  0  0  0  0  0  0
    2.7652    4.1868   -0.0648 C   0  0  0  0  0  0  0  0  0  0  0  0
    2.5431    5.5650    0.1600 C   0  0  0  0  0  0  0  0  0  0  0  0
    8.5447    5.8530   -0.0899 C   0  0  0  0  0  0  0  0  0  0  0  0
    9.5173    4.7202   -0.3134 O   0  0  0  0  0  0  0  0  0  0  0  0
    8.9804    6.9966    0.0662 O   0  0  0  0  0  0  0  0  0  0  0  0
    6.2539    7.5102    0.2797 H   0  0  0  0  0  0  0  0  0  0  0  0
    9.1037    3.8240   -0.4322 H   0  0  0  0  0  0  0  0  0  0  0  0
    7.0290    3.5530   -0.3724 H   0  0  0  0  0  0  0  0  0  0  0  0
    4.2971    2.6597   -0.3769 H   0  0  0  0  0  0  0  0  0  0  0  0
    3.5149    7.5082    0.4139 H   0  0  0  0  0  0  0  0  0  0  0  0
    1.9242    3.4906   -0.1315 H   0  0  0  0  0  0  0  0  0  0  0  0
    1.5284    5.9528    0.2700 H   0  0  0  0  0  0  0  0  0  0  0  0
  1  2  4  0  0  0  0
  1  3  1  0  0  0  0
  1  4  4  0  0  0  0
  2  5  1  0  0  0  0
  2  6  4  0  0  0  0
  3  7  2  0  0  0  0
  4  8  4  0  0  0  0
  5  7  1  0  0  0  0
  6  9  4  0  0  0  0
  7 10  1  0  0  0  0
  8  9  4  0  0  0  0
 10 11  1  0  0  0  0
 10 12  2  0  0  0  0
  5 13  1  0  0  0  0
 11 14  1  0  0  0  0
  3 15  1  0  0  0  0
  4 16  1  0  0  0  0
  6 17  1  0  0  0  0
  8 18  1  0  0  0  0
  9 19  1  0  0  0  0
M  END
>  <Alias name>
Indole-2-carboxylic acid

>  <Cp(sol,298)>   J/mol/K
178.4

$$$$
Benzo-1,2,3-triazole
  ChemBrain IXL

 14 15  0  0  0  0  0  0  0  0  1 V2000
    2.7957    3.1592    0.5871 C   0  0  0  0  0  0  0  0  0  0  0  0
    2.7011    4.5415    0.7481 C   0  0  0  0  0  0  0  0  0  0  0  0
    3.7677    5.3507    0.3283 C   0  0  0  0  0  0  0  0  0  0  0  0
    4.9073    4.7436   -0.2513 C   0  0  0  0  0  0  0  0  0  0  0  0
    5.0025    3.4586   -0.3928 C   0  0  0  0  0  0  0  0  0  0  0  0
    3.9566    2.6072    0.0134 C   0  0  0  0  0  0  0  0  0  0  0  0
    6.2215    3.2067   -0.9676 N   0  0  0  0  0  0  0  0  0  0  0  0
    6.8155    4.2775   -1.1626 N   0  0  0  0  0  0  0  0  0  0  0  0
    6.0504    5.2883   -0.7413 N   0  0  0  0  0  0  0  0  0  0  0  0
    6.2628    6.2689   -0.7904 H   0  0  0  0  0  0  0  0  0  0  0  0
    1.9709    2.5154    0.9060 H   0  0  0  0  0  0  0  0  0  0  0  0
    1.8023    4.9856    1.1975 H   0  0  0  0  0  0  0  0  0  0  0  0
    3.7063    6.4294    0.4527 H   0  0  0  0  0  0  0  0  0  0  0  0
    4.0363    1.5397   -0.1107 H   0  0  0  0  0  0  0  0  0  0  0  0
  1  2  4  0  0  0  0
  2  3  4  0  0  0  0
  3  4  4  0  0  0  0
  4  5  4  0  0  0  0
  5  6  4  0  0  0  0
  6  1  4  0  0  0  0
  5  7  1  0  0  0  0
  7  8  2  0  0  0  0
  8  9  1  0  0  0  0
  9  4  1  0  0  0  0
  9 10  1  0  0  0  0
  1 11  1  0  0  0  0
  2 12  1  0  0  0  0
  3 13  1  0  0  0  0
  6 14  1  0  0  0  0
M  END
>  <Alias name>
1H-Benzotriazole

>  <Cp(sol,298)>   J/mol/K
178.7

$$$$
Thionaphthene-2-carboxylic acid
  ChemBrain IXL

 18 19  0  0  0  0  0  0  0  0  1 V2000
    5.1887    4.7593   -0.1074 C   0  0  0  0  0  0  0  0  0  0  0  0
    4.9292    5.9887    0.2295 C   0  0  0  0  0  0  0  0  0  0  0  0
    6.5623    4.5388   -0.2929 C   0  0  0  0  0  0  0  0  0  0  0  0
    4.1872    3.8169   -0.2524 C   0  0  0  0  0  0  0  0  0  0  0  0
    6.3241    6.8953    0.3281 S   0  0  0  0  0  0  0  0  0  0  0  0
    3.6444    6.4271    0.4622 C   0  0  0  0  0  0  0  0  0  0  0  0
    7.2568    5.5659   -0.0975 C   0  0  0  0  0  0  0  0  0  0  0  0
    2.8716    4.2039   -0.0299 C   0  0  0  0  0  0  0  0  0  0  0  0
    2.5981    5.5221    0.3310 C   0  0  0  0  0  0  0  0  0  0  0  0
    8.7399    5.5873   -0.2319 C   0  0  0  0  0  0  0  0  0  0  0  0
    9.4689    4.3588   -0.6042 O   0  0  0  0  0  0  0  0  0  0  0  0
    9.3560    6.6222   -0.0341 O   0  0  0  0  0  0  0  0  0  0  0  0
    8.9054    3.5650   -0.7455 H   0  0  0  0  0  0  0  0  0  0  0  0
    6.9930    3.5843   -0.5759 H   0  0  0  0  0  0  0  0  0  0  0  0
    4.4246    2.7973   -0.5339 H   0  0  0  0  0  0  0  0  0  0  0  0
    3.4572    7.4545    0.7410 H   0  0  0  0  0  0  0  0  0  0  0  0
    2.0663    3.4877   -0.1359 H   0  0  0  0  0  0  0  0  0  0  0  0
    1.5787    5.8392    0.5078 H   0  0  0  0  0  0  0  0  0  0  0  0
  1  2  4  0  0  0  0
  1  3  1  0  0  0  0
  1  4  4  0  0  0  0
  2  5  1  0  0  0  0
  2  6  4  0  0  0  0
  3  7  2  0  0  0  0
  4  8  4  0  0  0  0
  5  7  1  0  0  0  0
  6  9  4  0  0  0  0
  7 10  1  0  0  0  0
  8  9  4  0  0  0  0
 10 11  1  0  0  0  0
 10 12  2  0  0  0  0
 11 13  1  0  0  0  0
  3 14  1  0  0  0  0
  4 15  1  0  0  0  0
  6 16  1  0  0  0  0
  8 17  1  0  0  0  0
  9 18  1  0  0  0  0
M  END
>  <Alias name>
Thionaphthene-2-carboxylic acid

>  <Cp(sol,298)>   J/mol/K
179

$$$$
Acetanilide
  ChemBrain IXL

 19 19  0  0  0  0  0  0  0  0  1 V2000
    2.3916    5.4233    1.2463 C   0  0  0  0  0  0  0  0  0  0  0  0
    2.5391    4.0398    1.3479 C   0  0  0  0  0  0  0  0  0  0  0  0
    3.7243    3.4324    0.9329 C   0  0  0  0  0  0  0  0  0  0  0  0
    4.7621    4.2084    0.4163 C   0  0  0  0  0  0  0  0  0  0  0  0
    4.6146    5.5918    0.3148 C   0  0  0  0  0  0  0  0  0  0  0  0
    3.4294    6.1993    0.7298 C   0  0  0  0  0  0  0  0  0  0  0  0
    5.9516    3.5988   -0.0002 N   0  0  0  0  0  0  0  0  0  0  0  0
    8.2505    3.7331   -0.9589 C   0  0  0  0  0  0  0  0  0  0  0  0
    6.9950    4.3781   -0.5139 C   0  0  0  0  0  0  0  0  0  0  0  0
    6.8693    5.5889   -0.5946 O   0  0  0  0  0  0  0  0  0  0  0  0
    6.0568    2.5977    0.0698 H   0  0  0  0  0  0  0  0  0  0  0  0
    1.4715    5.8948    1.5685 H   0  0  0  0  0  0  0  0  0  0  0  0
    1.7334    3.4373    1.7489 H   0  0  0  0  0  0  0  0  0  0  0  0
    3.8388    2.3583    1.0117 H   0  0  0  0  0  0  0  0  0  0  0  0
    5.4203    6.1943   -0.0862 H   0  0  0  0  0  0  0  0  0  0  0  0
    3.3149    7.2733    0.6510 H   0  0  0  0  0  0  0  0  0  0  0  0
    8.9370    4.4895   -1.3189 H   0  0  0  0  0  0  0  0  0  0  0  0
    8.0339    3.0333   -1.7566 H   0  0  0  0  0  0  0  0  0  0  0  0
    8.6995    3.2046   -0.1271 H   0  0  0  0  0  0  0  0  0  0  0  0
  1  2  4  0  0  0  0
  2  3  4  0  0  0  0
  3  4  4  0  0  0  0
  4  5  4  0  0  0  0
  5  6  4  0  0  0  0
  6  1  4  0  0  0  0
  4  7  1  0  0  0  0
  8  9  1  0  0  0  0
  9 10  2  0  0  0  0
  9  7  1  0  0  0  0
  7 11  1  0  0  0  0
  1 12  1  0  0  0  0
  2 13  1  0  0  0  0
  3 14  1  0  0  0  0
  5 15  1  0  0  0  0
  6 16  1  0  0  0  0
  8 17  1  0  0  0  0
  8 18  1  0  0  0  0
  8 19  1  0  0  0  0
M  END
>  <Alias name>
Acetanilide

>  <Cp(sol,298)>   J/mol/K
179.3

$$$$
2-Nitrobenzenesulfonamide
  ChemBrain IXL

 19 19  0  0  0  0  0  0  0  0  1 V2000
    4.1904    6.7174   -1.0236 C   0  0  0  0  0  0  0  0  0  0  0  0
    3.5791    5.5508   -0.5637 C   0  0  0  0  0  0  0  0  0  0  0  0
    4.3518    4.4260   -0.2743 C   0  0  0  0  0  0  0  0  0  0  0  0
    5.7354    4.4669   -0.4475 C   0  0  0  0  0  0  0  0  0  0  0  0
    6.3466    5.6333   -0.9078 C   0  0  0  0  0  0  0  0  0  0  0  0
    5.5741    6.7587   -1.1956 C   0  0  0  0  0  0  0  0  0  0  0  0
    3.5561    2.9077    0.3283 S   0  0  0  0  0  0  0  0  0  0  0  0
    4.0650    2.5853    1.6252 O   0  0  0  0  0  0  0  0  0  0  0  0
    2.1426    3.1095    0.4075 O   0  0  0  0  0  0  0  0  0  0  0  0
    3.8831    1.6457   -0.7313 N   0  0  0  0  0  0  0  0  0  0  0  0
    7.7793    3.3173   -0.2982 O   0  5  0  0  0  0  0  0  0  0  0  0
    6.5494    3.2808   -0.1448 N   0  3  0  0  0  0  0  0  0  0  0  0
    6.0060    2.2438    0.2638 O   0  0  0  0  0  0  0  0  0  0  0  0
    3.5311    1.8766   -1.6483 H   0  0  0  0  0  0  0  0  0  0  0  0
    4.8800    1.4980   -0.7810 H   0  0  0  0  0  0  0  0  0  0  0  0
    3.5907    7.5911   -1.2471 H   0  0  0  0  0  0  0  0  0  0  0  0
    2.5048    5.5184   -0.4314 H   0  0  0  0  0  0  0  0  0  0  0  0
    7.4208    5.6652   -1.0418 H   0  0  0  0  0  0  0  0  0  0  0  0
    6.0487    7.6643   -1.5526 H   0  0  0  0  0  0  0  0  0  0  0  0
  1  2  4  0  0  0  0
  2  3  4  0  0  0  0
  3  4  4  0  0  0  0
  4  5  4  0  0  0  0
  5  6  4  0  0  0  0
  6  1  4  0  0  0  0
  7  8  2  0  0  0  0
  7  9  2  0  0  0  0
  7 10  1  0  0  0  0
  7  3  1  0  0  0  0
 10 14  1  0  0  0  0
 10 15  1  0  0  0  0
 11 12  1  0  0  0  0
 12 13  2  0  0  0  0
 12  4  1  0  0  0  0
  1 16  1  0  0  0  0
  2 17  1  0  0  0  0
  5 18  1  0  0  0  0
  6 19  1  0  0  0  0
M  END
>  <Alias name>
2-Nitrobenzenesulfonamide

>  <Cp(sol,298)>   J/mol/K
179.54

$$$$
3-Nitrobenzoic acid
  ChemBrain IXL

 17 17  0  0  0  0  0  0  0  0  1 V2000
    6.1548    6.6529    0.0000 C   0  0  0  0  0  0  0  0  0  0  0  0
    4.9098    6.0237    0.0004 C   0  0  0  0  0  0  0  0  0  0  0  0
    4.8322    4.6308    0.0007 C   0  0  0  0  0  0  0  0  0  0  0  0
    5.9996    3.8672    0.0005 C   0  0  0  0  0  0  0  0  0  0  0  0
    7.2446    4.4964    0.0001 C   0  0  0  0  0  0  0  0  0  0  0  0
    7.3222    5.8892   -0.0002 C   0  0  0  0  0  0  0  0  0  0  0  0
    8.4058    2.4536    0.0002 O   0  5  0  0  0  0  0  0  0  0  0  0
    8.4748    3.6917   -0.0001 N   0  3  0  0  0  0  0  0  0  0  0  0
    9.5815    4.2510   -0.0004 O   0  0  0  0  0  0  0  0  0  0  0  0
    3.5113    3.9633    0.0011 C   0  0  0  0  0  0  0  0  0  0  0  0
    3.4434    2.7452    0.0027 O   0  0  0  0  0  0  0  0  0  0  0  0
    2.2811    4.7680   -0.0004 O   0  0  0  0  0  0  0  0  0  0  0  0
    1.4457    4.2498    0.0000 H   0  0  0  0  0  0  0  0  0  0  0  0
    6.2150    7.7342   -0.0002 H   0  0  0  0  0  0  0  0  0  0  0  0
    4.0034    6.6165    0.0006 H   0  0  0  0  0  0  0  0  0  0  0  0
    5.9393    2.7859    0.0007 H   0  0  0  0  0  0  0  0  0  0  0  0
    8.2888    6.3777   -0.0005 H   0  0  0  0  0  0  0  0  0  0  0  0
  1  2  4  0  0  0  0
  2  3  4  0  0  0  0
  3  4  4  0  0  0  0
  4  5  4  0  0  0  0
  5  6  4  0  0  0  0
  6  1  4  0  0  0  0
  7  8  1  0  0  0  0
  8  9  2  0  0  0  0
  3 10  1  0  0  0  0
 10 11  2  0  0  0  0
  8  5  1  0  0  0  0
 10 12  1  0  0  0  0
 12 13  1  0  0  0  0
  1 14  1  0  0  0  0
  2 15  1  0  0  0  0
  4 16  1  0  0  0  0
  6 17  1  0  0  0  0
M  END
>  <Alias name>
3-Nitrobenzoic acid

>  <Cp(sol,298)>   J/mol/K
179.9

$$$$
Allantoin
  ChemBrain IXL

 17 17  0  0  0  0  0  0  0  0  1 V2000
    5.9127    4.1354    0.3418 C   0  0  0  0  0  0  0  0  0  0  0  0
    6.1257    5.4362    0.6473 N   0  0  0  0  0  0  0  0  0  0  0  0
    7.0749    3.8841   -0.2820 C   0  0  0  0  0  0  0  0  0  0  0  0
    4.7738    3.9437   -0.2978 N   0  0  0  0  0  0  0  0  0  0  0  0
    7.3895    5.6395    0.6924 C   0  0  0  0  0  0  0  0  0  0  0  0
    7.9629    4.6541    0.1921 N   0  0  0  0  0  0  0  0  0  0  0  0
    7.2370    3.1160   -1.2164 O   0  0  0  0  0  0  0  0  0  0  0  0
    3.7686    4.7299    0.0631 C   0  0  0  0  0  0  0  0  0  0  0  0
    7.9547    6.6236    1.1541 O   0  0  0  0  0  0  0  0  0  0  0  0
    2.5167    4.3256   -0.2399 N   0  0  0  0  0  0  0  0  0  0  0  0
    3.9923    5.7762    0.6612 O   0  0  0  0  0  0  0  0  0  0  0  0
    5.4436    6.1664    0.5226 H   0  0  0  0  0  0  0  0  0  0  0  0
    4.6425    3.1536   -0.8944 H   0  0  0  0  0  0  0  0  0  0  0  0
    8.9340    4.3888    0.3751 H   0  0  0  0  0  0  0  0  0  0  0  0
    2.3873    3.4541   -0.7268 H   0  0  0  0  0  0  0  0  0  0  0  0
    1.7395    4.8805    0.0184 H   0  0  0  0  0  0  0  0  0  0  0  0
    5.8888    3.5527    1.2583 H   0  0  0  0  0  0  0  0  0  0  0  0
  1  2  1  0  0  0  0
  1  3  1  0  0  0  0
  1  4  1  0  0  0  0
  2  5  1  0  0  0  0
  3  6  1  0  0  0  0
  3  7  2  0  0  0  0
  4  8  1  0  0  0  0
  5  9  2  0  0  0  0
  5  6  1  0  0  0  0
  8 10  1  0  0  0  0
  8 11  2  0  0  0  0
  2 12  1  0  0  0  0
  4 13  1  0  0  0  0
  6 14  1  0  0  0  0
 10 15  1  0  0  0  0
 10 16  1  0  0  0  0
  1 17  1  0  0  0  0
M  END
>  <Alias name>
Allantoin

>  <Cp(sol,298)>   J/mol/K
179.9

$$$$
3-Phenylpropiolic acid
  ChemBrain IXL

 17 17  0  0  0  0  0  0  0  0  1 V2000
    6.7556    4.9999    0.0000 C   0  0  0  0  0  0  0  0  0  0  0  0
    7.9435    4.8032    0.0002 C   0  0  0  0  0  0  0  0  0  0  0  0
    9.4036    4.5614    0.0004 C   0  0  0  0  0  0  0  0  0  0  0  0
    9.8328    3.4194    0.0017 O   0  0  0  0  0  0  0  0  0  0  0  0
   10.3367    5.6973   -0.0009 O   0  0  0  0  0  0  0  0  0  0  0  0
    2.5430    5.6975   -0.0007 C   0  0  0  0  0  0  0  0  0  0  0  0
    3.4285    6.7755    0.0012 C   0  0  0  0  0  0  0  0  0  0  0  0
    4.8047    6.5475    0.0014 C   0  0  0  0  0  0  0  0  0  0  0  0
    5.2955    5.2417   -0.0002 C   0  0  0  0  0  0  0  0  0  0  0  0
    4.4100    4.1638   -0.0021 C   0  0  0  0  0  0  0  0  0  0  0  0
    3.0337    4.3917   -0.0023 C   0  0  0  0  0  0  0  0  0  0  0  0
    9.9120    6.5838   -0.0022 H   0  0  0  0  0  0  0  0  0  0  0  0
    1.4745    5.8745   -0.0008 H   0  0  0  0  0  0  0  0  0  0  0  0
    3.0475    7.7892    0.0024 H   0  0  0  0  0  0  0  0  0  0  0  0
    5.4922    7.3844    0.0029 H   0  0  0  0  0  0  0  0  0  0  0  0
    4.7910    3.1500   -0.0033 H   0  0  0  0  0  0  0  0  0  0  0  0
    2.3463    3.5549   -0.0038 H   0  0  0  0  0  0  0  0  0  0  0  0
  1  2  3  0  0  0  0
  3  4  2  0  0  0  0
  3  5  1  0  0  0  0
  3  2  1  0  0  0  0
  6  7  4  0  0  0  0
  7  8  4  0  0  0  0
  8  9  4  0  0  0  0
  9 10  4  0  0  0  0
 10 11  4  0  0  0  0
 11  6  4  0  0  0  0
  9  1  1  0  0  0  0
  5 12  1  0  0  0  0
  6 13  1  0  0  0  0
  7 14  1  0  0  0  0
  8 15  1  0  0  0  0
 10 16  1  0  0  0  0
 11 17  1  0  0  0  0
M  END
>  <Alias name>
3-Phenylpropiolic acid

>  <Cp(sol,298)>   J/mol/K
180

$$$$
4-Nitrobenzoic acid
  ChemBrain IXL

 17 17  0  0  0  0  0  0  0  0  1 V2000
    4.3086    3.8710    0.0337 C   0  0  0  0  0  0  0  0  0  0  0  0
    3.9894    5.2305    0.1802 C   0  0  0  0  0  0  0  0  0  0  0  0
    5.0163    6.1819    0.1468 C   0  0  0  0  0  0  0  0  0  0  0  0
    6.3425    5.7831   -0.0302 C   0  0  0  0  0  0  0  0  0  0  0  0
    6.6572    4.4289   -0.1758 C   0  0  0  0  0  0  0  0  0  0  0  0
    5.6360    3.4755   -0.1432 C   0  0  0  0  0  0  0  0  0  0  0  0
    8.9757    4.8543   -0.3930 O   0  5  0  0  0  0  0  0  0  0  0  0
    8.0691    4.0053   -0.3642 N   0  3  0  0  0  0  0  0  0  0  0  0
    8.3466    2.8008   -0.4934 O   0  0  0  0  0  0  0  0  0  0  0  0
    2.5761    5.6778    0.3707 C   0  0  0  0  0  0  0  0  0  0  0  0
    2.3298    6.8684    0.4931 O   0  0  0  0  0  0  0  0  0  0  0  0
    1.4569    4.7035    0.4152 O   0  0  0  0  0  0  0  0  0  0  0  0
    3.5353    3.1248    0.0564 H   0  0  0  0  0  0  0  0  0  0  0  0
    4.7819    7.2306    0.2585 H   0  0  0  0  0  0  0  0  0  0  0  0
    7.1279    6.5235   -0.0548 H   0  0  0  0  0  0  0  0  0  0  0  0
    5.8745    2.4276   -0.2553 H   0  0  0  0  0  0  0  0  0  0  0  0
    1.6966    3.7948    0.3165 H   0  0  0  0  0  0  0  0  0  0  0  0
  1  2  4  0  0  0  0
  2  3  4  0  0  0  0
  3  4  4  0  0  0  0
  4  5  4  0  0  0  0
  5  6  4  0  0  0  0
  6  1  4  0  0  0  0
  7  8  1  0  0  0  0
  8  9  2  0  0  0  0
 10 11  2  0  0  0  0
  8  5  1  0  0  0  0
 10  2  1  0  0  0  0
 10 12  1  0  0  0  0
  1 13  1  0  0  0  0
  3 14  1  0  0  0  0
  4 15  1  0  0  0  0
  6 16  1  0  0  0  0
 12 17  1  0  0  0  0
M  END
>  <Alias name>
4-Nitrobenzoic acid

>  <Cp(sol,298)>   J/mol/K
180.3

$$$$
4-Amino-3-furazanecarboxamidoxime
  ChemBrain IXL

 15 15  0  0  0  0  0  0  0  0  1 V2000
    6.0205    4.8351    0.0000 C   0  0  0  0  0  0  0  0  0  0  0  0
    6.3058    3.5445    0.0000 C   0  0  0  0  0  0  0  0  0  0  0  0
    7.1050    5.4792    0.0000 N   0  0  0  0  0  0  0  0  0  0  0  0
    4.5231    5.3403    0.0000 C   0  0  0  0  0  0  0  0  0  0  0  0
    7.5570    3.4045    0.0000 N   0  0  0  0  0  0  0  0  0  0  0  0
    5.2439    2.5433    0.0000 N   0  0  0  0  0  0  0  0  0  0  0  0
    8.1892    4.6225    0.0000 O   0  0  0  0  0  0  0  0  0  0  0  0
    3.5281    4.5155    0.0000 N   0  0  0  0  0  0  0  0  0  0  0  0
    4.2128    6.7089    0.0000 N   0  0  0  0  0  0  0  0  0  0  0  0
    2.1906    5.0285    0.0000 O   0  0  0  0  0  0  0  0  0  0  0  0
    4.2531    2.8458    0.0000 H   0  0  0  0  0  0  0  0  0  0  0  0
    5.4573    1.5559    0.0000 H   0  0  0  0  0  0  0  0  0  0  0  0
    4.9433    7.3889    0.0000 H   0  0  0  0  0  0  0  0  0  0  0  0
    3.2362    7.0089    0.0000 H   0  0  0  0  0  0  0  0  0  0  0  0
    1.4614    4.3571    0.0000 H   0  0  0  0  0  0  0  0  0  0  0  0
  1  2  1  0  0  0  0
  1  3  2  0  0  0  0
  1  4  1  0  0  0  0
  2  5  2  0  0  0  0
  2  6  1  0  0  0  0
  3  7  1  0  0  0  0
  4  8  2  0  0  0  0
  4  9  1  0  0  0  0
  5  7  1  0  0  0  0
  8 10  1  0  0  0  0
  6 11  1  0  0  0  0
  6 12  1  0  0  0  0
  9 13  1  0  0  0  0
  9 14  1  0  0  0  0
 10 15  1  0  0  0  0
M  END
>  <Alias name>
4-Amino-3-furazanecarboxamidoxime

>  <Cp(sol,298)>   J/mol/K
180.4

$$$$
Xylose
  ChemBrain IXL

 20 20  0  0  0  0  0  0  0  0  1 V2000
    4.0678    4.3389    0.0000 C   0  0  0  0  0  0  0  0  0  0  0  0
    5.1988    3.5846    0.7297 C   0  0  0  0  0  0  0  0  0  0  0  0
    2.7304    3.6119    0.2470 C   0  0  0  0  0  0  0  0  0  0  0  0
    3.9823    5.7136    0.5137 O   0  0  0  0  0  0  0  0  0  0  0  0
    5.2663    2.1333    0.2082 C   0  0  0  0  0  0  0  0  0  0  0  0
    6.4818    4.2578    0.4802 O   0  0  0  0  0  0  0  0  0  0  0  0
    2.8343    2.1638   -0.2718 C   0  0  0  0  0  0  0  0  0  0  0  0
    1.6497    4.3126   -0.4617 O   0  0  0  0  0  0  0  0  0  0  0  0
    3.9570    1.4874    0.3969 O   0  0  0  0  0  0  0  0  0  0  0  0
    5.6092    2.1394   -1.2230 O   0  0  0  0  0  0  0  0  0  0  0  0
    4.7967    6.2518    0.3976 H   0  0  0  0  0  0  0  0  0  0  0  0
    6.7458    4.3120   -0.4651 H   0  0  0  0  0  0  0  0  0  0  0  0
    1.7615    4.3707   -1.4367 H   0  0  0  0  0  0  0  0  0  0  0  0
    4.9728    2.6141   -1.8019 H   0  0  0  0  0  0  0  0  0  0  0  0
    4.2754    4.3624   -1.0623 H   0  0  0  0  0  0  0  0  0  0  0  0
    4.9965    3.5755    1.7935 H   0  0  0  0  0  0  0  0  0  0  0  0
    2.5180    3.5999    1.3089 H   0  0  0  0  0  0  0  0  0  0  0  0
    6.0225    1.5865    0.7574 H   0  0  0  0  0  0  0  0  0  0  0  0
    3.0055    2.1752   -1.3409 H   0  0  0  0  0  0  0  0  0  0  0  0
    1.9133    1.6355   -0.0590 H   0  0  0  0  0  0  0  0  0  0  0  0
  2  5  1  0  0  0  0
  2  6  1  0  0  0  0
  3  7  1  0  0  0  0
  3  8  1  0  0  0  0
  5  9  1  0  0  0  0
  5 10  1  0  0  0  0
  7  9  1  0  0  0  0
  1  2  1  0  0  0  0
  1  3  1  0  0  0  0
  1  4  1  0  0  0  0
  4 11  1  0  0  0  0
  6 12  1  0  0  0  0
  8 13  1  0  0  0  0
 10 14  1  0  0  0  0
  1 15  1  0  0  0  0
  2 16  1  0  0  0  0
  3 17  1  0  0  0  0
  5 18  1  0  0  0  0
  7 19  1  0  0  0  0
  7 20  1  0  0  0  0
M  END
>  <Alias name>
Xylose

>  <Cp(sol,298)>   J/mol/K
180.4

$$$$
8-Hydroxyquinoline
  ChemBrain IXL

 18 19  0  0  0  0  0  0  0  0  1 V2000
    4.8293    3.4495   -0.1254 C   0  0  0  0  0  0  0  0  0  0  0  0
    4.9554    4.8179    0.1106 C   0  0  0  0  0  0  0  0  0  0  0  0
    3.5810    2.8312   -0.0408 C   0  0  0  0  0  0  0  0  0  0  0  0
    5.9538    2.7035   -0.4458 C   0  0  0  0  0  0  0  0  0  0  0  0
    3.8277    5.5693    0.4324 C   0  0  0  0  0  0  0  0  0  0  0  0
    6.1647    5.4174    0.0287 N   0  0  0  0  0  0  0  0  0  0  0  0
    2.4537    3.5849    0.2814 C   0  0  0  0  0  0  0  0  0  0  0  0
    7.1864    3.3369   -0.5251 C   0  0  0  0  0  0  0  0  0  0  0  0
    2.5771    4.9543    0.5181 C   0  0  0  0  0  0  0  0  0  0  0  0
    3.9580    7.0086    0.6810 O   0  0  0  0  0  0  0  0  0  0  0  0
    7.2727    4.7078   -0.2822 C   0  0  0  0  0  0  0  0  0  0  0  0
    4.8720    7.3614    0.6000 H   0  0  0  0  0  0  0  0  0  0  0  0
    3.4875    1.7663   -0.2252 H   0  0  0  0  0  0  0  0  0  0  0  0
    5.8703    1.6370   -0.6321 H   0  0  0  0  0  0  0  0  0  0  0  0
    1.4831    3.1075    0.3479 H   0  0  0  0  0  0  0  0  0  0  0  0
    8.0749    2.7676   -0.7744 H   0  0  0  0  0  0  0  0  0  0  0  0
    1.7024    5.5399    0.7683 H   0  0  0  0  0  0  0  0  0  0  0  0
    8.2316    5.2040   -0.3433 H   0  0  0  0  0  0  0  0  0  0  0  0
  1  2  4  0  0  0  0
  1  3  4  0  0  0  0
  1  4  4  0  0  0  0
  2  5  4  0  0  0  0
  2  6  4  0  0  0  0
  3  7  4  0  0  0  0
  4  8  4  0  0  0  0
  5  9  4  0  0  0  0
  5 10  1  0  0  0  0
  6 11  4  0  0  0  0
  7  9  4  0  0  0  0
  8 11  4  0  0  0  0
 10 12  1  0  0  0  0
  3 13  1  0  0  0  0
  4 14  1  0  0  0  0
  7 15  1  0  0  0  0
  8 16  1  0  0  0  0
  9 17  1  0  0  0  0
 11 18  1  0  0  0  0
M  END
>  <Alias name>
8-Quinolinol

>  <Cp(sol,298)>   J/mol/K
180.42

$$$$
N-Acetylalanine amide
  ChemBrain IXL

 19 18  0  0  0  0  0  0  0  0  1 V2000
    5.7333    4.5801   -0.6261 C   0  0  0  0  0  0  0  0  0  0  0  0
    4.5735    5.1378    0.0877 N   0  0  0  0  0  0  0  0  0  0  0  0
    6.7795    5.6214   -0.7609 C   0  0  0  0  0  0  0  0  0  0  0  0
    6.2965    3.3838    0.1667 C   0  0  0  0  0  0  0  0  0  0  0  0
    3.3277    4.5019    0.0070 C   0  0  0  0  0  0  0  0  0  0  0  0
    8.0385    5.2879   -1.2755 N   0  0  0  0  0  0  0  0  0  0  0  0
    6.5445    6.7704   -0.4237 O   0  0  0  0  0  0  0  0  0  0  0  0
    2.1614    5.0667    0.7212 C   0  0  0  0  0  0  0  0  0  0  0  0
    3.2035    3.4824   -0.6519 O   0  0  0  0  0  0  0  0  0  0  0  0
    4.6754    5.9788    0.6360 H   0  0  0  0  0  0  0  0  0  0  0  0
    8.7525    5.9958   -1.3596 H   0  0  0  0  0  0  0  0  0  0  0  0
    8.2317    4.3401   -1.5622 H   0  0  0  0  0  0  0  0  0  0  0  0
    5.4261    4.2481   -1.6101 H   0  0  0  0  0  0  0  0  0  0  0  0
    7.1490    2.9714   -0.3586 H   0  0  0  0  0  0  0  0  0  0  0  0
    5.5313    2.6239    0.2653 H   0  0  0  0  0  0  0  0  0  0  0  0
    6.6046    3.7155    1.1506 H   0  0  0  0  0  0  0  0  0  0  0  0
    1.4904    4.2659    1.0067 H   0  0  0  0  0  0  0  0  0  0  0  0
    2.4991    5.5881    1.6082 H   0  0  0  0  0  0  0  0  0  0  0  0
    1.6410    5.7593    0.0714 H   0  0  0  0  0  0  0  0  0  0  0  0
  1  2  1  0  0  0  0
  1  3  1  0  0  0  0
  1  4  1  0  0  0  0
  2  5  1  0  0  0  0
  3  6  1  0  0  0  0
  3  7  2  0  0  0  0
  5  8  1  0  0  0  0
  5  9  2  0  0  0  0
  2 10  1  0  0  0  0
  6 11  1  0  0  0  0
  6 12  1  0  0  0  0
  1 13  1  0  0  0  0
  4 14  1  0  0  0  0
  4 15  1  0  0  0  0
  4 16  1  0  0  0  0
  8 17  1  0  0  0  0
  8 18  1  0  0  0  0
  8 19  1  0  0  0  0
M  END
>  <Alias name>
N-Acetyl-L-alanine amide

>  <Cp(sol,298)>   J/mol/K
181.3

$$$$
4-N,N-Dimethylaminopyridine
  ChemBrain IXL

 19 19  0  0  0  0  0  0  0  0  1 V2000
    4.8066    4.1717    0.3325 C   0  0  0  0  0  0  0  0  0  0  0  0
    4.7338    5.4955    0.7398 C   0  0  0  0  0  0  0  0  0  0  0  0
    3.6316    3.4533    0.1510 C   0  0  0  0  0  0  0  0  0  0  0  0
    6.0551    3.5688    0.1075 N   0  0  0  0  0  0  0  0  0  0  0  0
    3.4875    6.0805    0.9592 C   0  0  0  0  0  0  0  0  0  0  0  0
    2.4037    4.0736    0.3806 C   0  0  0  0  0  0  0  0  0  0  0  0
    2.3548    5.3651    0.7772 N   0  0  0  0  0  0  0  0  0  0  0  0
    7.2876    4.3456    0.2988 C   0  0  0  0  0  0  0  0  0  0  0  0
    6.1331    2.1608   -0.3194 C   0  0  0  0  0  0  0  0  0  0  0  0
    5.6418    6.0694    0.8858 H   0  0  0  0  0  0  0  0  0  0  0  0
    3.6705    2.4169   -0.1672 H   0  0  0  0  0  0  0  0  0  0  0  0
    3.4289    7.1121    1.2766 H   0  0  0  0  0  0  0  0  0  0  0  0
    1.4867    3.5169    0.2402 H   0  0  0  0  0  0  0  0  0  0  0  0
    7.0347    5.3512    0.6104 H   0  0  0  0  0  0  0  0  0  0  0  0
    7.8387    4.3841   -0.6327 H   0  0  0  0  0  0  0  0  0  0  0  0
    7.8972    3.8744    1.0599 H   0  0  0  0  0  0  0  0  0  0  0  0
    7.1724    1.8770   -0.4404 H   0  0  0  0  0  0  0  0  0  0  0  0
    5.6144    2.0395   -1.2623 H   0  0  0  0  0  0  0  0  0  0  0  0
    5.6722    1.5295    0.4301 H   0  0  0  0  0  0  0  0  0  0  0  0
  1  2  4  0  0  0  0
  1  3  4  0  0  0  0
  1  4  1  0  0  0  0
  2  5  4  0  0  0  0
  3  6  4  0  0  0  0
  5  7  4  0  0  0  0
  6  7  4  0  0  0  0
  4  8  1  0  0  0  0
  4  9  1  0  0  0  0
  2 10  1  0  0  0  0
  3 11  1  0  0  0  0
  5 12  1  0  0  0  0
  6 13  1  0  0  0  0
  8 14  1  0  0  0  0
  8 15  1  0  0  0  0
  8 16  1  0  0  0  0
  9 17  1  0  0  0  0
  9 18  1  0  0  0  0
  9 19  1  0  0  0  0
M  END
>  <Alias name>
4-Dimethylaminopyridine

>  <Cp(sol,298)>   J/mol/K
181.32

$$$$
2,4,6-Tribromoaniline
  ChemBrain IXL

 14 14  0  0  0  0  0  0  0  0  1 V2000
    5.3153    3.3881    0.0000 C   0  0  0  0  0  0  0  0  0  0  0  0
    3.9323    3.5706   -0.0010 C   0  0  0  0  0  0  0  0  0  0  0  0
    3.3988    4.8595   -0.0009 C   0  0  0  0  0  0  0  0  0  0  0  0
    4.2483    5.9660    0.0002 C   0  0  0  0  0  0  0  0  0  0  0  0
    5.6313    5.7836    0.0012 C   0  0  0  0  0  0  0  0  0  0  0  0
    6.1648    4.4946    0.0011 C   0  0  0  0  0  0  0  0  0  0  0  0
    1.4864    5.1118   -0.0023 Br  0  0  0  0  0  0  0  0  0  0  0  0
    6.0530    1.6058   -0.0001 Br  0  0  0  0  0  0  0  0  0  0  0  0
    6.8060    7.3136    0.0027 Br  0  0  0  0  0  0  0  0  0  0  0  0
    7.5528    4.3115    0.0021 N   0  0  0  0  0  0  0  0  0  0  0  0
    8.1673    5.1118    0.0026 H   0  0  0  0  0  0  0  0  0  0  0  0
    7.9387    3.3792    0.0023 H   0  0  0  0  0  0  0  0  0  0  0  0
    3.2728    2.7116   -0.0019 H   0  0  0  0  0  0  0  0  0  0  0  0
    3.8341    6.9667    0.0003 H   0  0  0  0  0  0  0  0  0  0  0  0
  1  2  4  0  0  0  0
  2  3  4  0  0  0  0
  3  4  4  0  0  0  0
  4  5  4  0  0  0  0
  5  6  4  0  0  0  0
  6  1  4  0  0  0  0
  3  7  1  0  0  0  0
  1  8  1  0  0  0  0
  5  9  1  0  0  0  0
  6 10  1  0  0  0  0
 10 11  1  0  0  0  0
 10 12  1  0  0  0  0
  2 13  1  0  0  0  0
  4 14  1  0  0  0  0
M  END
>  <Alias name>
2,4,6-Tribromoaniline

>  <Cp(sol,298)>   J/mol/K
181.4

$$$$
Caffeic acid
  ChemBrain IXL

 21 21  0  0  0  0  0  0  0  0  1 V2000
    5.0658    4.6284    0.0729 C   0  0  0  0  0  0  0  0  0  0  0  0
    5.1141    6.0226    0.0657 C   0  0  0  0  0  0  0  0  0  0  0  0
    3.8429    3.9737    0.2212 C   0  0  0  0  0  0  0  0  0  0  0  0
    6.3118    3.8440   -0.0768 C   0  0  0  0  0  0  0  0  0  0  0  0
    3.9396    6.7619    0.2068 C   0  0  0  0  0  0  0  0  0  0  0  0
    2.6684    4.7130    0.3623 C   0  0  0  0  0  0  0  0  0  0  0  0
    7.4825    4.4706   -0.2149 C   0  0  0  0  0  0  0  0  0  0  0  0
    2.7168    6.1072    0.3551 C   0  0  0  0  0  0  0  0  0  0  0  0
    3.9905    8.2310    0.1992 O   0  0  0  0  0  0  0  0  0  0  0  0
    8.7286    3.6862   -0.3646 C   0  0  0  0  0  0  0  0  0  0  0  0
    1.4791    6.8863    0.5039 O   0  0  0  0  0  0  0  0  0  0  0  0
    8.6770    2.2171   -0.3622 O   0  0  0  0  0  0  0  0  0  0  0  0
    9.7985    4.2588   -0.4901 O   0  0  0  0  0  0  0  0  0  0  0  0
    4.8888    8.6150    0.0903 H   0  0  0  0  0  0  0  0  0  0  0  0
    1.5980    7.8619    0.4885 H   0  0  0  0  0  0  0  0  0  0  0  0
    9.5466    1.7707   -0.4665 H   0  0  0  0  0  0  0  0  0  0  0  0
    6.0634    6.5309   -0.0495 H   0  0  0  0  0  0  0  0  0  0  0  0
    3.8054    2.8913    0.2268 H   0  0  0  0  0  0  0  0  0  0  0  0
    6.2739    2.7617   -0.0744 H   0  0  0  0  0  0  0  0  0  0  0  0
    1.7191    4.2047    0.4775 H   0  0  0  0  0  0  0  0  0  0  0  0
    7.5204    5.5529   -0.2173 H   0  0  0  0  0  0  0  0  0  0  0  0
  1  2  4  0  0  0  0
  1  3  4  0  0  0  0
  1  4  1  0  0  0  0
  2  5  4  0  0  0  0
  3  6  4  0  0  0  0
  4  7  2  0  0  0  0
  5  8  4  0  0  0  0
  5  9  1  0  0  0  0
  6  8  4  0  0  0  0
  7 10  1  0  0  0  0
  8 11  1  0  0  0  0
 10 12  1  0  0  0  0
 10 13  2  0  0  0  0
  9 14  1  0  0  0  0
 11 15  1  0  0  0  0
 12 16  1  0  0  0  0
  2 17  1  0  0  0  0
  3 18  1  0  0  0  0
  4 19  1  0  0  0  0
  6 20  1  0  0  0  0
  7 21  1  0  0  0  0
M  END
>  <Alias name>
Caffeic acid

>  <Cp(sol,298)>   J/mol/K
181.96

$$$$
1-Benzylimidazole
  ChemBrain IXL

 22 23  0  0  0  0  0  0  0  0  1 V2000
    1.4894    4.7163    0.2837 N   0  0  0  0  0  0  0  0  0  0  0  0
    2.1223    5.7027    0.4385 C   0  0  0  0  0  0  0  0  0  0  0  0
    2.2167    3.7898   -0.1377 C   0  0  0  0  0  0  0  0  0  0  0  0
    3.3611    4.2339   -0.2450 C   0  0  0  0  0  0  0  0  0  0  0  0
    3.3346    5.4416    0.1100 N   0  0  0  0  0  0  0  0  0  0  0  0
    5.8809    5.7164    0.0514 C   0  0  0  0  0  0  0  0  0  0  0  0
    6.0600    4.4069    0.5451 C   0  0  0  0  0  0  0  0  0  0  0  0
    7.3212    3.7849    0.4769 C   0  0  0  0  0  0  0  0  0  0  0  0
    8.4107    4.4607   -0.0825 C   0  0  0  0  0  0  0  0  0  0  0  0
    8.2453    5.7581   -0.5756 C   0  0  0  0  0  0  0  0  0  0  0  0
    6.9890    6.3842   -0.5097 C   0  0  0  0  0  0  0  0  0  0  0  0
    4.5113    6.4217    0.1214 C   0  0  0  0  0  0  0  0  0  0  0  0
    1.7477    6.6605    0.7953 H   0  0  0  0  0  0  0  0  0  0  0  0
    1.8958    2.7774   -0.3639 H   0  0  0  0  0  0  0  0  0  0  0  0
    4.2349    3.6811   -0.5866 H   0  0  0  0  0  0  0  0  0  0  0  0
    5.2228    3.8725    0.9813 H   0  0  0  0  0  0  0  0  0  0  0  0
    7.4537    2.7756    0.8597 H   0  0  0  0  0  0  0  0  0  0  0  0
    9.3864    3.9772   -0.1339 H   0  0  0  0  0  0  0  0  0  0  0  0
    9.0933    6.2823   -1.0102 H   0  0  0  0  0  0  0  0  0  0  0  0
    6.8754    7.3885   -0.8937 H   0  0  0  0  0  0  0  0  0  0  0  0
    4.4705    7.0050    1.0321 H   0  0  0  0  0  0  0  0  0  0  0  0
    4.4211    7.0884   -0.7249 H   0  0  0  0  0  0  0  0  0  0  0  0
  1  2  2  0  0  0  0
  1  3  1  0  0  0  0
  3  4  2  0  0  0  0
  4  5  1  0  0  0  0
  5  2  1  0  0  0  0
  6  7  4  0  0  0  0
  7  8  4  0  0  0  0
  8  9  4  0  0  0  0
  9 10  4  0  0  0  0
 10 11  4  0  0  0  0
 11  6  4  0  0  0  0
  6 12  1  0  0  0  0
 12  5  1  0  0  0  0
  2 13  1  0  0  0  0
  3 14  1  0  0  0  0
  4 15  1  0  0  0  0
  7 16  1  0  0  0  0
  8 17  1  0  0  0  0
  9 18  1  0  0  0  0
 10 19  1  0  0  0  0
 11 20  1  0  0  0  0
 12 21  1  0  0  0  0
 12 22  1  0  0  0  0
M  END
>  <Alias name>
1-Benzylimidazole

>  <Cp(sol,298)>   J/mol/K
182.1

$$$$
2-Amino-4-methylbenzothiazole
  ChemBrain IXL

 19 20  0  0  0  0  0  0  0  0  1 V2000
    2.4432    6.0563    0.3785 C   0  0  0  0  0  0  0  0  0  0  0  0
    2.4757    4.6708    0.1852 C   0  0  0  0  0  0  0  0  0  0  0  0
    3.7068    3.9923    0.1937 C   0  0  0  0  0  0  0  0  0  0  0  0
    4.8888    4.7265    0.3993 C   0  0  0  0  0  0  0  0  0  0  0  0
    4.8274    6.0270    0.5779 C   0  0  0  0  0  0  0  0  0  0  0  0
    3.6376    6.7449    0.5786 C   0  0  0  0  0  0  0  0  0  0  0  0
    6.3359    6.6707    0.7983 S   0  0  0  0  0  0  0  0  0  0  0  0
    6.2012    4.2594    0.4447 N   0  0  0  0  0  0  0  0  0  0  0  0
    7.0499    5.1590    0.6449 C   0  0  0  0  0  0  0  0  0  0  0  0
    8.4820    4.9845    0.7424 N   0  0  0  0  0  0  0  0  0  0  0  0
    3.7490    2.5189   -0.0113 C   0  0  0  0  0  0  0  0  0  0  0  0
    8.9011    4.0685    0.6522 H   0  0  0  0  0  0  0  0  0  0  0  0
    9.0838    5.7969    0.9053 H   0  0  0  0  0  0  0  0  0  0  0  0
    1.4944    6.5934    0.3739 H   0  0  0  0  0  0  0  0  0  0  0  0
    1.5491    4.1246    0.0283 H   0  0  0  0  0  0  0  0  0  0  0  0
    3.6407    7.8330    0.7330 H   0  0  0  0  0  0  0  0  0  0  0  0
    2.7492    2.1415   -0.1503 H   0  0  0  0  0  0  0  0  0  0  0  0
    4.1922    2.0460    0.8602 H   0  0  0  0  0  0  0  0  0  0  0  0
    4.3421    2.2946   -0.8932 H   0  0  0  0  0  0  0  0  0  0  0  0
  1  2  4  0  0  0  0
  2  3  4  0  0  0  0
  3  4  4  0  0  0  0
  4  5  4  0  0  0  0
  5  6  4  0  0  0  0
  6  1  4  0  0  0  0
  5  7  1  0  0  0  0
  4  8  1  0  0  0  0
  7  9  1  0  0  0  0
  9  8  2  0  0  0  0
  9 10  1  0  0  0  0
  3 11  1  0  0  0  0
 10 12  1  0  0  0  0
 10 13  1  0  0  0  0
  1 14  1  0  0  0  0
  2 15  1  0  0  0  0
  6 16  1  0  0  0  0
 11 17  1  0  0  0  0
 11 18  1  0  0  0  0
 11 19  1  0  0  0  0
M  END
>  <Alias name>
2-Amino-4-methylbenzothiazole

>  <Cp(sol,298)>   J/mol/K
182.3

$$$$
2-Hydroxyacetanilide
  ChemBrain IXL

 20 20  0  0  0  0  0  0  0  0  1 V2000
    2.4254    3.7918    0.0000 C   0  0  0  0  0  0  0  0  0  0  0  0
    2.4142    5.1867    0.0008 C   0  0  0  0  0  0  0  0  0  0  0  0
    3.6167    5.8938    0.0009 C   0  0  0  0  0  0  0  0  0  0  0  0
    4.8304    5.2060    0.0001 C   0  0  0  0  0  0  0  0  0  0  0  0
    4.8415    3.8110   -0.0007 C   0  0  0  0  0  0  0  0  0  0  0  0
    3.6390    3.1039   -0.0008 C   0  0  0  0  0  0  0  0  0  0  0  0
    6.0372    5.9156    0.0002 N   0  0  0  0  0  0  0  0  0  0  0  0
    8.5309    5.9756   -0.0009 C   0  0  0  0  0  0  0  0  0  0  0  0
    7.2552    5.2254   -0.0045 C   0  0  0  0  0  0  0  0  0  0  0  0
    7.2649    4.0054   -0.0115 O   0  0  0  0  0  0  0  0  0  0  0  0
    3.6050    7.3638    0.0017 O   0  0  0  0  0  0  0  0  0  0  0  0
    6.0291    6.9246    0.0036 H   0  0  0  0  0  0  0  0  0  0  0  0
    2.7108    7.7721    0.0022 H   0  0  0  0  0  0  0  0  0  0  0  0
    1.4918    3.2428    0.0000 H   0  0  0  0  0  0  0  0  0  0  0  0
    1.4720    5.7207    0.0014 H   0  0  0  0  0  0  0  0  0  0  0  0
    5.7837    3.2770   -0.0013 H   0  0  0  0  0  0  0  0  0  0  0  0
    3.6476    2.0209   -0.0014 H   0  0  0  0  0  0  0  0  0  0  0  0
    8.3246    7.0387   -0.0003 H   0  0  0  0  0  0  0  0  0  0  0  0
    9.1029    5.7194   -0.8842 H   0  0  0  0  0  0  0  0  0  0  0  0
    9.0990    5.7176    0.8844 H   0  0  0  0  0  0  0  0  0  0  0  0
  1  2  4  0  0  0  0
  2  3  4  0  0  0  0
  3  4  4  0  0  0  0
  4  5  4  0  0  0  0
  5  6  4  0  0  0  0
  6  1  4  0  0  0  0
  4  7  1  0  0  0  0
  8  9  1  0  0  0  0
  9 10  2  0  0  0  0
  9  7  1  0  0  0  0
  7 12  1  0  0  0  0
  3 11  1  0  0  0  0
 11 13  1  0  0  0  0
  1 14  1  0  0  0  0
  2 15  1  0  0  0  0
  5 16  1  0  0  0  0
  6 17  1  0  0  0  0
  8 18  1  0  0  0  0
  8 19  1  0  0  0  0
  8 20  1  0  0  0  0
M  END
>  <Alias name>
2-Hydroxyacetanilide

>  <Cp(sol,298)>   J/mol/K
182.4

$$$$
N-Methylpivalamide
  ChemBrain IXL

 21 20  0  0  0  0  0  0  0  0  1 V2000
    3.6283    2.9826    0.9225 C   0  0  0  0  0  0  0  0  0  0  0  0
    3.6201    4.2861    0.1005 C   0  0  0  0  0  0  0  0  0  0  0  0
    2.3618    5.1048    0.4483 C   0  0  0  0  0  0  0  0  0  0  0  0
    3.6122    3.9455   -1.4024 C   0  0  0  0  0  0  0  0  0  0  0  0
    4.8284    5.0787    0.4204 C   0  0  0  0  0  0  0  0  0  0  0  0
    4.7162    6.2002    0.8871 O   0  0  0  0  0  0  0  0  0  0  0  0
    6.1000    4.5414    0.1873 N   0  0  0  0  0  0  0  0  0  0  0  0
    7.3001    5.3274    0.5081 C   0  0  0  0  0  0  0  0  0  0  0  0
    6.1927    3.6146   -0.2008 H   0  0  0  0  0  0  0  0  0  0  0  0
    4.5128    2.4073    0.6781 H   0  0  0  0  0  0  0  0  0  0  0  0
    3.6337    3.2219    1.9787 H   0  0  0  0  0  0  0  0  0  0  0  0
    2.7443    2.4026    0.6883 H   0  0  0  0  0  0  0  0  0  0  0  0
    1.4776    4.5246    0.2146 H   0  0  0  0  0  0  0  0  0  0  0  0
    2.3676    5.3444    1.5044 H   0  0  0  0  0  0  0  0  0  0  0  0
    2.3558    6.0206   -0.1297 H   0  0  0  0  0  0  0  0  0  0  0  0
    4.4968    3.3706   -1.6470 H   0  0  0  0  0  0  0  0  0  0  0  0
    2.7283    3.3651   -1.6364 H   0  0  0  0  0  0  0  0  0  0  0  0
    3.6059    4.8616   -1.9801 H   0  0  0  0  0  0  0  0  0  0  0  0
    7.0372    6.3757    0.5773 H   0  0  0  0  0  0  0  0  0  0  0  0
    8.0397    5.1913   -0.2712 H   0  0  0  0  0  0  0  0  0  0  0  0
    7.7075    4.9941    1.4546 H   0  0  0  0  0  0  0  0  0  0  0  0
  1  2  1  0  0  0  0
  2  3  1  0  0  0  0
  2  4  1  0  0  0  0
  2  5  1  0  0  0  0
  5  6  2  0  0  0  0
  5  7  1  0  0  0  0
  7  8  1  0  0  0  0
  7  9  1  0  0  0  0
  1 10  1  0  0  0  0
  1 11  1  0  0  0  0
  1 12  1  0  0  0  0
  3 13  1  0  0  0  0
  3 14  1  0  0  0  0
  3 15  1  0  0  0  0
  4 16  1  0  0  0  0
  4 17  1  0  0  0  0
  4 18  1  0  0  0  0
  8 19  1  0  0  0  0
  8 20  1  0  0  0  0
  8 21  1  0  0  0  0
M  END
>  <Alias name>
N-Methylpivalamide

>  <Cp(sol,298)>   J/mol/K
183

$$$$
Neopentylglycol
  ChemBrain IXL

 19 18  0  0  0  0  0  0  0  0  1 V2000
    3.7093    3.3526   -0.3091 C   0  0  0  0  0  0  0  0  0  0  0  0
    4.4090    4.6024    0.2593 C   0  0  0  0  0  0  0  0  0  0  0  0
    2.9944    2.6012    0.8306 C   0  0  0  0  0  0  0  0  0  0  0  0
    2.6763    3.7800   -1.3698 C   0  0  0  0  0  0  0  0  0  0  0  0
    4.7574    2.4269   -0.9566 C   0  0  0  0  0  0  0  0  0  0  0  0
    5.3936    4.1949    1.2719 O   0  0  0  0  0  0  0  0  0  0  0  0
    1.9955    3.4846    1.4491 O   0  0  0  0  0  0  0  0  0  0  0  0
    5.8905    4.9333    1.6890 H   0  0  0  0  0  0  0  0  0  0  0  0
    1.4884    3.0840    2.1898 H   0  0  0  0  0  0  0  0  0  0  0  0
    4.9121    5.1301   -0.5416 H   0  0  0  0  0  0  0  0  0  0  0  0
    3.6723    5.2534    0.7135 H   0  0  0  0  0  0  0  0  0  0  0  0
    3.7206    2.3000    1.5756 H   0  0  0  0  0  0  0  0  0  0  0  0
    2.5019    1.7233    0.4310 H   0  0  0  0  0  0  0  0  0  0  0  0
    3.1787    4.3080   -2.1708 H   0  0  0  0  0  0  0  0  0  0  0  0
    2.1844    2.9016   -1.7691 H   0  0  0  0  0  0  0  0  0  0  0  0
    1.9398    4.4306   -0.9148 H   0  0  0  0  0  0  0  0  0  0  0  0
    5.4833    2.1265   -0.2111 H   0  0  0  0  0  0  0  0  0  0  0  0
    5.2599    2.9551   -1.7575 H   0  0  0  0  0  0  0  0  0  0  0  0
    4.2656    1.5486   -1.3561 H   0  0  0  0  0  0  0  0  0  0  0  0
  1  2  1  0  0  0  0
  1  3  1  0  0  0  0
  1  4  1  0  0  0  0
  1  5  1  0  0  0  0
  2  6  1  0  0  0  0
  3  7  1  0  0  0  0
  6  8  1  0  0  0  0
  7  9  1  0  0  0  0
  2 10  1  0  0  0  0
  2 11  1  0  0  0  0
  3 12  1  0  0  0  0
  3 13  1  0  0  0  0
  4 14  1  0  0  0  0
  4 15  1  0  0  0  0
  4 16  1  0  0  0  0
  5 17  1  0  0  0  0
  5 18  1  0  0  0  0
  5 19  1  0  0  0  0
M  END
>  <Alias name>
2,2-Dimethyl-1,3-propanediol

>  <Cp(sol,298)>   J/mol/K
183.18

$$$$
endo-5-Norbornene-2,3-dicarboxylic anhydride
  ChemBrain IXL

 20 22  0  0  0  0  0  0  0  0  1 V2000
    4.9261    3.6396    0.7455 C   0  0  0  0  0  0  0  0  0  0  0  0
    4.7527    3.1522   -0.7243 C   0  0  0  0  0  0  0  0  0  0  0  0
    3.4853    3.6241    1.2385 C   0  0  0  0  0  0  0  0  0  0  0  0
    5.3972    4.9785    0.5906 C   0  0  0  0  0  0  0  0  0  0  0  0
    3.2253    2.9830   -0.7964 C   0  0  0  0  0  0  0  0  0  0  0  0
    5.2279    4.2616   -1.4913 C   0  0  0  0  0  0  0  0  0  0  0  0
    2.9434    2.4953    0.5199 C   0  0  0  0  0  0  0  0  0  0  0  0
    2.9027    4.6399    0.5218 C   0  0  0  0  0  0  0  0  0  0  0  0
    5.5948    5.3469   -0.7237 O   0  0  0  0  0  0  0  0  0  0  0  0
    5.6052    5.7441    1.5230 O   0  0  0  0  0  0  0  0  0  0  0  0
    2.7503    4.2698   -0.6604 C   0  0  0  0  0  0  0  0  0  0  0  0
    5.3120    4.2663   -2.7127 O   0  0  0  0  0  0  0  0  0  0  0  0
    5.5891    3.0308    1.3127 H   0  0  0  0  0  0  0  0  0  0  0  0
    5.2772    2.2496   -0.9243 H   0  0  0  0  0  0  0  0  0  0  0  0
    3.3302    3.6594    2.3047 H   0  0  0  0  0  0  0  0  0  0  0  0
    2.8241    2.4225   -1.6297 H   0  0  0  0  0  0  0  0  0  0  0  0
    1.8710    2.4050    0.6842 H   0  0  0  0  0  0  0  0  0  0  0  0
    3.4657    1.5997    0.7309 H   0  0  0  0  0  0  0  0  0  0  0  0
    2.6135    5.6325    0.9163 H   0  0  0  0  0  0  0  0  0  0  0  0
    2.3024    4.8870   -1.4618 H   0  0  0  0  0  0  0  0  0  0  0  0
  1  2  1  0  0  0  0
  1  3  1  0  0  0  0
  1  4  1  0  0  0  0
  2  5  1  0  0  0  0
  2  6  1  0  0  0  0
  3  7  1  0  0  0  0
  3  8  1  0  0  0  0
  4  9  1  0  0  0  0
  4 10  2  0  0  0  0
  5 11  1  0  0  0  0
  5  7  1  0  0  0  0
  6 12  2  0  0  0  0
  6  9  1  0  0  0  0
  8 11  2  0  0  0  0
  1 13  1  0  0  0  0
  2 14  1  0  0  0  0
  3 15  1  0  0  0  0
  5 16  1  0  0  0  0
  7 17  1  0  0  0  0
  7 18  1  0  0  0  0
  8 19  1  0  0  0  0
 11 20  1  0  0  0  0
M  END
>  <Alias name>
endo-5-Norbornene-2,3-dicarboxylic anhydride

>  <Cp(sol,298)>   J/mol/K
183.3

$$$$
N,N-Diethylurea
  ChemBrain IXL

 20 19  0  0  0  0  0  0  0  0  1 V2000
    4.7121    4.2295    0.6245 N   0  0  0  0  0  0  0  0  0  0  0  0
    3.3369    4.0094    0.8026 C   0  0  0  0  0  0  0  0  0  0  0  0
    2.8930    2.8727    0.7896 O   0  0  0  0  0  0  0  0  0  0  0  0
    2.4710    5.0933    0.9956 N   0  0  0  0  0  0  0  0  0  0  0  0
    5.6125    3.0842    0.3722 C   0  0  0  0  0  0  0  0  0  0  0  0
    5.2503    5.6063    0.6910 C   0  0  0  0  0  0  0  0  0  0  0  0
    5.1373    2.3243   -0.8793 C   0  0  0  0  0  0  0  0  0  0  0  0
    6.7085    5.6298    0.1866 C   0  0  0  0  0  0  0  0  0  0  0  0
    2.8354    6.0337    1.0144 H   0  0  0  0  0  0  0  0  0  0  0  0
    1.4824    4.9335    1.1157 H   0  0  0  0  0  0  0  0  0  0  0  0
    5.5967    2.4188    1.2257 H   0  0  0  0  0  0  0  0  0  0  0  0
    6.6186    3.4385    0.2133 H   0  0  0  0  0  0  0  0  0  0  0  0
    4.6468    6.2570    0.0710 H   0  0  0  0  0  0  0  0  0  0  0  0
    5.2190    5.9558    1.7156 H   0  0  0  0  0  0  0  0  0  0  0  0
    5.7974    1.4864   -1.0648 H   0  0  0  0  0  0  0  0  0  0  0  0
    4.1297    1.9619   -0.7203 H   0  0  0  0  0  0  0  0  0  0  0  0
    5.1510    2.9907   -1.7330 H   0  0  0  0  0  0  0  0  0  0  0  0
    7.0802    6.6458    0.2058 H   0  0  0  0  0  0  0  0  0  0  0  0
    6.7458    5.2508   -0.8277 H   0  0  0  0  0  0  0  0  0  0  0  0
    7.3230    5.0098    0.8276 H   0  0  0  0  0  0  0  0  0  0  0  0
  1  2  1  0  0  0  0
  2  3  2  0  0  0  0
  2  4  1  0  0  0  0
  1  5  1  0  0  0  0
  1  6  1  0  0  0  0
  5  7  1  0  0  0  0
  6  8  1  0  0  0  0
  4  9  1  0  0  0  0
  4 10  1  0  0  0  0
  5 11  1  0  0  0  0
  5 12  1  0  0  0  0
  6 13  1  0  0  0  0
  6 14  1  0  0  0  0
  7 15  1  0  0  0  0
  7 16  1  0  0  0  0
  7 17  1  0  0  0  0
  8 18  1  0  0  0  0
  8 19  1  0  0  0  0
  8 20  1  0  0  0  0
M  END
>  <Alias name>
N,N-Diethylurea

>  <Cp(sol,298)>   J/mol/K
183.3

$$$$
Azaferrocene
  ChemBrain IXL

 20 29  0  0  0  0  0  0  0  0  1 V2000
    3.7787    6.0468    0.5176 C   0  0  0  0  0  0  0  0  0  0  0  0
    3.9759    5.3618    1.7367 C   0  0  0  0  0  0  0  0  0  0  0  0
    5.0331    6.1539   -0.1290 C   0  0  0  0  0  0  0  0  0  0  0  0
    5.9985    5.5376    0.6896 C   0  0  0  0  0  0  0  0  0  0  0  0
    5.3489    5.0515    1.8429 C   0  5  0  0  0  0  0  0  0  0  0  0
    4.5402    4.1516    0.1415 Fe  0  0  0  0  0  0  0  0  0  0  0  0
    3.1721    3.2656   -1.0249 N   0  0  0  0  0  0  0  0  0  0  0  0
    4.3931    3.2702   -1.7296 C   0  0  0  0  0  0  0  0  0  0  0  0
    3.3439    2.4580    0.1150 C   0  0  0  0  0  0  0  0  0  0  0  0
    4.7304    2.0775    0.1997 C   0  0  0  0  0  0  0  0  0  0  0  0
    5.3823    2.5791   -0.9346 C   0  5  0  0  0  0  0  0  0  0  0  0
    5.8283    4.5567    2.6817 H   0  0  0  0  0  0  0  0  0  0  0  0
    6.4688    2.4577   -1.1581 H   0  0  0  0  0  0  0  0  0  0  0  0
    2.8306    6.4011    0.1331 H   0  0  0  0  0  0  0  0  0  0  0  0
    3.2085    5.1088    2.4592 H   0  0  0  0  0  0  0  0  0  0  0  0
    5.2197    6.6166   -1.0904 H   0  0  0  0  0  0  0  0  0  0  0  0
    7.0598    5.4629    0.4778 H   0  0  0  0  0  0  0  0  0  0  0  0
    4.5678    3.7188   -2.6937 H   0  0  0  0  0  0  0  0  0  0  0  0
    2.5740    2.1755    0.8167 H   0  0  0  0  0  0  0  0  0  0  0  0
    5.2117    1.4980    0.9998 H   0  0  0  0  0  0  0  0  0  0  0  0
  1  2  4  0  0  0  0
  1  3  4  0  0  0  0
  3  4  4  0  0  0  0
  4  5  4  0  0  0  0
  5  2  4  0  0  0  0
  2  6  1  0  0  0  0
  6  3  1  0  0  0  0
  6  1  1  0  0  0  0
  6  4  1  0  0  0  0
  6  5  1  0  0  0  0
  7  8  4  0  0  0  0
  7  9  4  0  0  0  0
  9 10  4  0  0  0  0
 10 11  4  0  0  0  0
 11  8  4  0  0  0  0
 11  6  1  0  0  0  0
  8  6  1  0  0  0  0
 10  6  1  0  0  0  0
  7  6  1  0  0  0  0
  9  6  1  0  0  0  0
  5 12  1  0  0  0  0
 11 13  1  0  0  0  0
  1 14  1  0  0  0  0
  2 15  1  0  0  0  0
  3 16  1  0  0  0  0
  4 17  1  0  0  0  0
  8 18  1  0  0  0  0
  9 19  1  0  0  0  0
 10 20  1  0  0  0  0
M  END
>  <Alias name>
Azaferrocene

>  <Cp(sol,298)>   J/mol/K
183.4

$$$$
Acenaphthylene
  ChemBrain IXL

 20 22  0  0  0  0  0  0  0  0  1 V2000
    4.9634    4.6066   -0.0324 C   0  0  0  0  0  0  0  0  0  0  0  0
    3.9155    3.9256   -0.2231 C   0  0  0  0  0  0  0  0  0  0  0  0
    5.9633    3.8340    0.0065 C   0  0  0  0  0  0  0  0  0  0  0  0
    5.0075    5.9418    0.1070 C   0  0  0  0  0  0  0  0  0  0  0  0
    4.2916    2.5735   -0.3172 C   0  0  0  0  0  0  0  0  0  0  0  0
    2.6685    4.5591   -0.3020 C   0  0  0  0  0  0  0  0  0  0  0  0
    5.4992    2.5190   -0.1779 C   0  0  0  0  0  0  0  0  0  0  0  0
    7.2484    4.3548    0.2059 C   0  0  0  0  0  0  0  0  0  0  0  0
    3.8236    6.6538    0.0437 C   0  0  0  0  0  0  0  0  0  0  0  0
    6.2349    6.5467    0.3077 C   0  0  0  0  0  0  0  0  0  0  0  0
    2.6313    5.9575   -0.1631 C   0  0  0  0  0  0  0  0  0  0  0  0
    7.3777    5.7463    0.3583 C   0  0  0  0  0  0  0  0  0  0  0  0
    3.6233    1.6684   -0.4894 H   0  0  0  0  0  0  0  0  0  0  0  0
    1.7449    3.9893   -0.4663 H   0  0  0  0  0  0  0  0  0  0  0  0
    6.1058    1.5563   -0.2007 H   0  0  0  0  0  0  0  0  0  0  0  0
    8.1317    3.7044    0.2428 H   0  0  0  0  0  0  0  0  0  0  0  0
    3.8271    7.7363    0.1540 H   0  0  0  0  0  0  0  0  0  0  0  0
    6.3027    7.6265    0.4231 H   0  0  0  0  0  0  0  0  0  0  0  0
    1.6876    6.4994   -0.2153 H   0  0  0  0  0  0  0  0  0  0  0  0
    8.3544    6.2031    0.5147 H   0  0  0  0  0  0  0  0  0  0  0  0
  1  2  4  0  0  0  0
  1  3  4  0  0  0  0
  1  4  4  0  0  0  0
  2  5  1  0  0  0  0
  2  6  4  0  0  0  0
  3  7  1  0  0  0  0
  3  8  4  0  0  0  0
  4  9  4  0  0  0  0
  4 10  4  0  0  0  0
  5  7  2  0  0  0  0
  6 11  4  0  0  0  0
  8 12  4  0  0  0  0
  9 11  4  0  0  0  0
 10 12  4  0  0  0  0
  5 13  1  0  0  0  0
  6 14  1  0  0  0  0
  7 15  1  0  0  0  0
  8 16  1  0  0  0  0
  9 17  1  0  0  0  0
 10 18  1  0  0  0  0
 11 19  1  0  0  0  0
 12 20  1  0  0  0  0
M  END
>  <Alias name>
Acenaphthylene

>  <Cp(sol,298)>   J/mol/K
183.59

$$$$
Arabinose
  ChemBrain IXL

 20 20  0  0  0  0  0  0  0  0  1 V2000
    3.3921    4.2592    0.4336 C   0  0  0  0  0  0  0  0  0  0  0  0
    4.6062    3.6326    1.1496 C   0  0  0  0  0  0  0  0  0  0  0  0
    2.5058    3.1354   -0.1416 C   0  0  0  0  0  0  0  0  0  0  0  0
    2.6140    5.0582    1.3913 O   0  0  0  0  0  0  0  0  0  0  0  0
    5.4035    2.7758    0.1452 C   0  0  0  0  0  0  0  0  0  0  0  0
    5.4685    4.6974    1.6827 O   0  0  0  0  0  0  0  0  0  0  0  0
    3.3350    2.2870   -1.1263 C   0  0  0  0  0  0  0  0  0  0  0  0
    2.0246    2.2820    0.9549 O   0  0  0  0  0  0  0  0  0  0  0  0
    4.5170    1.7532   -0.4317 O   0  0  0  0  0  0  0  0  0  0  0  0
    5.9224    3.6356   -0.9289 O   0  0  0  0  0  0  0  0  0  0  0  0
    3.1051    5.8004    1.8087 H   0  0  0  0  0  0  0  0  0  0  0  0
    5.8286    5.3167    1.0094 H   0  0  0  0  0  0  0  0  0  0  0  0
    1.4852    2.7436    1.6347 H   0  0  0  0  0  0  0  0  0  0  0  0
    6.4437    3.1689   -1.6192 H   0  0  0  0  0  0  0  0  0  0  0  0
    3.7368    4.8954   -0.3723 H   0  0  0  0  0  0  0  0  0  0  0  0
    4.2606    3.0063    1.9627 H   0  0  0  0  0  0  0  0  0  0  0  0
    1.6598    3.5693   -0.6598 H   0  0  0  0  0  0  0  0  0  0  0  0
    6.2296    2.2950    0.6542 H   0  0  0  0  0  0  0  0  0  0  0  0
    2.7311    1.4683   -1.4974 H   0  0  0  0  0  0  0  0  0  0  0  0
    3.6538    2.9061   -1.9558 H   0  0  0  0  0  0  0  0  0  0  0  0
  2  5  1  0  0  0  0
  2  6  1  0  0  0  0
  3  7  1  0  0  0  0
  3  8  1  0  0  0  0
  5  9  1  0  0  0  0
  5 10  1  0  0  0  0
  7  9  1  0  0  0  0
  1  2  1  0  0  0  0
  1  3  1  0  0  0  0
  1  4  1  0  0  0  0
  4 11  1  0  0  0  0
  6 12  1  0  0  0  0
  8 13  1  0  0  0  0
 10 14  1  0  0  0  0
  1 15  1  0  0  0  0
  2 16  1  0  0  0  0
  3 17  1  0  0  0  0
  5 18  1  0  0  0  0
  7 19  1  0  0  0  0
  7 20  1  0  0  0  0
M  END
>  <Alias name>
Arabinose

>  <Cp(sol,298)>   J/mol/K
184.1

$$$$
Glutamine
  ChemBrain IXL

 20 19  0  0  0  0  0  0  0  0  1 V2000
    6.9666    5.0939   -0.5495 C   0  0  0  0  0  0  0  0  0  0  0  0
    5.7695    4.8130    0.3795 C   0  0  0  0  0  0  0  0  0  0  0  0
    8.1234    4.2741   -0.1250 C   0  0  0  0  0  0  0  0  0  0  0  0
    7.3215    6.5184   -0.4743 N   0  3  0  0  0  0  0  0  0  0  0  0
    4.5552    5.6415   -0.0827 C   0  0  0  0  0  0  0  0  0  0  0  0
    7.9039    2.9845    0.5456 O   0  5  0  0  0  0  0  0  0  0  0  0
    9.2592    4.6687   -0.3315 O   0  0  0  0  0  0  0  0  0  0  0  0
    3.3989    5.3542    0.7953 C   0  0  0  0  0  0  0  0  0  0  0  0
    2.2032    6.0640    0.6329 N   0  0  0  0  0  0  0  0  0  0  0  0
    3.4878    4.4989    1.6607 O   0  0  0  0  0  0  0  0  0  0  0  0
    8.1102    6.7007   -1.0765 H   0  0  0  0  0  0  0  0  0  0  0  0
    6.5354    7.0770   -0.7712 H   0  0  0  0  0  0  0  0  0  0  0  0
    7.5624    6.7552    0.4765 H   0  0  0  0  0  0  0  0  0  0  0  0
    2.1294    6.7708   -0.0834 H   0  0  0  0  0  0  0  0  0  0  0  0
    1.4152    5.8687    1.2321 H   0  0  0  0  0  0  0  0  0  0  0  0
    6.6998    4.8416   -1.5683 H   0  0  0  0  0  0  0  0  0  0  0  0
    5.5229    3.7591    0.3420 H   0  0  0  0  0  0  0  0  0  0  0  0
    6.0283    5.0873    1.3947 H   0  0  0  0  0  0  0  0  0  0  0  0
    4.7960    6.6960   -0.0291 H   0  0  0  0  0  0  0  0  0  0  0  0
    4.3069    5.3794   -1.1038 H   0  0  0  0  0  0  0  0  0  0  0  0
  1  2  1  0  0  0  0
  1  3  1  0  0  0  0
  1  4  1  0  0  0  0
  2  5  1  0  0  0  0
  3  6  1  0  0  0  0
  3  7  2  0  0  0  0
  5  8  1  0  0  0  0
  8  9  1  0  0  0  0
  8 10  2  0  0  0  0
  4 11  1  0  0  0  0
  4 12  1  0  0  0  0
  4 13  1  0  0  0  0
  9 14  1  0  0  0  0
  9 15  1  0  0  0  0
  1 16  1  0  0  0  0
  2 17  1  0  0  0  0
  2 18  1  0  0  0  0
  5 19  1  0  0  0  0
  5 20  1  0  0  0  0
M  END
>  <Alias name>
Glutamine

>  <Cp(sol,298)>   J/mol/K
184.18

$$$$
Lactide
  ChemBrain IXL

 18 18  0  0  0  0  0  0  0  0  1 V2000
    7.6798    3.6159   -0.0960 C   0  0  0  0  0  0  0  0  0  0  0  0
    6.2910    4.0229    0.4335 C   0  0  0  0  0  0  0  0  0  0  0  0
    5.2459    3.2627   -0.2877 C   0  0  0  0  0  0  0  0  0  0  0  0
    5.5466    2.2679   -0.9267 O   0  0  0  0  0  0  0  0  0  0  0  0
    6.0868    5.4625    0.2175 O   0  0  0  0  0  0  0  0  0  0  0  0
    2.2524    5.5528    0.0797 C   0  0  0  0  0  0  0  0  0  0  0  0
    3.6411    5.1460   -0.4500 C   0  0  0  0  0  0  0  0  0  0  0  0
    4.6864    5.9062    0.2710 C   0  0  0  0  0  0  0  0  0  0  0  0
    4.3857    6.9012    0.9098 O   0  0  0  0  0  0  0  0  0  0  0  0
    3.8455    3.7063   -0.2341 O   0  0  0  0  0  0  0  0  0  0  0  0
    7.7092    2.5437   -0.2456 H   0  0  0  0  0  0  0  0  0  0  0  0
    8.4380    3.9010    0.6228 H   0  0  0  0  0  0  0  0  0  0  0  0
    7.8683    4.1170   -1.0374 H   0  0  0  0  0  0  0  0  0  0  0  0
    6.2302    3.8045    1.4925 H   0  0  0  0  0  0  0  0  0  0  0  0
    2.0885    5.0983    1.0490 H   0  0  0  0  0  0  0  0  0  0  0  0
    2.2034    6.6306    0.1734 H   0  0  0  0  0  0  0  0  0  0  0  0
    1.4895    5.2154   -0.6109 H   0  0  0  0  0  0  0  0  0  0  0  0
    3.7017    5.3643   -1.5091 H   0  0  0  0  0  0  0  0  0  0  0  0
  1  2  1  0  0  0  0
  3  4  2  0  0  0  0
  3  2  1  0  0  0  0
  2  5  1  0  0  0  0
  6  7  1  0  0  0  0
  8  9  2  0  0  0  0
  8  7  1  0  0  0  0
  7 10  1  0  0  0  0
  8  5  1  0  0  0  0
 10  3  1  0  0  0  0
  1 11  1  0  0  0  0
  1 12  1  0  0  0  0
  1 13  1  0  0  0  0
  2 14  1  0  0  0  0
  6 15  1  0  0  0  0
  6 16  1  0  0  0  0
  6 17  1  0  0  0  0
  7 18  1  0  0  0  0
M  END
>  <Alias name>
Lactide

>  <Cp(sol,298)>   J/mol/K
184.3

$$$$
Creatine
  ChemBrain IXL

 18 17  0  0  0  0  0  0  0  0  1 V2000
    6.7103    3.9679    0.7877 N   0  0  0  0  0  0  0  0  0  0  0  0
    5.6083    4.5437    0.2724 C   0  3  0  0  0  0  0  0  0  0  0  0
    4.4885    3.8176    0.0979 N   0  0  0  0  0  0  0  0  0  0  0  0
    5.6260    5.8458   -0.0683 N   0  0  0  0  0  0  0  0  0  0  0  0
    4.4696    2.4636    0.4536 C   0  0  0  0  0  0  0  0  0  0  0  0
    3.3426    4.4162   -0.4392 C   0  0  0  0  0  0  0  0  0  0  0  0
    2.1542    3.6042   -0.0948 C   0  0  0  0  0  0  0  0  0  0  0  0
    1.4913    3.8807    0.8913 O   0  0  0  0  0  0  0  0  0  0  0  0
    1.7725    2.4643   -0.9410 O   0  5  0  0  0  0  0  0  0  0  0  0
    6.6966    2.9922    1.0445 H   0  0  0  0  0  0  0  0  0  0  0  0
    7.5502    4.5119    0.9173 H   0  0  0  0  0  0  0  0  0  0  0  0
    6.4658    6.3898    0.0616 H   0  0  0  0  0  0  0  0  0  0  0  0
    4.7996    6.2777   -0.4537 H   0  0  0  0  0  0  0  0  0  0  0  0
    5.4036    2.0004    0.1605 H   0  0  0  0  0  0  0  0  0  0  0  0
    4.3428    2.3737    1.5254 H   0  0  0  0  0  0  0  0  0  0  0  0
    3.6479    1.9695   -0.0499 H   0  0  0  0  0  0  0  0  0  0  0  0
    3.2300    5.4125   -0.0297 H   0  0  0  0  0  0  0  0  0  0  0  0
    3.4383    4.4773   -1.5162 H   0  0  0  0  0  0  0  0  0  0  0  0
  1  2  4  0  0  0  0
  2  3  4  0  0  0  0
  2  4  4  0  0  0  0
  3  5  1  0  0  0  0
  3  6  1  0  0  0  0
  7  8  2  0  0  0  0
  7  9  1  0  0  0  0
  7  6  1  0  0  0  0
  1 10  1  0  0  0  0
  1 11  1  0  0  0  0
  4 12  1  0  0  0  0
  4 13  1  0  0  0  0
  5 14  1  0  0  0  0
  5 15  1  0  0  0  0
  5 16  1  0  0  0  0
  6 17  1  0  0  0  0
  6 18  1  0  0  0  0
M  END
>  <Alias name>
Creatine

>  <Cp(sol,298)>   J/mol/K
184.5

$$$$
Tartaric acid
  ChemBrain IXL

 16 15  0  0  0  0  0  0  0  0  1 V2000
    3.1450    2.4021    0.2972 C   0  0  0  0  0  0  0  0  0  0  0  0
    3.4297    2.0955   -1.1225 C   0  0  0  0  0  0  0  0  0  0  0  0
    2.5266    1.7440   -1.8636 O   0  0  0  0  0  0  0  0  0  0  0  0
    4.8006    2.2145   -1.6395 O   0  0  0  0  0  0  0  0  0  0  0  0
    4.1199    3.4874    0.7937 C   0  0  0  0  0  0  0  0  0  0  0  0
    3.8198    4.7679    0.1151 C   0  0  0  0  0  0  0  0  0  0  0  0
    4.7074    5.5853   -0.0654 O   0  0  0  0  0  0  0  0  0  0  0  0
    2.4523    5.0550   -0.3415 O   0  0  0  0  0  0  0  0  0  0  0  0
    1.7637    2.8881    0.4261 O   0  0  0  0  0  0  0  0  0  0  0  0
    5.4999    3.0830    0.4891 O   0  0  0  0  0  0  0  0  0  0  0  0
    5.4680    2.5127   -0.9823 H   0  0  0  0  0  0  0  0  0  0  0  0
    1.7972    4.3439   -0.1642 H   0  0  0  0  0  0  0  0  0  0  0  0
    1.4974    3.1464    1.3364 H   0  0  0  0  0  0  0  0  0  0  0  0
    6.1923    3.7185    0.7772 H   0  0  0  0  0  0  0  0  0  0  0  0
    3.2693    1.5057    0.8921 H   0  0  0  0  0  0  0  0  0  0  0  0
    4.0078    3.6110    1.8638 H   0  0  0  0  0  0  0  0  0  0  0  0
  1  2  1  0  0  0  0
  2  3  2  0  0  0  0
  2  4  1  0  0  0  0
  5  6  1  0  0  0  0
  6  7  2  0  0  0  0
  6  8  1  0  0  0  0
  5  1  1  0  0  0  0
  1  9  1  0  0  0  0
  5 10  1  0  0  0  0
  4 11  1  0  0  0  0
  8 12  1  0  0  0  0
  9 13  1  0  0  0  0
 10 14  1  0  0  0  0
  1 15  1  0  0  0  0
  5 16  1  0  0  0  0
M  END
>  <Alias name>
Tartaric acid

>  <Cp(sol,298)>   J/mol/K
184.5

$$$$
Coumarilic acid
  ChemBrain IXL

 18 19  0  0  0  0  0  0  0  0  1 V2000
    4.8972    4.3454    0.0345 C   0  0  0  0  0  0  0  0  0  0  0  0
    4.8757    5.6106    0.1013 C   0  0  0  0  0  0  0  0  0  0  0  0
    6.1660    3.9468   -0.1636 C   0  0  0  0  0  0  0  0  0  0  0  0
    3.7714    3.5613    0.1561 C   0  0  0  0  0  0  0  0  0  0  0  0
    6.1618    6.0833   -0.0572 O   0  0  0  0  0  0  0  0  0  0  0  0
    3.6966    6.3044    0.3050 C   0  0  0  0  0  0  0  0  0  0  0  0
    6.8987    4.9130   -0.2152 C   0  0  0  0  0  0  0  0  0  0  0  0
    2.5537    4.1879    0.3644 C   0  0  0  0  0  0  0  0  0  0  0  0
    2.5134    5.5782    0.4404 C   0  0  0  0  0  0  0  0  0  0  0  0
    8.3760    4.7834   -0.4218 C   0  0  0  0  0  0  0  0  0  0  0  0
    8.9982    3.4421   -0.5701 O   0  0  0  0  0  0  0  0  0  0  0  0
    9.0752    5.7795   -0.4662 O   0  0  0  0  0  0  0  0  0  0  0  0
    8.3767    2.6803   -0.5303 H   0  0  0  0  0  0  0  0  0  0  0  0
    6.5010    2.9208   -0.2610 H   0  0  0  0  0  0  0  0  0  0  0  0
    3.8382    2.4818    0.0919 H   0  0  0  0  0  0  0  0  0  0  0  0
    3.6943    7.3856    0.3595 H   0  0  0  0  0  0  0  0  0  0  0  0
    1.6476    3.6021    0.4669 H   0  0  0  0  0  0  0  0  0  0  0  0
    1.5720    6.0883    0.6033 H   0  0  0  0  0  0  0  0  0  0  0  0
  1  2  4  0  0  0  0
  1  3  1  0  0  0  0
  1  4  4  0  0  0  0
  2  5  1  0  0  0  0
  2  6  4  0  0  0  0
  3  7  2  0  0  0  0
  4  8  4  0  0  0  0
  5  7  1  0  0  0  0
  6  9  4  0  0  0  0
  7 10  1  0  0  0  0
  8  9  4  0  0  0  0
 10 11  1  0  0  0  0
 10 12  2  0  0  0  0
 11 13  1  0  0  0  0
  3 14  1  0  0  0  0
  4 15  1  0  0  0  0
  6 16  1  0  0  0  0
  8 17  1  0  0  0  0
  9 18  1  0  0  0  0
M  END
>  <Alias name>
Benzofuran-2-carboxylic acid

>  <Cp(sol,298)>   J/mol/K
184.8

$$$$
N-Methylphthalimide
  ChemBrain IXL

 19 20  0  0  0  0  0  0  0  0  1 V2000
    4.9806    5.6333    0.3435 C   0  0  0  0  0  0  0  0  0  0  0  0
    5.0814    4.3974    0.2573 C   0  0  0  0  0  0  0  0  0  0  0  0
    6.2244    6.1361    0.3484 C   0  0  0  0  0  0  0  0  0  0  0  0
    3.7679    6.2822    0.4128 C   0  0  0  0  0  0  0  0  0  0  0  0
    6.3902    4.1046    0.2088 C   0  0  0  0  0  0  0  0  0  0  0  0
    3.9912    3.5589    0.2212 C   0  0  0  0  0  0  0  0  0  0  0  0
    7.0435    5.1826    0.2270 N   0  0  0  0  0  0  0  0  0  0  0  0
    6.5158    7.3163    0.4622 O   0  0  0  0  0  0  0  0  0  0  0  0
    2.6140    5.5124    0.3833 C   0  0  0  0  0  0  0  0  0  0  0  0
    6.8693    2.9829    0.1677 O   0  0  0  0  0  0  0  0  0  0  0  0
    2.7277    4.1284    0.2854 C   0  0  0  0  0  0  0  0  0  0  0  0
    8.5118    5.3102    0.0547 C   0  0  0  0  0  0  0  0  0  0  0  0
    3.7181    7.3615    0.4871 H   0  0  0  0  0  0  0  0  0  0  0  0
    4.1181    2.4870    0.1440 H   0  0  0  0  0  0  0  0  0  0  0  0
    1.6423    5.9810    0.4348 H   0  0  0  0  0  0  0  0  0  0  0  0
    1.8458    3.5061    0.2596 H   0  0  0  0  0  0  0  0  0  0  0  0
    8.7834    6.3585    0.0127 H   0  0  0  0  0  0  0  0  0  0  0  0
    8.8118    4.8232   -0.8656 H   0  0  0  0  0  0  0  0  0  0  0  0
    9.0168    4.8405    0.8918 H   0  0  0  0  0  0  0  0  0  0  0  0
  1  2  4  0  0  0  0
  1  3  1  0  0  0  0
  1  4  4  0  0  0  0
  2  5  1  0  0  0  0
  2  6  4  0  0  0  0
  3  7  1  0  0  0  0
  3  8  2  0  0  0  0
  4  9  4  0  0  0  0
  5 10  2  0  0  0  0
  5  7  1  0  0  0  0
  6 11  4  0  0  0  0
  9 11  4  0  0  0  0
  7 12  1  0  0  0  0
  4 13  1  0  0  0  0
  6 14  1  0  0  0  0
  9 15  1  0  0  0  0
 11 16  1  0  0  0  0
 12 17  1  0  0  0  0
 12 18  1  0  0  0  0
 12 19  1  0  0  0  0
M  END
>  <Alias name>
N-Methylphthalimide

>  <Cp(sol,298)>   J/mol/K
185.33

$$$$
(1,1-Dimethylethyl)urea
  ChemBrain IXL

 23 22  0  0  0  0  0  0  0  0  1 V2000
    4.8196    4.1667   -0.6841 N   0  0  0  0  0  0  0  0  0  0  0  0
    3.5230    4.0609   -0.1667 C   0  0  0  0  0  0  0  0  0  0  0  0
    3.3564    3.7893    1.0109 O   0  0  0  0  0  0  0  0  0  0  0  0
    2.4176    4.2667   -1.0008 N   0  0  0  0  0  0  0  0  0  0  0  0
    5.9803    3.9472    0.1909 C   0  0  0  0  0  0  0  0  0  0  0  0
    5.9376    2.5120    0.7504 C   0  0  0  0  0  0  0  0  0  0  0  0
    5.9425    4.9543    1.3567 C   0  0  0  0  0  0  0  0  0  0  0  0
    7.2774    4.1451   -0.6171 C   0  0  0  0  0  0  0  0  0  0  0  0
    5.9553    6.3896    0.7960 C   0  0  0  0  0  0  0  0  0  0  0  0
    4.9574    4.3936   -1.6575 H   0  0  0  0  0  0  0  0  0  0  0  0
    2.5554    4.4905   -1.9750 H   0  0  0  0  0  0  0  0  0  0  0  0
    1.4832    4.1912   -0.6278 H   0  0  0  0  0  0  0  0  0  0  0  0
    6.7953    2.3487    1.3913 H   0  0  0  0  0  0  0  0  0  0  0  0
    5.0283    2.3743    1.3223 H   0  0  0  0  0  0  0  0  0  0  0  0
    5.9594    1.8042   -0.0690 H   0  0  0  0  0  0  0  0  0  0  0  0
    5.0408    4.8014    1.9367 H   0  0  0  0  0  0  0  0  0  0  0  0
    6.8086    4.8063    1.9898 H   0  0  0  0  0  0  0  0  0  0  0  0
    7.3002    5.1489   -1.0232 H   0  0  0  0  0  0  0  0  0  0  0  0
    7.3113    3.4271   -1.4272 H   0  0  0  0  0  0  0  0  0  0  0  0
    8.1325    3.9986    0.0312 H   0  0  0  0  0  0  0  0  0  0  0  0
    5.0958    6.5338    0.1531 H   0  0  0  0  0  0  0  0  0  0  0  0
    5.9164    7.0974    1.6149 H   0  0  0  0  0  0  0  0  0  0  0  0
    6.8628    6.5465    0.2261 H   0  0  0  0  0  0  0  0  0  0  0  0
  1  2  1  0  0  0  0
  2  3  2  0  0  0  0
  2  4  1  0  0  0  0
  1  5  1  0  0  0  0
  5  6  1  0  0  0  0
  5  7  1  0  0  0  0
  5  8  1  0  0  0  0
  7  9  1  0  0  0  0
  1 10  1  0  0  0  0
  4 11  1  0  0  0  0
  4 12  1  0  0  0  0
  6 13  1  0  0  0  0
  6 14  1  0  0  0  0
  6 15  1  0  0  0  0
  7 16  1  0  0  0  0
  7 17  1  0  0  0  0
  8 18  1  0  0  0  0
  8 19  1  0  0  0  0
  8 20  1  0  0  0  0
  9 21  1  0  0  0  0
  9 22  1  0  0  0  0
  9 23  1  0  0  0  0
M  END
>  <Alias name>
(1,1-Dimethylethyl)urea

>  <Cp(sol,298)>   J/mol/K
185.5

$$$$
t-Butylurea
  ChemBrain IXL

 20 19  0  0  0  0  0  0  0  0  1 V2000
    4.7688    5.1714    0.4335 N   0  0  0  0  0  0  0  0  0  0  0  0
    6.0829    4.7260    0.2470 C   0  0  0  0  0  0  0  0  0  0  0  0
    6.2911    3.6117   -0.2039 O   0  0  0  0  0  0  0  0  0  0  0  0
    7.1581    5.5594    0.5778 N   0  0  0  0  0  0  0  0  0  0  0  0
    3.6399    4.2952    0.0891 C   0  0  0  0  0  0  0  0  0  0  0  0
    2.3150    5.0193    0.3972 C   0  0  0  0  0  0  0  0  0  0  0  0
    3.7228    3.0001    0.9201 C   0  0  0  0  0  0  0  0  0  0  0  0
    3.6985    3.9476   -1.4110 C   0  0  0  0  0  0  0  0  0  0  0  0
    4.5967    6.0938    0.8044 H   0  0  0  0  0  0  0  0  0  0  0  0
    6.9859    6.4812    0.9503 H   0  0  0  0  0  0  0  0  0  0  0  0
    8.1052    5.2383    0.4437 H   0  0  0  0  0  0  0  0  0  0  0  0
    1.4833    4.3737    0.1437 H   0  0  0  0  0  0  0  0  0  0  0  0
    2.2739    5.2638    1.4515 H   0  0  0  0  0  0  0  0  0  0  0  0
    2.2567    5.9294   -0.1870 H   0  0  0  0  0  0  0  0  0  0  0  0
    4.6522    2.4892    0.7007 H   0  0  0  0  0  0  0  0  0  0  0  0
    2.8889    2.3562    0.6691 H   0  0  0  0  0  0  0  0  0  0  0  0
    3.6854    3.2446    1.9744 H   0  0  0  0  0  0  0  0  0  0  0  0
    4.6281    3.4356   -1.6269 H   0  0  0  0  0  0  0  0  0  0  0  0
    3.6437    4.8580   -1.9950 H   0  0  0  0  0  0  0  0  0  0  0  0
    2.8649    3.3048   -1.6655 H   0  0  0  0  0  0  0  0  0  0  0  0
  1  2  1  0  0  0  0
  2  3  2  0  0  0  0
  2  4  1  0  0  0  0
  1  5  1  0  0  0  0
  5  6  1  0  0  0  0
  5  7  1  0  0  0  0
  5  8  1  0  0  0  0
  1  9  1  0  0  0  0
  4 10  1  0  0  0  0
  4 11  1  0  0  0  0
  6 12  1  0  0  0  0
  6 13  1  0  0  0  0
  6 14  1  0  0  0  0
  7 15  1  0  0  0  0
  7 16  1  0  0  0  0
  7 17  1  0  0  0  0
  8 18  1  0  0  0  0
  8 19  1  0  0  0  0
  8 20  1  0  0  0  0
M  END
>  <Alias name>
t-Butylcarbamide

>  <Cp(sol,298)>   J/mol/K
185.5

$$$$
4,4'-Bipyridine
  ChemBrain IXL

 20 21  0  0  0  0  0  0  0  0  1 V2000
    8.5308    4.6208    0.0000 N   0  0  0  0  0  0  0  0  0  0  0  0
    7.8650    3.4451   -0.0002 C   0  0  0  0  0  0  0  0  0  0  0  0
    6.4668    3.4226   -0.0002 C   0  0  0  0  0  0  0  0  0  0  0  0
    5.7546    4.6208    0.0000 C   0  0  0  0  0  0  0  0  0  0  0  0
    6.4668    5.8191    0.0002 C   0  0  0  0  0  0  0  0  0  0  0  0
    7.8650    5.7966    0.0002 C   0  0  0  0  0  0  0  0  0  0  0  0
    4.2428    4.6208    0.0000 C   0  0  0  0  0  0  0  0  0  0  0  0
    3.5307    5.8190    0.0004 C   0  0  0  0  0  0  0  0  0  0  0  0
    2.1325    5.7966    0.0004 C   0  0  0  0  0  0  0  0  0  0  0  0
    1.4668    4.6208    0.0000 N   0  0  0  0  0  0  0  0  0  0  0  0
    2.1325    3.4451   -0.0004 C   0  0  0  0  0  0  0  0  0  0  0  0
    3.5307    3.4226   -0.0004 C   0  0  0  0  0  0  0  0  0  0  0  0
    8.4180    2.5149   -0.0003 H   0  0  0  0  0  0  0  0  0  0  0  0
    5.9389    2.4771   -0.0003 H   0  0  0  0  0  0  0  0  0  0  0  0
    5.9389    6.7646    0.0003 H   0  0  0  0  0  0  0  0  0  0  0  0
    8.4180    6.7268    0.0003 H   0  0  0  0  0  0  0  0  0  0  0  0
    4.0586    6.7646    0.0007 H   0  0  0  0  0  0  0  0  0  0  0  0
    1.5795    6.7268    0.0007 H   0  0  0  0  0  0  0  0  0  0  0  0
    1.5795    2.5149   -0.0006 H   0  0  0  0  0  0  0  0  0  0  0  0
    4.0586    2.4771   -0.0007 H   0  0  0  0  0  0  0  0  0  0  0  0
  1  6  4  0  0  0  0
  1  2  4  0  0  0  0
  2  3  4  0  0  0  0
  3  4  4  0  0  0  0
  4  5  4  0  0  0  0
  4  7  1  0  0  0  0
  5  6  4  0  0  0  0
  7  8  4  0  0  0  0
  7 12  4  0  0  0  0
  8  9  4  0  0  0  0
  9 10  4  0  0  0  0
 10 11  4  0  0  0  0
 11 12  4  0  0  0  0
  2 13  1  0  0  0  0
  3 14  1  0  0  0  0
  5 15  1  0  0  0  0
  6 16  1  0  0  0  0
  8 17  1  0  0  0  0
  9 18  1  0  0  0  0
 11 19  1  0  0  0  0
 12 20  1  0  0  0  0
M  END
>  <Alias name>
4,4'-Bipyridine

>  <Cp(sol,298)>   J/mol/K
185.6

$$$$
beta-D-Ribose
  ChemBrain IXL

 20 20  0  0  0  0  0  0  0  0  1 V2000
    4.0103    5.4893    0.2844 O   0  0  0  0  0  0  0  0  0  0  0  0
    5.3158    5.1159   -0.3376 C   0  0  0  0  0  0  0  0  0  0  0  0
    5.1168    3.6830   -0.8416 C   0  0  0  0  0  0  0  0  0  0  0  0
    4.0804    3.0985    0.1020 C   0  0  0  0  0  0  0  0  0  0  0  0
    3.1493    4.2758    0.4111 C   0  0  0  0  0  0  0  0  0  0  0  0
    2.0886    4.3318   -0.6060 O   0  0  0  0  0  0  0  0  0  0  0  0
    6.4122    5.1231    0.7477 C   0  0  0  0  0  0  0  0  0  0  0  0
    6.0332    4.2100    1.8360 O   0  0  0  0  0  0  0  0  0  0  0  0
    4.5703    3.7173   -2.2065 O   0  0  0  0  0  0  0  0  0  0  0  0
    3.3533    1.9763   -0.5118 O   0  0  0  0  0  0  0  0  0  0  0  0
    1.4899    3.5524   -0.6256 H   0  0  0  0  0  0  0  0  0  0  0  0
    6.6796    4.1528    2.5743 H   0  0  0  0  0  0  0  0  0  0  0  0
    4.3718    2.8375   -2.5970 H   0  0  0  0  0  0  0  0  0  0  0  0
    2.8822    2.1927   -1.3469 H   0  0  0  0  0  0  0  0  0  0  0  0
    5.5813    5.7891   -1.1432 H   0  0  0  0  0  0  0  0  0  0  0  0
    6.0420    3.1204   -0.8186 H   0  0  0  0  0  0  0  0  0  0  0  0
    4.5688    2.7782    1.0140 H   0  0  0  0  0  0  0  0  0  0  0  0
    2.7168    4.1943    1.4005 H   0  0  0  0  0  0  0  0  0  0  0  0
    7.3505    4.7989    0.3148 H   0  0  0  0  0  0  0  0  0  0  0  0
    6.5238    6.1260    1.1408 H   0  0  0  0  0  0  0  0  0  0  0  0
  1  2  1  0  0  0  0
  2  3  1  0  0  0  0
  3  4  1  0  0  0  0
  4  5  1  0  0  0  0
  5  1  1  0  0  0  0
  5  6  1  0  0  0  0
  2  7  1  0  0  0  0
  7  8  1  0  0  0  0
  3  9  1  0  0  0  0
  4 10  1  0  0  0  0
  6 11  1  0  0  0  0
  8 12  1  0  0  0  0
  9 13  1  0  0  0  0
 10 14  1  0  0  0  0
  2 15  1  0  0  0  0
  3 16  1  0  0  0  0
  4 17  1  0  0  0  0
  5 18  1  0  0  0  0
  7 19  1  0  0  0  0
  7 20  1  0  0  0  0
M  END
>  <Alias name>
D-Ribose

>  <Cp(sol,298)>   J/mol/K
185.97

$$$$
3-Trichlorosilylpropionitrile
  ChemBrain IXL

 12 11  0  0  0  0  0  0  0  0  1 V2000
    3.8417    4.4664    0.2499 C   0  0  0  0  0  0  0  0  0  0  0  0
    5.0150    4.4664   -0.7492 C   0  0  0  0  0  0  0  0  0  0  0  0
    2.5087    4.4664   -0.5233 C   0  0  0  0  0  0  0  0  0  0  0  0
    1.5070    4.4664   -1.1042 N   0  0  0  0  0  0  0  0  0  0  0  0
    6.6283    4.4665    0.1865 Si  0  0  0  0  0  0  0  0  0  0  0  0
    8.1739    4.4665   -1.1296 Cl  0  0  0  0  0  0  0  0  0  0  0  0
    6.7335    6.1240    1.3538 Cl  0  0  0  0  0  0  0  0  0  0  0  0
    6.7336    2.8090    1.3538 Cl  0  0  0  0  0  0  0  0  0  0  0  0
    3.8979    3.5821    0.8726 H   0  0  0  0  0  0  0  0  0  0  0  0
    3.8979    5.3507    0.8726 H   0  0  0  0  0  0  0  0  0  0  0  0
    4.9588    5.3507   -1.3720 H   0  0  0  0  0  0  0  0  0  0  0  0
    4.9589    3.5822   -1.3719 H   0  0  0  0  0  0  0  0  0  0  0  0
  1  2  1  0  0  0  0
  3  4  3  0  0  0  0
  3  1  1  0  0  0  0
  5  6  1  0  0  0  0
  5  7  1  0  0  0  0
  5  8  1  0  0  0  0
  5  2  1  0  0  0  0
  1  9  1  0  0  0  0
  1 10  1  0  0  0  0
  2 11  1  0  0  0  0
  2 12  1  0  0  0  0
M  END
>  <Alias name>
3-Trichlorosilylpropionitrile

>  <Cp(sol,298)>   J/mol/K
186.1

$$$$
2,4-Dichlorobenzaldehyde
  ChemBrain IXL

 14 14  0  0  0  0  0  0  0  0  1 V2000
    6.6000    3.9061    0.0000 C   0  0  0  0  0  0  0  0  0  0  0  0
    6.6829    5.2987    0.0001 C   0  0  0  0  0  0  0  0  0  0  0  0
    5.5183    6.0667    0.0001 C   0  0  0  0  0  0  0  0  0  0  0  0
    4.2709    5.4422    0.0001 C   0  0  0  0  0  0  0  0  0  0  0  0
    4.1881    4.0496    0.0000 C   0  0  0  0  0  0  0  0  0  0  0  0
    5.3526    3.2816    0.0000 C   0  0  0  0  0  0  0  0  0  0  0  0
    5.2467    1.5008   -0.0001 Cl  0  0  0  0  0  0  0  0  0  0  0  0
    2.7817    6.4244    0.0002 Cl  0  0  0  0  0  0  0  0  0  0  0  0
    5.6062    7.5441    0.0002 C   0  0  0  0  0  0  0  0  0  0  0  0
    6.6971    8.0903    0.0002 O   0  0  0  0  0  0  0  0  0  0  0  0
    7.5041    3.3099    0.0000 H   0  0  0  0  0  0  0  0  0  0  0  0
    7.6513    5.7835    0.0001 H   0  0  0  0  0  0  0  0  0  0  0  0
    3.2197    3.5648    0.0000 H   0  0  0  0  0  0  0  0  0  0  0  0
    4.7021    8.1403    0.0002 H   0  0  0  0  0  0  0  0  0  0  0  0
  1  2  4  0  0  0  0
  2  3  4  0  0  0  0
  3  4  4  0  0  0  0
  4  5  4  0  0  0  0
  5  6  4  0  0  0  0
  1  6  4  0  0  0  0
  6  7  1  0  0  0  0
  4  8  1  0  0  0  0
  3  9  1  0  0  0  0
  9 10  2  0  0  0  0
  1 11  1  0  0  0  0
  2 12  1  0  0  0  0
  5 13  1  0  0  0  0
  9 14  1  0  0  0  0
M  END
>  <Alias name>
2,4-Dichlorobenzaldehyde

>  <Cp(sol,298)>   J/mol/K
186.5

$$$$
Glutaric acid
  ChemBrain IXL

 17 16  0  0  0  0  0  0  0  0  1 V2000
    1.9150    6.6406    1.3281 O   0  0  0  0  0  0  0  0  0  0  0  0
    2.7076    5.7874    0.9647 C   0  0  0  0  0  0  0  0  0  0  0  0
    6.3768    2.7955   -0.6946 O   0  0  0  0  0  0  0  0  0  0  0  0
    4.0171    6.1856    0.4015 C   0  0  0  0  0  0  0  0  0  0  0  0
    4.8201    4.9247    0.0273 C   0  0  0  0  0  0  0  0  0  0  0  0
    6.9553    4.1284   -0.9173 C   0  0  0  0  0  0  0  0  0  0  0  0
    8.0715    4.2364   -1.3977 O   0  0  0  0  0  0  0  0  0  0  0  0
    6.1837    5.3393   -0.5587 C   0  0  0  0  0  0  0  0  0  0  0  0
    2.3619    4.3637    1.0860 O   0  0  0  0  0  0  0  0  0  0  0  0
    6.9521    2.0435   -0.9589 H   0  0  0  0  0  0  0  0  0  0  0  0
    1.4750    4.1828    1.4692 H   0  0  0  0  0  0  0  0  0  0  0  0
    4.5672    6.7588    1.1375 H   0  0  0  0  0  0  0  0  0  0  0  0
    3.8607    6.7899   -0.4835 H   0  0  0  0  0  0  0  0  0  0  0  0
    4.2701    4.3516   -0.7088 H   0  0  0  0  0  0  0  0  0  0  0  0
    4.9763    4.3203    0.9123 H   0  0  0  0  0  0  0  0  0  0  0  0
    6.7335    5.9129    0.1773 H   0  0  0  0  0  0  0  0  0  0  0  0
    6.0276    5.9432   -1.4440 H   0  0  0  0  0  0  0  0  0  0  0  0
  1  2  2  0  0  0  0
  2  4  1  0  0  0  0
  4  5  1  0  0  0  0
  6  7  2  0  0  0  0
  5  8  1  0  0  0  0
  6  8  1  0  0  0  0
  6  3  1  0  0  0  0
  2  9  1  0  0  0  0
  3 10  1  0  0  0  0
  9 11  1  0  0  0  0
  4 12  1  0  0  0  0
  4 13  1  0  0  0  0
  5 14  1  0  0  0  0
  5 15  1  0  0  0  0
  8 16  1  0  0  0  0
  8 17  1  0  0  0  0
M  END
>  <Alias name>
Pentanedioic acid

>  <Cp(sol,298)>   J/mol/K
186.9

$$$$
Boratrane
  ChemBrain IXL

 23 24  0  0  0  0  0  0  0  0  1 V2000
    3.0393    3.5705   -0.2656 C   0  0  0  0  0  0  0  0  0  0  0  0
    3.8567    3.6645    0.9849 N   0  0  0  0  0  0  0  0  0  0  0  0
    3.5980    2.4594   -1.1843 C   0  0  0  0  0  0  0  0  0  0  0  0
    4.9566    2.6495    0.9585 C   0  0  0  0  0  0  0  0  0  0  0  0
    4.4293    5.0405    1.1234 C   0  0  0  0  0  0  0  0  0  0  0  0
    4.9109    2.8379   -1.5740 O   0  0  0  0  0  0  0  0  0  0  0  0
    5.3275    4.1237   -0.9733 B   0  0  0  0  0  0  0  0  0  0  0  0
    6.4974    4.1731   -0.0690 O   0  0  0  0  0  0  0  0  0  0  0  0
    4.5552    5.3546   -1.2508 O   0  0  0  0  0  0  0  0  0  0  0  0
    6.3300    3.3497    1.0768 C   0  0  0  0  0  0  0  0  0  0  0  0
    3.9971    5.9198   -0.0727 C   0  0  0  0  0  0  0  0  0  0  0  0
    3.0779    4.5198   -0.7913 H   0  0  0  0  0  0  0  0  0  0  0  0
    2.0156    3.3436   -0.0112 H   0  0  0  0  0  0  0  0  0  0  0  0
    2.9720    2.3598   -2.0643 H   0  0  0  0  0  0  0  0  0  0  0  0
    3.6322    1.5210   -0.6503 H   0  0  0  0  0  0  0  0  0  0  0  0
    4.9161    2.1012    0.0221 H   0  0  0  0  0  0  0  0  0  0  0  0
    4.8331    1.9623    1.7812 H   0  0  0  0  0  0  0  0  0  0  0  0
    4.0782    5.4867    2.0410 H   0  0  0  0  0  0  0  0  0  0  0  0
    5.5132    4.9774    1.1454 H   0  0  0  0  0  0  0  0  0  0  0  0
    6.3594    3.9569    1.9698 H   0  0  0  0  0  0  0  0  0  0  0  0
    7.1201    2.6076    1.1099 H   0  0  0  0  0  0  0  0  0  0  0  0
    2.9197    5.9345   -0.1501 H   0  0  0  0  0  0  0  0  0  0  0  0
    4.3707    6.9294    0.0584 H   0  0  0  0  0  0  0  0  0  0  0  0
  1  2  1  0  0  0  0
  3  1  1  0  0  0  0
  2  4  1  0  0  0  0
  5  2  1  0  0  0  0
  6  3  1  0  0  0  0
  4 10  1  0  0  0  0
  5 11  1  0  0  0  0
  7  6  1  0  0  0  0
  8  7  1  0  0  0  0
  9  7  1  0  0  0  0
 10  8  1  0  0  0  0
 11  9  1  0  0  0  0
  1 12  1  0  0  0  0
  1 13  1  0  0  0  0
  3 14  1  0  0  0  0
  3 15  1  0  0  0  0
  4 16  1  0  0  0  0
  4 17  1  0  0  0  0
  5 18  1  0  0  0  0
  5 19  1  0  0  0  0
 10 20  1  0  0  0  0
 10 21  1  0  0  0  0
 11 22  1  0  0  0  0
 11 23  1  0  0  0  0
M  END
>  <Alias name>
Boratrane

>  <Cp(sol,298)>   J/mol/K
187.2

$$$$
Levoglucosan
  ChemBrain IXL

 21 22  0  0  0  0  0  0  0  0  1 V2000
    3.4138    5.0236    0.2220 C   0  0  0  0  0  0  0  0  0  0  0  0
    3.6356    4.5752   -1.1089 O   0  0  0  0  0  0  0  0  0  0  0  0
    4.7994    4.9672    0.9452 C   0  0  0  0  0  0  0  0  0  0  0  0
    2.5083    3.9476    0.8019 C   0  0  0  0  0  0  0  0  0  0  0  0
    3.8534    3.1661   -1.0300 C   0  0  0  0  0  0  0  0  0  0  0  0
    5.3342    3.4888    0.9306 C   0  0  0  0  0  0  0  0  0  0  0  0
    5.7507    5.7780    0.1899 O   0  0  0  0  0  0  0  0  0  0  0  0
    2.9249    2.7294    0.0611 O   0  0  0  0  0  0  0  0  0  0  0  0
    5.2902    2.9857   -0.5276 C   0  0  0  0  0  0  0  0  0  0  0  0
    4.4975    2.6148    1.7677 O   0  0  0  0  0  0  0  0  0  0  0  0
    6.1988    3.8280   -1.3406 O   0  0  0  0  0  0  0  0  0  0  0  0
    6.0177    5.3753   -0.6895 H   0  0  0  0  0  0  0  0  0  0  0  0
    3.6281    2.3699    1.3724 H   0  0  0  0  0  0  0  0  0  0  0  0
    7.1463    3.7882   -1.0802 H   0  0  0  0  0  0  0  0  0  0  0  0
    2.9723    6.0114    0.2645 H   0  0  0  0  0  0  0  0  0  0  0  0
[truncated: 1,854,750 more chars]
