# Supplementary material for: Calculation of the Isobaric Heat Capacities of the Liquid and Solid Phase of Organic Compounds at 298.15K by Means of the Group-Additivity Method
Source: Molecules. 2020 Mar 4;25(5):1147. doi: 10.3390/molecules25051147 (PMC7179130; doi:10.3390/molecules25051147)
Supplement: Supplementary file 1 [file molecules-25-01147-s001.zip › S02. Compounds List for Cp(liq,298) Calculations.sdf]

Methylsilane
  ChemBrain IXL

  8  7  0  0  0  0  0  0  0  0  1 V2000
    2.3961    4.3215    0.7702 C   0  0  0  0  0  0  0  0  0  0  0  0
    3.7098    4.0652   -0.5283 Si  0  0  0  0  0  0  0  0  0  0  0  0
    4.0493    5.3648   -1.1496 H   0  0  0  0  0  0  0  0  0  0  0  0
    3.2035    3.1395   -1.5662 H   0  0  0  0  0  0  0  0  0  0  0  0
    4.9188    3.4880    0.1004 H   0  0  0  0  0  0  0  0  0  0  0  0
    2.1475    3.3705    1.2248 H   0  0  0  0  0  0  0  0  0  0  0  0
    2.7665    4.9989    1.5296 H   0  0  0  0  0  0  0  0  0  0  0  0
    1.5113    4.7439    0.3101 H   0  0  0  0  0  0  0  0  0  0  0  0
  2  3  1  0  0  0  0
  2  4  1  0  0  0  0
  2  5  1  0  0  0  0
  1  2  1  0  0  0  0
  1  6  1  0  0  0  0
  1  7  1  0  0  0  0
  1  8  1  0  0  0  0
M  END
>  <Alias name>
Methylsilane

>  <Cp(liq,298)>   J/mol/K
66.2

$$$$
Water
  ChemBrain IXL

  3  2  0  0  0  0  0  0  0  0  1 V2000
    2.0153    7.9668    0.0000 O   0  0  0  0  0  0  0  0  0  0  0  0
    2.7110    8.6138    0.0000 H   0  0  0  0  0  0  0  0  0  0  0  0
    2.3077    7.0629    0.0000 H   0  0  0  0  0  0  0  0  0  0  0  0
  1  2  1  0  0  0  0
  1  3  1  0  0  0  0
M  END
>  <Alias name>
Water

>  <Cp(liq,298)>   J/mol/K
75.32

$$$$
Carbon disulfide
  ChemBrain IXL

  3  2  0  0  0  0  0  0  0  0  1 V2000
    1.4958   17.0519   -0.0427 S   0  0  0  0  0  0  0  0  0  0  0  0
    3.2054   17.0580   -0.0093 C   0  0  0  0  0  0  0  0  0  0  0  0
    4.9151   17.0642    0.0241 S   0  0  0  0  0  0  0  0  0  0  0  0
  1  2  2  0  0  0  0
  2  3  2  0  0  0  0
M  END
>  <Alias name>
Carbon disulfide

>  <Cp(liq,298)>   J/mol/K
78.99

$$$$
Methanol
  ChemBrain IXL

  6  5  0  0  0  0  0  0  0  0  1 V2000
    2.5303    2.2806    0.5993 C   0  0  0  0  0  0  0  0  0  0  0  0
    3.0095    2.8592   -0.6642 O   0  0  0  0  0  0  0  0  0  0  0  0
    3.3628    1.8523    1.1377 H   0  0  0  0  0  0  0  0  0  0  0  0
    1.8027    1.5104    0.3895 H   0  0  0  0  0  0  0  0  0  0  0  0
    2.0732    3.0539    1.1989 H   0  0  0  0  0  0  0  0  0  0  0  0
    2.3372    3.2595   -1.2030 H   0  0  0  0  0  0  0  0  0  0  0  0
  1  2  1  0  0  0  0
  1  3  1  0  0  0  0
  1  4  1  0  0  0  0
  1  5  1  0  0  0  0
  2  6  1  0  0  0  0
M  END
>  <Alias name>
Methanol

>  <Cp(liq,298)>   J/mol/K
81.92

$$$$
Iodomethane
  ChemBrain IXL

  5  4  0  0  0  0  0  0  0  0  1 V2000
    2.0035    2.7369   -0.0358 C   0  0  0  0  0  0  0  0  0  0  0  0
    4.0568    2.5149   -0.5145 I   0  0  0  0  0  0  0  0  0  0  0  0
    1.5665    1.7618    0.1409 H   0  0  0  0  0  0  0  0  0  0  0  0
    1.9042    3.3438    0.8557 H   0  0  0  0  0  0  0  0  0  0  0  0
    1.4908    3.2184   -0.8593 H   0  0  0  0  0  0  0  0  0  0  0  0
  1  2  1  0  0  0  0
  1  3  1  0  0  0  0
  1  4  1  0  0  0  0
  1  5  1  0  0  0  0
M  END
>  <Alias name>
Methyl iodide

>  <Cp(liq,298)>   J/mol/K
82.75

$$$$
Trifluoromethane
  ChemBrain IXL

  5  4  0  0  0  0  0  0  0  0  1 V2000
    2.9130    2.5426   -0.1852 C   0  0  0  0  0  0  0  0  0  0  0  0
    2.9212    1.4925   -1.0494 F   0  0  0  0  0  0  0  0  0  0  0  0
    3.3461    2.1283    1.0356 F   0  0  0  0  0  0  0  0  0  0  0  0
    1.6481    3.0301   -0.0761 F   0  0  0  0  0  0  0  0  0  0  0  0
    3.5689    3.3205   -0.5561 H   0  0  0  0  0  0  0  0  0  0  0  0
  1  2  1  0  0  0  0
  1  3  1  0  0  0  0
  1  4  1  0  0  0  0
  1  5  1  0  0  0  0
M  END
>  <Alias name>
Trifluoromethane

>  <Cp(liq,298)>   J/mol/K
86.6

$$$$
Acetaldehyde
  ChemBrain IXL

  7  6  0  0  0  0  0  0  0  0  1 V2000
    3.4160    2.6195    0.0177 C   0  0  0  0  0  0  0  0  0  0  0  0
    3.9716    1.5659   -0.2460 O   0  0  0  0  0  0  0  0  0  0  0  0
    1.8794    2.7170   -0.0445 C   0  0  0  0  0  0  0  0  0  0  0  0
    4.0012    3.4840    0.2947 H   0  0  0  0  0  0  0  0  0  0  0  0
    1.4605    1.7288   -0.1638 H   0  0  0  0  0  0  0  0  0  0  0  0
    1.5093    3.1569    0.8698 H   0  0  0  0  0  0  0  0  0  0  0  0
    1.5914    3.3338   -0.8831 H   0  0  0  0  0  0  0  0  0  0  0  0
  1  2  2  0  0  0  0
  1  3  1  0  0  0  0
  1  4  1  0  0  0  0
  3  5  1  0  0  0  0
  3  6  1  0  0  0  0
  3  7  1  0  0  0  0
M  END
>  <Alias name>
Acetaldehyde

>  <Cp(liq,298)>   J/mol/K
89.05

$$$$
Acetonitrile
  ChemBrain IXL

  6  5  0  0  0  0  0  0  0  0  1 V2000
    3.6098    3.0346    0.5157 C   0  0  0  0  0  0  0  0  0  0  0  0
    4.6706    3.0273    0.9799 N   0  0  0  0  0  0  0  0  0  0  0  0
    2.1981    3.0444   -0.1021 C   0  0  0  0  0  0  0  0  0  0  0  0
    1.9062    2.0318   -0.3517 H   0  0  0  0  0  0  0  0  0  0  0  0
    1.4950    3.4574    0.6107 H   0  0  0  0  0  0  0  0  0  0  0  0
    2.2009    3.6509   -0.9993 H   0  0  0  0  0  0  0  0  0  0  0  0
  1  2  3  0  0  0  0
  1  3  1  0  0  0  0
  3  4  1  0  0  0  0
  3  5  1  0  0  0  0
  3  6  1  0  0  0  0
M  END
>  <Alias name>
Acetonitrile

>  <Cp(liq,298)>   J/mol/K
91.7

$$$$
Hydrazine
  ChemBrain IXL

  6  5  0  0  0  0  0  0  0  0  1 V2000
    2.3662    3.1737    0.4131 N   0  0  0  0  0  0  0  0  0  0  0  0
    3.4459    2.2059    0.4131 N   0  0  0  0  0  0  0  0  0  0  0  0
    2.4332    3.7524   -0.4107 H   0  0  0  0  0  0  0  0  0  0  0  0
    1.4808    2.6898    0.4131 H   0  0  0  0  0  0  0  0  0  0  0  0
    4.3313    2.6898    0.4132 H   0  0  0  0  0  0  0  0  0  0  0  0
    3.3789    1.6273   -0.4108 H   0  0  0  0  0  0  0  0  0  0  0  0
  1  2  1  0  0  0  0
  1  3  1  0  0  0  0
  1  4  1  0  0  0  0
  2  5  1  0  0  0  0
  2  6  1  0  0  0  0
M  END
>  <Alias name>
Hydrazine

>  <Cp(liq,298)>   J/mol/K
92.89

$$$$
Formic acid
  ChemBrain IXL

  5  4  0  0  0  0  0  0  0  0  1 V2000
    2.2430    2.3688    0.4193 O   0  0  0  0  0  0  0  0  0  0  0  0
    3.1442    3.4757    0.0679 C   0  0  0  0  0  0  0  0  0  0  0  0
    4.2453    3.2402   -0.4017 O   0  0  0  0  0  0  0  0  0  0  0  0
    2.5894    1.5003    0.2513 H   0  0  0  0  0  0  0  0  0  0  0  0
    2.8316    4.4974    0.2255 H   0  0  0  0  0  0  0  0  0  0  0  0
  1  2  1  0  0  0  0
  2  3  2  0  0  0  0
  1  4  1  0  0  0  0
  2  5  1  0  0  0  0
M  END
>  <Alias name>
Formic acid

>  <Cp(liq,298)>   J/mol/K
99.04

$$$$
Trimethyleneoxide
  ChemBrain IXL

 10 10  0  0  0  0  0  0  0  0  1 V2000
    3.4022    2.6367   -0.2339 C   0  0  0  0  0  0  0  0  0  0  0  0
    2.2405    3.2283    0.5621 C   0  0  0  0  0  0  0  0  0  0  0  0
    4.3106    3.7296    0.3261 C   0  0  0  0  0  0  0  0  0  0  0  0
    3.1657    4.2487    1.1154 O   0  0  0  0  0  0  0  0  0  0  0  0
    3.2630    2.7069   -1.3056 H   0  0  0  0  0  0  0  0  0  0  0  0
    3.6812    1.6548    0.1277 H   0  0  0  0  0  0  0  0  0  0  0  0
    1.4845    3.6701   -0.0751 H   0  0  0  0  0  0  0  0  0  0  0  0
    1.8625    2.5474    1.3147 H   0  0  0  0  0  0  0  0  0  0  0  0
    5.1060    3.3329    0.9448 H   0  0  0  0  0  0  0  0  0  0  0  0
    4.6302    4.4319   -0.4338 H   0  0  0  0  0  0  0  0  0  0  0  0
  1  2  1  0  0  0  0
  1  3  1  0  0  0  0
  2  4  1  0  0  0  0
  3  4  1  0  0  0  0
  1  5  1  0  0  0  0
  1  6  1  0  0  0  0
  2  7  1  0  0  0  0
  2  8  1  0  0  0  0
  3  9  1  0  0  0  0
  3 10  1  0  0  0  0
M  END
>  <Alias name>
Oxetane

>  <Cp(liq,298)>   J/mol/K
99.6

$$$$
Methylene chloride
  ChemBrain IXL

  5  4  0  0  0  0  0  0  0  0  1 V2000
    2.8662    2.6024   -0.1407 C   0  0  0  0  0  0  0  0  0  0  0  0
    3.9692    1.9053    1.0759 Cl  0  0  0  0  0  0  0  0  0  0  0  0
    1.4977    1.4899   -0.4095 Cl  0  0  0  0  0  0  0  0  0  0  0  0
    2.4927    3.5549    0.2144 H   0  0  0  0  0  0  0  0  0  0  0  0
    3.4008    2.7485   -1.0711 H   0  0  0  0  0  0  0  0  0  0  0  0
  1  2  1  0  0  0  0
  1  3  1  0  0  0  0
  1  4  1  0  0  0  0
  1  5  1  0  0  0  0
M  END
>  <Alias name>
Dichloromethane

>  <Cp(liq,298)>   J/mol/K
100

$$$$
Dibromomethane
  ChemBrain IXL

  5  4  0  0  0  0  0  0  0  0  1 V2000
    3.0337    2.9971   -0.0183 C   0  0  0  0  0  0  0  0  0  0  0  0
    4.1684    1.5852   -0.6815 Br  0  0  0  0  0  0  0  0  0  0  0  0
    1.4817    2.2291    0.8316 Br  0  0  0  0  0  0  0  0  0  0  0  0
    3.5817    3.5927    0.7013 H   0  0  0  0  0  0  0  0  0  0  0  0
    2.7200    3.6255   -0.8427 H   0  0  0  0  0  0  0  0  0  0  0  0
  1  2  1  0  0  0  0
  1  3  1  0  0  0  0
  1  4  1  0  0  0  0
  1  5  1  0  0  0  0
M  END
>  <Alias name>
Dibromomethane

>  <Cp(liq,298)>   J/mol/K
105.4

$$$$
Ethylbromide
  ChemBrain IXL

  8  7  0  0  0  0  0  0  0  0  1 V2000
    2.1029    2.4339    0.1558 C   0  0  0  0  0  0  0  0  0  0  0  0
    3.6085    2.4108   -0.1719 C   0  0  0  0  0  0  0  0  0  0  0  0
    4.4022    4.0950    0.3325 Br  0  0  0  0  0  0  0  0  0  0  0  0
    1.6572    1.4883   -0.1274 H   0  0  0  0  0  0  0  0  0  0  0  0
    1.9671    2.5931    1.2184 H   0  0  0  0  0  0  0  0  0  0  0  0
    1.6262    3.2364   -0.3934 H   0  0  0  0  0  0  0  0  0  0  0  0
    4.0851    1.6082    0.3773 H   0  0  0  0  0  0  0  0  0  0  0  0
    3.7443    2.2515   -1.2345 H   0  0  0  0  0  0  0  0  0  0  0  0
  1  2  1  0  0  0  0
  2  3  1  0  0  0  0
  1  4  1  0  0  0  0
  1  5  1  0  0  0  0
  1  6  1  0  0  0  0
  2  7  1  0  0  0  0
  2  8  1  0  0  0  0
M  END
>  <Alias name>
Bromoethane

>  <Cp(liq,298)>   J/mol/K
105.8

$$$$
Nitromethane
  ChemBrain IXL

  7  6  0  0  0  0  0  0  0  0  1 V2000
    4.2467    1.6802   -0.6647 O   0  5  0  0  0  0  0  0  0  0  0  0
    3.5229    2.6825   -0.5685 N   0  3  0  0  0  0  0  0  0  0  0  0
    3.9206    3.7775   -0.9933 O   0  0  0  0  0  0  0  0  0  0  0  0
    2.1934    2.5725    0.0490 C   0  0  0  0  0  0  0  0  0  0  0  0
    1.9493    1.5278    0.1968 H   0  0  0  0  0  0  0  0  0  0  0  0
    2.1963    3.0813    1.0050 H   0  0  0  0  0  0  0  0  0  0  0  0
    1.4553    3.0275   -0.5999 H   0  0  0  0  0  0  0  0  0  0  0  0
  1  2  1  0  0  0  0
  2  3  2  0  0  0  0
  2  4  1  0  0  0  0
  4  5  1  0  0  0  0
  4  6  1  0  0  0  0
  4  7  1  0  0  0  0
M  END
>  <Alias name>
Nitromethane

>  <Cp(liq,298)>   J/mol/K
105.98

$$$$
Formamide
  ChemBrain IXL

  6  5  0  0  0  0  0  0  0  0  1 V2000
    1.6021    3.0398    0.0000 O   0  0  0  0  0  0  0  0  0  0  0  0
    2.7202    2.5518    0.0001 C   0  0  0  0  0  0  0  0  0  0  0  0
    3.8468    3.3829    0.0001 N   0  0  0  0  0  0  0  0  0  0  0  0
    3.7340    4.3856    0.0001 H   0  0  0  0  0  0  0  0  0  0  0  0
    4.7715    2.9792    0.0000 H   0  0  0  0  0  0  0  0  0  0  0  0
    2.8413    1.4756    0.0003 H   0  0  0  0  0  0  0  0  0  0  0  0
  1  2  2  0  0  0  0
  2  3  1  0  0  0  0
  3  4  1  0  0  0  0
  3  5  1  0  0  0  0
  2  6  1  0  0  0  0
M  END
>  <Alias name>
Formamide

>  <Cp(liq,298)>   J/mol/K
107.9

$$$$
Isoxazole
  ChemBrain IXL

  8  8  0  0  0  0  0  0  0  0  1 V2000
    3.0272    2.4905    0.0215 C   0  0  0  0  0  0  0  0  0  0  0  0
    2.6114    3.6587   -0.0066 C   0  0  0  0  0  0  0  0  0  0  0  0
    4.4316    2.5302    0.0170 C   0  0  0  0  0  0  0  0  0  0  0  0
    4.7902    3.6959   -0.0129 N   0  0  0  0  0  0  0  0  0  0  0  0
    3.7250    4.5515   -0.0316 O   0  0  0  0  0  0  0  0  0  0  0  0
    2.3495    1.5553    0.0464 H   0  0  0  0  0  0  0  0  0  0  0  0
    1.5210    3.9298   -0.0107 H   0  0  0  0  0  0  0  0  0  0  0  0
    5.1194    1.6272    0.0379 H   0  0  0  0  0  0  0  0  0  0  0  0
  1  2  2  0  0  0  0
  1  3  1  0  0  0  0
  3  4  2  0  0  0  0
  4  5  1  0  0  0  0
  5  2  1  0  0  0  0
  1  6  1  0  0  0  0
  2  7  1  0  0  0  0
  3  8  1  0  0  0  0
M  END
>  <Alias name>
Isoxazole

>  <Cp(liq,298)>   J/mol/K
108.1

$$$$
1,1,1-Trifluoroethane
  ChemBrain IXL

  8  7  0  0  0  0  0  0  0  0  1 V2000
    2.5493    2.9611    0.3726 C   0  0  0  0  0  0  0  0  0  0  0  0
    3.7482    2.8983   -0.5935 C   0  0  0  0  0  0  0  0  0  0  0  0
    2.2158    1.7020    0.7638 F   0  0  0  0  0  0  0  0  0  0  0  0
    2.8844    3.7009    1.4635 F   0  0  0  0  0  0  0  0  0  0  0  0
    1.4896    3.5359   -0.2568 F   0  0  0  0  0  0  0  0  0  0  0  0
    4.0138    3.9009   -0.9050 H   0  0  0  0  0  0  0  0  0  0  0  0
    3.4814    2.3092   -1.4622 H   0  0  0  0  0  0  0  0  0  0  0  0
    4.5921    2.4405   -0.0923 H   0  0  0  0  0  0  0  0  0  0  0  0
  1  2  1  0  0  0  0
  1  3  1  0  0  0  0
  1  4  1  0  0  0  0
  1  5  1  0  0  0  0
  2  6  1  0  0  0  0
  2  7  1  0  0  0  0
  2  8  1  0  0  0  0
M  END
>  <Alias name>
1,1,1-Trifluoroethane

>  <Cp(liq,298)>   J/mol/K
109.6

$$$$
Acrylonitrile
  ChemBrain IXL

  7  6  0  0  0  0  0  0  0  0  1 V2000
    2.5123    3.0196    0.0000 C   0  0  0  0  0  0  0  0  0  0  0  0
    3.5182    3.8975    0.0000 C   0  0  0  0  0  0  0  0  0  0  0  0
    4.9188    3.4186    0.0000 C   0  0  0  0  0  0  0  0  0  0  0  0
    6.0144    3.0439    0.0000 N   0  0  0  0  0  0  0  0  0  0  0  0
    2.7208    1.9568    0.0000 H   0  0  0  0  0  0  0  0  0  0  0  0
    1.4877    3.3703    0.0000 H   0  0  0  0  0  0  0  0  0  0  0  0
    3.3095    4.9601    0.0000 H   0  0  0  0  0  0  0  0  0  0  0  0
  1  2  2  0  0  0  0
  2  3  1  0  0  0  0
  3  4  3  0  0  0  0
  1  5  1  0  0  0  0
  1  6  1  0  0  0  0
  2  7  1  0  0  0  0
M  END
>  <Alias name>
Cyanoethylene

>  <Cp(liq,298)>   J/mol/K
110.88

$$$$
1,1-Dichloroethylene
  ChemBrain IXL

  6  5  0  0  0  0  0  0  0  0  1 V2000
    2.4079    2.8515    0.0845 C   0  0  0  0  0  0  0  0  0  0  0  0
    3.7359    2.9544   -0.0054 C   0  0  0  0  0  0  0  0  0  0  0  0
    4.5135    4.5582    0.0719 Cl  0  0  0  0  0  0  0  0  0  0  0  0
    4.7329    1.4882   -0.2028 Cl  0  0  0  0  0  0  0  0  0  0  0  0
    1.9358    1.8779    0.0376 H   0  0  0  0  0  0  0  0  0  0  0  0
    1.8027    3.7415    0.2043 H   0  0  0  0  0  0  0  0  0  0  0  0
  1  2  2  0  0  0  0
  2  3  1  0  0  0  0
  2  4  1  0  0  0  0
  1  5  1  0  0  0  0
  1  6  1  0  0  0  0
M  END
>  <Alias name>
Vinylidenechloride

>  <Cp(liq,298)>   J/mol/K
111.29

$$$$
Tetrafluoroethylene
  ChemBrain IXL

  6  5  0  0  0  0  0  0  0  0  1 V2000
    2.2158    2.6220    0.1293 C   0  0  0  0  0  0  0  0  0  0  0  0
    3.5236    2.6444   -0.1379 C   0  0  0  0  0  0  0  0  0  0  0  0
    1.4984    1.4855   -0.0794 F   0  0  0  0  0  0  0  0  0  0  0  0
    1.6008    3.7356    0.6101 F   0  0  0  0  0  0  0  0  0  0  0  0
    4.2409    3.7808    0.0707 F   0  0  0  0  0  0  0  0  0  0  0  0
    4.1385    1.5307   -0.6188 F   0  0  0  0  0  0  0  0  0  0  0  0
  1  2  2  0  0  0  0
  1  3  1  0  0  0  0
  1  4  1  0  0  0  0
  2  5  1  0  0  0  0
  2  6  1  0  0  0  0
M  END
>  <Alias name>
Tetrafluoroethene 

>  <Cp(liq,298)>   J/mol/K
113

$$$$
Thiacyclobutane
  ChemBrain IXL

 10 10  0  0  0  0  0  0  0  0  1 V2000
    2.3443    2.2198   -0.0207 C   0  0  0  0  0  0  0  0  0  0  0  0
    2.3648    3.8281    0.6071 S   0  0  0  0  0  0  0  0  0  0  0  0
    4.0665    3.7192    0.3360 C   0  0  0  0  0  0  0  0  0  0  0  0
    3.9310    2.2284   -0.2304 C   0  0  0  0  0  0  0  0  0  0  0  0
    1.8030    2.1468   -0.9559 H   0  0  0  0  0  0  0  0  0  0  0  0
    2.0274    1.4915    0.7154 H   0  0  0  0  0  0  0  0  0  0  0  0
    4.6364    3.7629    1.2558 H   0  0  0  0  0  0  0  0  0  0  0  0
    4.4121    4.4183   -0.4155 H   0  0  0  0  0  0  0  0  0  0  0  0
    4.4340    1.5017    0.3955 H   0  0  0  0  0  0  0  0  0  0  0  0
    4.2099    2.1564   -1.2744 H   0  0  0  0  0  0  0  0  0  0  0  0
  1  2  1  0  0  0  0
  2  3  1  0  0  0  0
  3  4  1  0  0  0  0
  4  1  1  0  0  0  0
  1  5  1  0  0  0  0
  1  6  1  0  0  0  0
  3  7  1  0  0  0  0
  3  8  1  0  0  0  0
  4  9  1  0  0  0  0
  4 10  1  0  0  0  0
M  END
>  <Alias name>
Thietane

>  <Cp(liq,298)>   J/mol/K
113.39

$$$$
cis-1,2-Dichloroethylene
  ChemBrain IXL

  6  5  0  0  0  0  0  0  0  0  1 V2000
    2.3382    3.1045    0.0000 C   0  0  0  0  0  0  0  0  0  0  0  0
    3.6727    3.1406   -0.0145 C   0  0  0  0  0  0  0  0  0  0  0  0
    1.4884    1.5360    0.0098 Cl  0  0  0  0  0  0  0  0  0  0  0  0
    4.6061    1.6204   -0.0240 Cl  0  0  0  0  0  0  0  0  0  0  0  0
    1.7716    4.0274    0.0058 H   0  0  0  0  0  0  0  0  0  0  0  0
    4.1886    4.0929   -0.0205 H   0  0  0  0  0  0  0  0  0  0  0  0
  1  2  2  0  0  0  0
  1  3  1  0  0  0  0
  2  4  1  0  0  0  0
  1  5  1  0  0  0  0
  2  6  1  0  0  0  0
M  END
>  <Alias name>
cis-1,2-Dichloroethylene

>  <Cp(liq,298)>   J/mol/K
113.8

$$$$
trans-1,2-Dichloroethylene
  ChemBrain IXL

  6  5  0  0  0  0  0  0  0  0  1 V2000
    2.5405    2.8710    0.0000 C   0  0  0  0  0  0  0  0  0  0  0  0
    3.8675    3.0163    0.0048 C   0  0  0  0  0  0  0  0  0  0  0  0
    1.4872    4.2862    0.2654 Cl  0  0  0  0  0  0  0  0  0  0  0  0
    4.9208    1.6010   -0.2606 Cl  0  0  0  0  0  0  0  0  0  0  0  0
    2.1033    1.8939   -0.1650 H   0  0  0  0  0  0  0  0  0  0  0  0
    4.3047    3.9933    0.1698 H   0  0  0  0  0  0  0  0  0  0  0  0
  1  2  2  0  0  0  0
  1  3  1  0  0  0  0
  2  4  1  0  0  0  0
  1  5  1  0  0  0  0
  2  6  1  0  0  0  0
M  END
>  <Alias name>
trans-1,2-Dichloroethylene

>  <Cp(liq,298)>   J/mol/K
114.24

$$$$
Chloroform
  ChemBrain IXL

  5  4  0  0  0  0  0  0  0  0  1 V2000
    3.4729    3.1386    0.4271 C   0  0  0  0  0  0  0  0  0  0  0  0
    4.0558    3.6467   -1.1805 Cl  0  0  0  0  0  0  0  0  0  0  0  0
    4.0477    1.4855    0.7729 Cl  0  0  0  0  0  0  0  0  0  0  0  0
    1.6892    3.1645    0.4485 Cl  0  0  0  0  0  0  0  0  0  0  0  0
    3.8518    3.8160    1.1781 H   0  0  0  0  0  0  0  0  0  0  0  0
  1  2  1  0  0  0  0
  1  3  1  0  0  0  0
  1  4  1  0  0  0  0
  1  5  1  0  0  0  0
M  END
>  <Alias name>
Trichloromethane

>  <Cp(liq,298)>   J/mol/K
114.32

$$$$
Furan
  ChemBrain IXL

  9  9  0  0  0  0  0  0  0  0  1 V2000
    5.1679    4.5027   -0.1023 O   0  0  0  0  0  0  0  0  0  0  0  0
    3.7396    4.7950   -0.1308 C   0  0  0  0  0  0  0  0  0  0  0  0
    3.0552    3.6817   -0.0124 C   0  0  0  0  0  0  0  0  0  0  0  0
    3.9166    2.6213    0.0979 C   0  0  0  0  0  0  0  0  0  0  0  0
    5.1550    3.0526    0.0504 C   0  0  0  0  0  0  0  0  0  0  0  0
    3.3205    5.7519   -0.2309 H   0  0  0  0  0  0  0  0  0  0  0  0
    2.0023    3.6134   -0.0035 H   0  0  0  0  0  0  0  0  0  0  0  0
    3.6280    1.6120    0.2046 H   0  0  0  0  0  0  0  0  0  0  0  0
    6.0075    2.4440    0.1131 H   0  0  0  0  0  0  0  0  0  0  0  0
  1  2  1  0  0  0  0
  2  3  2  0  0  0  0
  3  4  1  0  0  0  0
  4  5  2  0  0  0  0
  5  1  1  0  0  0  0
  2  6  1  0  0  0  0
  3  7  1  0  0  0  0
  4  8  1  0  0  0  0
  5  9  1  0  0  0  0
M  END
>  <Alias name>
Furan

>  <Cp(liq,298)>   J/mol/K
114.56

$$$$
Iodoethane
  ChemBrain IXL

  8  7  0  0  0  0  0  0  0  0  1 V2000
    4.8327    1.6925    0.5913 I   0  0  0  0  0  0  0  0  0  0  0  0
    3.6062    3.3124   -0.0135 C   0  0  0  0  0  0  0  0  0  0  0  0
    2.1279    2.8792    0.0234 C   0  0  0  0  0  0  0  0  0  0  0  0
    3.7543    4.1481    0.6592 H   0  0  0  0  0  0  0  0  0  0  0  0
    3.8705    3.6088   -1.0210 H   0  0  0  0  0  0  0  0  0  0  0  0
    1.8635    2.5829    1.0309 H   0  0  0  0  0  0  0  0  0  0  0  0
    1.9797    2.0436   -0.6493 H   0  0  0  0  0  0  0  0  0  0  0  0
    1.5015    3.7068   -0.2856 H   0  0  0  0  0  0  0  0  0  0  0  0
  1  2  1  0  0  0  0
  2  3  1  0  0  0  0
  2  4  1  0  0  0  0
  2  5  1  0  0  0  0
  3  6  1  0  0  0  0
  3  7  1  0  0  0  0
  3  8  1  0  0  0  0
M  END
>  <Alias name>
Ethyl iodide

>  <Cp(liq,298)>   J/mol/K
115.1

$$$$
Cyclopentadiene
  ChemBrain IXL

 11 11  0  0  0  0  0  0  0  0  1 V2000
    2.8813    2.7384   -0.4524 C   0  0  0  0  0  0  0  0  0  0  0  0
    2.7670    3.8704    0.2651 C   0  0  0  0  0  0  0  0  0  0  0  0
    4.0709    2.4650   -0.5975 C   0  0  0  0  0  0  0  0  0  0  0  0
    3.8866    4.2840    0.5555 C   0  0  0  0  0  0  0  0  0  0  0  0
    4.8850    3.4289    0.0359 C   0  0  0  0  0  0  0  0  0  0  0  0
    2.0457    2.1415   -0.8526 H   0  0  0  0  0  0  0  0  0  0  0  0
    1.8218    4.3595    0.5532 H   0  0  0  0  0  0  0  0  0  0  0  0
    4.4143    1.5853   -1.1490 H   0  0  0  0  0  0  0  0  0  0  0  0
    4.0486    5.1948    1.1389 H   0  0  0  0  0  0  0  0  0  0  0  0
    5.4718    2.9841    0.8299 H   0  0  0  0  0  0  0  0  0  0  0  0
    5.5094    3.9462   -0.6816 H   0  0  0  0  0  0  0  0  0  0  0  0
  1  2  1  0  0  0  0
  1  3  2  0  0  0  0
  2  4  2  0  0  0  0
  3  5  1  0  0  0  0
  5  4  1  0  0  0  0
  1  6  1  0  0  0  0
  2  7  1  0  0  0  0
  3  8  1  0  0  0  0
  4  9  1  0  0  0  0
  5 10  1  0  0  0  0
  5 11  1  0  0  0  0
M  END
>  <Alias name>
Cyclopentadiene

>  <Cp(liq,298)>   J/mol/K
115.3

$$$$
Cyclopropanecarbonitrile
  ChemBrain IXL

 10 10  0  0  0  0  0  0  0  0  1 V2000
    4.6424    2.6099    0.2079 C   0  0  0  0  0  0  0  0  0  0  0  0
    3.6363    3.7768    0.2381 C   0  0  0  0  0  0  0  0  0  0  0  0
    3.6273    2.7819   -0.9387 C   0  0  0  0  0  0  0  0  0  0  0  0
    2.4076    3.6354    1.1574 C   0  0  0  0  0  0  0  0  0  0  0  0
    1.4843    3.5292    1.8482 N   0  0  0  0  0  0  0  0  0  0  0  0
    5.6605    2.9324    0.0283 H   0  0  0  0  0  0  0  0  0  0  0  0
    4.4343    1.8509    0.9518 H   0  0  0  0  0  0  0  0  0  0  0  0
    3.9992    4.7586   -0.0395 H   0  0  0  0  0  0  0  0  0  0  0  0
    4.0859    3.0994   -1.8669 H   0  0  0  0  0  0  0  0  0  0  0  0
    2.8597    2.0179   -0.9434 H   0  0  0  0  0  0  0  0  0  0  0  0
  1  2  1  0  0  0  0
  2  3  1  0  0  0  0
  3  1  1  0  0  0  0
  4  5  3  0  0  0  0
  4  2  1  0  0  0  0
  1  6  1  0  0  0  0
  1  7  1  0  0  0  0
  2  8  1  0  0  0  0
  3  9  1  0  0  0  0
  3 10  1  0  0  0  0
M  END
>  <Alias name>
Cyclopropanecarbonitrile

>  <Cp(liq,298)>   J/mol/K
115.5

$$$$
Ethanol
  ChemBrain IXL

  9  8  0  0  0  0  0  0  0  0  1 V2000
    2.1990    2.8653    0.1777 C   0  0  0  0  0  0  0  0  0  0  0  0
    3.5654    3.4776   -0.1867 C   0  0  0  0  0  0  0  0  0  0  0  0
    4.5001    2.4049   -0.5561 O   0  0  0  0  0  0  0  0  0  0  0  0
    1.8088    2.3245   -0.6718 H   0  0  0  0  0  0  0  0  0  0  0  0
    2.3183    2.1890    1.0112 H   0  0  0  0  0  0  0  0  0  0  0  0
    1.5122    3.6534    0.4491 H   0  0  0  0  0  0  0  0  0  0  0  0
    3.4460    4.1540   -1.0201 H   0  0  0  0  0  0  0  0  0  0  0  0
    3.9556    4.0184    0.6628 H   0  0  0  0  0  0  0  0  0  0  0  0
    5.3716    2.6970   -0.7964 H   0  0  0  0  0  0  0  0  0  0  0  0
  1  2  1  0  0  0  0
  2  3  1  0  0  0  0
  1  4  1  0  0  0  0
  1  5  1  0  0  0  0
  1  6  1  0  0  0  0
  2  7  1  0  0  0  0
  2  8  1  0  0  0  0
  3  9  1  0  0  0  0
M  END
>  <Alias name>
Ethanol

>  <Cp(liq,298)>   J/mol/K
115.9

$$$$
Acetylchloride
  ChemBrain IXL

  7  6  0  0  0  0  0  0  0  0  1 V2000
    2.2534    3.5895   -0.0598 C   0  0  0  0  0  0  0  0  0  0  0  0
    3.6418    3.1938   -0.3856 C   0  0  0  0  0  0  0  0  0  0  0  0
    4.5300    4.0301   -0.3874 O   0  0  0  0  0  0  0  0  0  0  0  0
    4.0167    1.4937   -0.7755 Cl  0  0  0  0  0  0  0  0  0  0  0  0
    1.6416    2.7026    0.0504 H   0  0  0  0  0  0  0  0  0  0  0  0
    2.2458    4.1506    0.8664 H   0  0  0  0  0  0  0  0  0  0  0  0
    1.8567    4.2048   -0.8579 H   0  0  0  0  0  0  0  0  0  0  0  0
  1  2  1  0  0  0  0
  2  3  2  0  0  0  0
  2  4  1  0  0  0  0
  1  5  1  0  0  0  0
  1  6  1  0  0  0  0
  1  7  1  0  0  0  0
M  END
>  <Alias name>
Acetylchloride

>  <Cp(liq,298)>   J/mol/K
117.2

$$$$
Ethanethiol
  ChemBrain IXL

  9  8  0  0  0  0  0  0  0  0  1 V2000
    3.5910    3.7574   -0.0951 C   0  0  0  0  0  0  0  0  0  0  0  0
    2.2294    3.0678    0.1172 C   0  0  0  0  0  0  0  0  0  0  0  0
    4.8132    2.5295   -0.6424 S   0  0  0  0  0  0  0  0  0  0  0  0
    5.8665    3.3505   -0.7511 H   0  0  0  0  0  0  0  0  0  0  0  0
    3.9189    4.2030    0.8358 H   0  0  0  0  0  0  0  0  0  0  0  0
    3.4914    4.5284   -0.8490 H   0  0  0  0  0  0  0  0  0  0  0  0
    2.3289    2.2968    0.8712 H   0  0  0  0  0  0  0  0  0  0  0  0
    1.5010    3.7998    0.4433 H   0  0  0  0  0  0  0  0  0  0  0  0
    1.9013    2.6222   -0.8138 H   0  0  0  0  0  0  0  0  0  0  0  0
  1  2  1  0  0  0  0
  1  3  1  0  0  0  0
  3  4  1  0  0  0  0
  1  5  1  0  0  0  0
  1  6  1  0  0  0  0
  2  7  1  0  0  0  0
  2  8  1  0  0  0  0
  2  9  1  0  0  0  0
M  END
>  <Alias name>
Ethanethiol

>  <Cp(liq,298)>   J/mol/K
117.9

$$$$
Trifluoroacetonitrile
  ChemBrain IXL

  6  5  0  0  0  0  0  0  0  0  1 V2000
    2.3885    2.9445    0.1235 C   0  0  0  0  0  0  0  0  0  0  0  0
    2.2102    1.8341    0.8882 F   0  0  0  0  0  0  0  0  0  0  0  0
    2.2102    4.0549    0.8882 F   0  0  0  0  0  0  0  0  0  0  0  0
    1.4855    2.9445   -0.8934 F   0  0  0  0  0  0  0  0  0  0  0  0
    3.8160    2.9445   -0.4571 C   0  0  0  0  0  0  0  0  0  0  0  0
    4.8886    2.9445   -0.8934 N   0  0  0  0  0  0  0  0  0  0  0  0
  1  2  1  0  0  0  0
  1  3  1  0  0  0  0
  1  4  1  0  0  0  0
  5  6  3  0  0  0  0
  5  1  1  0  0  0  0
M  END
>  <Alias name>
Trifluoroacetonitrile

>  <Cp(liq,298)>   J/mol/K
118

$$$$
Dimethylsulfide
  ChemBrain IXL

  9  8  0  0  0  0  0  0  0  0  1 V2000
    2.4216    3.3903   -0.0242 C   0  0  0  0  0  0  0  0  0  0  0  0
    3.7395    2.4046   -0.7938 S   0  0  0  0  0  0  0  0  0  0  0  0
    5.1149    3.5577   -0.5118 C   0  0  0  0  0  0  0  0  0  0  0  0
    1.4832    2.8540   -0.0921 H   0  0  0  0  0  0  0  0  0  0  0  0
    2.6629    3.5654    1.0169 H   0  0  0  0  0  0  0  0  0  0  0  0
    2.3332    4.3391   -0.5388 H   0  0  0  0  0  0  0  0  0  0  0  0
    4.9036    4.4989   -1.0041 H   0  0  0  0  0  0  0  0  0  0  0  0
    6.0276    3.1364   -0.9147 H   0  0  0  0  0  0  0  0  0  0  0  0
    5.2333    3.7251    0.5516 H   0  0  0  0  0  0  0  0  0  0  0  0
  1  2  1  0  0  0  0
  2  3  1  0  0  0  0
  1  4  1  0  0  0  0
  1  5  1  0  0  0  0
  1  6  1  0  0  0  0
  3  7  1  0  0  0  0
  3  8  1  0  0  0  0
  3  9  1  0  0  0  0
M  END
>  <Alias name>
Dimethyl sulfide

>  <Cp(liq,298)>   J/mol/K
118.1

$$$$
Methylformate
  ChemBrain IXL

  8  7  0  0  0  0  0  0  0  0  1 V2000
    1.5005    1.6550   -0.4855 O   0  0  0  0  0  0  0  0  0  0  0  0
    2.1451    2.6742   -0.3007 C   0  0  0  0  0  0  0  0  0  0  0  0
    3.6136    2.6352   -0.3554 O   0  0  0  0  0  0  0  0  0  0  0  0
    4.2787    3.9244   -0.1170 C   0  0  0  0  0  0  0  0  0  0  0  0
    1.6368    3.6051   -0.0970 H   0  0  0  0  0  0  0  0  0  0  0  0
    5.3490    3.7938   -0.1774 H   0  0  0  0  0  0  0  0  0  0  0  0
    3.9602    4.6372   -0.8633 H   0  0  0  0  0  0  0  0  0  0  0  0
    4.0153    4.2892    0.8648 H   0  0  0  0  0  0  0  0  0  0  0  0
  1  2  2  0  0  0  0
  2  3  1  0  0  0  0
  3  4  1  0  0  0  0
  2  5  1  0  0  0  0
  4  6  1  0  0  0  0
  4  7  1  0  0  0  0
  4  8  1  0  0  0  0
M  END
>  <Alias name>
Methyl formate

>  <Cp(liq,298)>   J/mol/K
119.1

$$$$
Propionitrile
  ChemBrain IXL

  9  8  0  0  0  0  0  0  0  0  1 V2000
    3.0981    3.4755   -0.3575 C   0  0  0  0  0  0  0  0  0  0  0  0
    3.7393    2.2127   -0.9649 C   0  0  0  0  0  0  0  0  0  0  0  0
    2.3256    3.0953    0.9206 C   0  0  0  0  0  0  0  0  0  0  0  0
    1.7451    2.8097    1.8810 N   0  0  0  0  0  0  0  0  0  0  0  0
    3.8729    4.1911   -0.1116 H   0  0  0  0  0  0  0  0  0  0  0  0
    2.4157    3.9144   -1.0747 H   0  0  0  0  0  0  0  0  0  0  0  0
    4.2822    2.4798   -1.8630 H   0  0  0  0  0  0  0  0  0  0  0  0
    2.9645    1.4970   -1.2107 H   0  0  0  0  0  0  0  0  0  0  0  0
    4.4218    1.7737   -0.2476 H   0  0  0  0  0  0  0  0  0  0  0  0
  1  2  1  0  0  0  0
  3  4  3  0  0  0  0
  3  1  1  0  0  0  0
  1  5  1  0  0  0  0
  1  6  1  0  0  0  0
  2  7  1  0  0  0  0
  2  8  1  0  0  0  0
  2  9  1  0  0  0  0
M  END
>  <Alias name>
Propanenitrile

>  <Cp(liq,298)>   J/mol/K
119.3

$$$$
Isothiazole
  ChemBrain IXL

  8  8  0  0  0  0  0  0  0  0  1 V2000
    3.4583    2.6227    0.0232 C   0  0  0  0  0  0  0  0  0  0  0  0
    2.6733    3.6245    0.0226 C   0  0  0  0  0  0  0  0  0  0  0  0
    4.7855    3.0389   -0.0297 C   0  0  0  0  0  0  0  0  0  0  0  0
    4.9067    4.3054   -0.0662 N   0  0  0  0  0  0  0  0  0  0  0  0
    3.5452    5.0802   -0.0426 S   0  0  0  0  0  0  0  0  0  0  0  0
    3.1308    1.5311    0.0616 H   0  0  0  0  0  0  0  0  0  0  0  0
    1.5621    3.5593    0.0596 H   0  0  0  0  0  0  0  0  0  0  0  0
    5.6206    2.3096   -0.0377 H   0  0  0  0  0  0  0  0  0  0  0  0
  1  2  2  0  0  0  0
  1  3  1  0  0  0  0
  3  4  2  0  0  0  0
  4  5  1  0  0  0  0
  5  2  1  0  0  0  0
  1  6  1  0  0  0  0
  2  7  1  0  0  0  0
  3  8  1  0  0  0  0
M  END
>  <Alias name>
Isothiazole

>  <Cp(liq,298)>   J/mol/K
119.7

$$$$
Propylene oxide
  ChemBrain IXL

 10 10  0  0  0  0  0  0  0  0  1 V2000
    3.3820    3.5147   -0.4200 C   0  0  0  0  0  0  0  0  0  0  0  0
    2.0103    2.9093   -0.3819 C   0  0  0  0  0  0  0  0  0  0  0  0
    2.2544    4.2469    0.2282 O   0  0  0  0  0  0  0  0  0  0  0  0
    4.4162    3.0469    0.6227 C   0  0  0  0  0  0  0  0  0  0  0  0
    3.7041    4.0084   -1.3284 H   0  0  0  0  0  0  0  0  0  0  0  0
    1.5034    2.8949   -1.3387 H   0  0  0  0  0  0  0  0  0  0  0  0
    1.9111    2.0733    0.2994 H   0  0  0  0  0  0  0  0  0  0  0  0
    4.5846    3.8372    1.3437 H   0  0  0  0  0  0  0  0  0  0  0  0
    5.3477    2.8077    0.1250 H   0  0  0  0  0  0  0  0  0  0  0  0
    4.0429    2.1671    1.1322 H   0  0  0  0  0  0  0  0  0  0  0  0
  1  2  1  0  0  0  0
  1  3  1  0  0  0  0
  1  4  1  0  0  0  0
  2  3  1  0  0  0  0
  1  5  1  0  0  0  0
  2  6  1  0  0  0  0
  2  7  1  0  0  0  0
  4  8  1  0  0  0  0
  4  9  1  0  0  0  0
  4 10  1  0  0  0  0
M  END
>  <Alias name>
Methyloxiran

>  <Cp(liq,298)>   J/mol/K
120.4

$$$$
Thiazole
  ChemBrain IXL

  8  8  0  0  0  0  0  0  0  0  1 V2000
    3.2201    2.8679    0.0503 C   0  0  0  0  0  0  0  0  0  0  0  0
    2.7101    4.0346    0.0401 C   0  0  0  0  0  0  0  0  0  0  0  0
    4.5536    2.8823    0.0075 N   0  0  0  0  0  0  0  0  0  0  0  0
    5.0330    3.9969   -0.0335 C   0  0  0  0  0  0  0  0  0  0  0  0
    3.8595    5.1662   -0.0227 S   0  0  0  0  0  0  0  0  0  0  0  0
    2.6342    1.9666    0.0899 H   0  0  0  0  0  0  0  0  0  0  0  0
    1.6366    4.2639    0.0692 H   0  0  0  0  0  0  0  0  0  0  0  0
    6.0950    4.2179   -0.0726 H   0  0  0  0  0  0  0  0  0  0  0  0
  1  2  2  0  0  0  0
  1  3  1  0  0  0  0
  3  4  2  0  0  0  0
  4  5  1  0  0  0  0
  5  2  1  0  0  0  0
  1  6  1  0  0  0  0
  2  7  1  0  0  0  0
  4  8  1  0  0  0  0
M  END
>  <Alias name>
Thiazole

>  <Cp(liq,298)>   J/mol/K
121

$$$$
Fluorotrichloromethane
  ChemBrain IXL

  5  4  0  0  0  0  0  0  0  0  1 V2000
    3.0869    2.5547   -0.0355 C   0  0  0  0  0  0  0  0  0  0  0  0
    3.5364    1.5469   -1.4373 Cl  0  0  0  0  0  0  0  0  0  0  0  0
    3.0120    1.5378    1.4284 Cl  0  0  0  0  0  0  0  0  0  0  0  0
    1.4915    3.2987   -0.3251 Cl  0  0  0  0  0  0  0  0  0  0  0  0
    4.0177    3.5311    0.1379 F   0  0  0  0  0  0  0  0  0  0  0  0
  1  2  1  0  0  0  0
  1  3  1  0  0  0  0
  1  4  1  0  0  0  0
  1  5  1  0  0  0  0
M  END
>  <Alias name>
Fluorotrichloromethane

>  <Cp(liq,298)>   J/mol/K
121.55

$$$$
Chlorotrifluoromethane
  ChemBrain IXL

  5  4  0  0  0  0  0  0  0  0  1 V2000
    2.7366    2.2776   -0.0353 C   0  0  0  0  0  0  0  0  0  0  0  0
    3.0793    1.5030   -1.0993 F   0  0  0  0  0  0  0  0  0  0  0  0
    2.6772    1.5086    1.0848 F   0  0  0  0  0  0  0  0  0  0  0  0
    1.5215    2.8452   -0.2605 F   0  0  0  0  0  0  0  0  0  0  0  0
    3.9591    3.5578    0.1865 Cl  0  0  0  0  0  0  0  0  0  0  0  0
  1  2  1  0  0  0  0
  1  3  1  0  0  0  0
  1  4  1  0  0  0  0
  1  5  1  0  0  0  0
M  END
>  <Alias name>
Chlorotrifluoromethane

>  <Cp(liq,298)>   J/mol/K
121.6

$$$$
2,3-Dihydrofuran
  ChemBrain IXL

 11 11  0  0  0  0  0  0  0  0  1 V2000
    3.6701    4.7187   -0.0228 O   0  0  0  0  0  0  0  0  0  0  0  0
    4.8447    3.8705    0.0483 C   0  0  0  0  0  0  0  0  0  0  0  0
    4.2745    2.4357   -0.1593 C   0  0  0  0  0  0  0  0  0  0  0  0
    2.9099    2.6671   -0.4043 C   0  0  0  0  0  0  0  0  0  0  0  0
    2.5887    3.8904   -0.3221 C   0  0  0  0  0  0  0  0  0  0  0  0
    5.3180    3.9587    1.0032 H   0  0  0  0  0  0  0  0  0  0  0  0
    5.5193    4.1197   -0.7404 H   0  0  0  0  0  0  0  0  0  0  0  0
    4.3962    1.8388    0.7331 H   0  0  0  0  0  0  0  0  0  0  0  0
    4.7268    1.9555   -1.0073 H   0  0  0  0  0  0  0  0  0  0  0  0
    2.1906    1.8719   -0.6475 H   0  0  0  0  0  0  0  0  0  0  0  0
    1.5618    4.2527   -0.4755 H   0  0  0  0  0  0  0  0  0  0  0  0
  1  2  1  0  0  0  0
  2  3  1  0  0  0  0
  4  5  2  0  0  0  0
  5  1  1  0  0  0  0
  4  3  1  0  0  0  0
  2  6  1  0  0  0  0
  2  7  1  0  0  0  0
  3  8  1  0  0  0  0
  3  9  1  0  0  0  0
  4 10  1  0  0  0  0
  5 11  1  0  0  0  0
M  END
>  <Alias name>
2,3-Dihydrofuran

>  <Cp(liq,298)>   J/mol/K
122.1

$$$$
Propiolactone
  ChemBrain IXL

  9  9  0  0  0  0  0  0  0  0  1 V2000
    2.6723    2.3068    0.1142 C   0  0  0  0  0  0  0  0  0  0  0  0
    2.4155    3.6028    0.6352 O   0  0  0  0  0  0  0  0  0  0  0  0
    4.1385    2.6914    0.0847 C   0  0  0  0  0  0  0  0  0  0  0  0
    3.7526    3.8811    0.5822 C   0  0  0  0  0  0  0  0  0  0  0  0
    4.4352    4.9393    0.8973 O   0  0  0  0  0  0  0  0  0  0  0  0
    2.2447    2.1818   -0.8513 H   0  0  0  0  0  0  0  0  0  0  0  0
    2.4415    1.5481    0.8183 H   0  0  0  0  0  0  0  0  0  0  0  0
    4.7875    2.1603    0.7854 H   0  0  0  0  0  0  0  0  0  0  0  0
    4.5895    2.7979   -0.9032 H   0  0  0  0  0  0  0  0  0  0  0  0
  1  2  1  0  0  0  0
  1  3  1  0  0  0  0
  3  4  1  0  0  0  0
  4  2  1  0  0  0  0
  4  5  2  0  0  0  0
  1  6  1  0  0  0  0
  1  7  1  0  0  0  0
  3  8  1  0  0  0  0
  3  9  1  0  0  0  0
M  END
>  <Alias name>
2-Oxetanone

>  <Cp(liq,298)>   J/mol/K
122.1

$$$$
1,3-Dioxolane
  ChemBrain IXL

 11 11  0  0  0  0  0  0  0  0  1 V2000
    4.5391    3.3317   -0.4919 C   0  0  0  0  0  0  0  0  0  0  0  0
    3.7362    4.5445   -0.4420 O   0  0  0  0  0  0  0  0  0  0  0  0
    2.5468    4.2780    0.3642 C   0  0  0  0  0  0  0  0  0  0  0  0
    2.2702    2.8543    0.1391 O   0  0  0  0  0  0  0  0  0  0  0  0
    3.5168    2.1815   -0.3071 C   0  0  0  0  0  0  0  0  0  0  0  0
    5.2269    3.3346    0.3447 H   0  0  0  0  0  0  0  0  0  0  0  0
    5.0809    3.2389   -1.4250 H   0  0  0  0  0  0  0  0  0  0  0  0
    1.7125    4.8951    0.0546 H   0  0  0  0  0  0  0  0  0  0  0  0
    2.7736    4.4438    1.4101 H   0  0  0  0  0  0  0  0  0  0  0  0
    3.3348    1.6735   -1.2461 H   0  0  0  0  0  0  0  0  0  0  0  0
    3.8770    1.4823    0.4373 H   0  0  0  0  0  0  0  0  0  0  0  0
  1  2  1  0  0  0  0
  2  3  1  0  0  0  0
  3  4  1  0  0  0  0
  4  5  1  0  0  0  0
  5  1  1  0  0  0  0
  1  6  1  0  0  0  0
  1  7  1  0  0  0  0
  3  8  1  0  0  0  0
  3  9  1  0  0  0  0
  5 10  1  0  0  0  0
  5 11  1  0  0  0  0
M  END
>  <Alias name>
1,3-Dioxolane

>  <Cp(liq,298)>   J/mol/K
122.16

$$$$
Cyclopentene
  ChemBrain IXL

 13 13  0  0  0  0  0  0  0  0  1 V2000
    3.9807    4.5390    0.6796 C   0  0  0  0  0  0  0  0  0  0  0  0
    2.6054    4.4816    0.3732 C   0  0  0  0  0  0  0  0  0  0  0  0
    2.3899    3.0123   -0.0174 C   0  0  0  0  0  0  0  0  0  0  0  0
    3.8139    2.4548   -0.1578 C   0  0  0  0  0  0  0  0  0  0  0  0
    4.6178    3.4705    0.3997 C   0  0  0  0  0  0  0  0  0  0  0  0
    4.4616    5.4182    1.1222 H   0  0  0  0  0  0  0  0  0  0  0  0
    2.3887    5.1347   -0.4652 H   0  0  0  0  0  0  0  0  0  0  0  0
    2.0153    4.7521    1.2329 H   0  0  0  0  0  0  0  0  0  0  0  0
    1.8566    2.9365   -0.9420 H   0  0  0  0  0  0  0  0  0  0  0  0
    1.8705    2.4951    0.7743 H   0  0  0  0  0  0  0  0  0  0  0  0
    3.9334    1.5350    0.3900 H   0  0  0  0  0  0  0  0  0  0  0  0
    4.0683    2.3178   -1.2032 H   0  0  0  0  0  0  0  0  0  0  0  0
    5.6919    3.3548    0.5816 H   0  0  0  0  0  0  0  0  0  0  0  0
  1  2  1  0  0  0  0
  2  3  1  0  0  0  0
  3  4  1  0  0  0  0
  4  5  1  0  0  0  0
  5  1  2  0  0  0  0
  1  6  1  0  0  0  0
  2  7  1  0  0  0  0
  2  8  1  0  0  0  0
  3  9  1  0  0  0  0
  3 10  1  0  0  0  0
  4 11  1  0  0  0  0
  4 12  1  0  0  0  0
  5 13  1  0  0  0  0
M  END
>  <Alias name>
Cyclopentene

>  <Cp(liq,298)>   J/mol/K
122.38

$$$$
Acetic acid
  ChemBrain IXL

  8  7  0  0  0  0  0  0  0  0  1 V2000
    2.5272    2.5061    0.0211 C   0  0  0  0  0  0  0  0  0  0  0  0
    3.9810    2.5532   -0.4876 C   0  0  0  0  0  0  0  0  0  0  0  0
    4.6611    1.5403   -0.4856 O   0  0  0  0  0  0  0  0  0  0  0  0
    4.5486    3.8185   -0.9753 O   0  0  0  0  0  0  0  0  0  0  0  0
    2.2284    1.4780    0.1628 H   0  0  0  0  0  0  0  0  0  0  0  0
    2.4572    3.0341    0.9606 H   0  0  0  0  0  0  0  0  0  0  0  0
    1.8769    2.9733   -0.7037 H   0  0  0  0  0  0  0  0  0  0  0  0
    3.9575    4.5616   -0.9452 H   0  0  0  0  0  0  0  0  0  0  0  0
  1  2  1  0  0  0  0
  2  3  2  0  0  0  0
  2  4  1  0  0  0  0
  1  5  1  0  0  0  0
  1  6  1  0  0  0  0
  1  7  1  0  0  0  0
  4  8  1  0  0  0  0
M  END
>  <Alias name>
Acetic acid

>  <Cp(liq,298)>   J/mol/K
123.1

$$$$
N-Methylformamide
  ChemBrain IXL

  9  8  0  0  0  0  0  0  0  0  1 V2000
    1.4827    3.3923    1.1457 O   0  0  0  0  0  0  0  0  0  0  0  0
    2.4868    2.8639    0.6974 C   0  0  0  0  0  0  0  0  0  0  0  0
    3.5664    3.6522    0.2813 N   0  0  0  0  0  0  0  0  0  0  0  0
    4.7762    3.0156   -0.2589 C   0  0  0  0  0  0  0  0  0  0  0  0
    3.5139    4.6574    0.3521 H   0  0  0  0  0  0  0  0  0  0  0  0
    2.5431    1.7850    0.6214 H   0  0  0  0  0  0  0  0  0  0  0  0
    5.4978    3.7784   -0.5241 H   0  0  0  0  0  0  0  0  0  0  0  0
    4.5189    2.4402   -1.1396 H   0  0  0  0  0  0  0  0  0  0  0  0
    5.2034    2.3591    0.4891 H   0  0  0  0  0  0  0  0  0  0  0  0
  1  2  2  0  0  0  0
  2  3  1  0  0  0  0
  3  4  1  0  0  0  0
  3  5  1  0  0  0  0
  2  6  1  0  0  0  0
  4  7  1  0  0  0  0
  4  8  1  0  0  0  0
  4  9  1  0  0  0  0
M  END
>  <Alias name>
N-Methylformamide

>  <Cp(liq,298)>   J/mol/K
123.9

$$$$
Tetrahydrofuran
  ChemBrain IXL

 13 13  0  0  0  0  0  0  0  0  1 V2000
    3.5023    4.7370    0.4041 O   0  0  0  0  0  0  0  0  0  0  0  0
    4.5137    4.1538   -0.4925 C   0  0  0  0  0  0  0  0  0  0  0  0
    4.0751    2.7070   -0.7852 C   0  0  0  0  0  0  0  0  0  0  0  0
    2.8395    2.4294    0.0888 C   0  0  0  0  0  0  0  0  0  0  0  0
    2.4585    3.7619    0.7601 C   0  0  0  0  0  0  0  0  0  0  0  0
    5.4793    4.1544   -0.0076 H   0  0  0  0  0  0  0  0  0  0  0  0
    4.5625    4.7186   -1.4115 H   0  0  0  0  0  0  0  0  0  0  0  0
    4.8690    2.0207   -0.5325 H   0  0  0  0  0  0  0  0  0  0  0  0
    3.8168    2.6051   -1.8294 H   0  0  0  0  0  0  0  0  0  0  0  0
    2.0240    2.0768   -0.5242 H   0  0  0  0  0  0  0  0  0  0  0  0
    3.0804    1.6936    0.8424 H   0  0  0  0  0  0  0  0  0  0  0  0
    2.4188    3.6379    1.8320 H   0  0  0  0  0  0  0  0  0  0  0  0
    1.4999    4.0982    0.3921 H   0  0  0  0  0  0  0  0  0  0  0  0
  1  2  1  0  0  0  0
  2  3  1  0  0  0  0
  3  4  1  0  0  0  0
  4  5  1  0  0  0  0
  5  1  1  0  0  0  0
  2  6  1  0  0  0  0
  2  7  1  0  0  0  0
  3  8  1  0  0  0  0
  3  9  1  0  0  0  0
  4 10  1  0  0  0  0
  4 11  1  0  0  0  0
  5 12  1  0  0  0  0
  5 13  1  0  0  0  0
M  END
>  <Alias name>
Tetrahydrofuran

>  <Cp(liq,298)>   J/mol/K
123.9

$$$$
2-Butyne
  ChemBrain IXL

 10  9  0  0  0  0  0  0  0  0  1 V2000
    3.6260    3.5723    0.1343 C   0  0  0  0  0  0  0  0  0  0  0  0
    4.6749    4.0910   -0.1487 C   0  0  0  0  0  0  0  0  0  0  0  0
    2.2836    2.9084    0.4965 C   0  0  0  0  0  0  0  0  0  0  0  0
    6.0173    4.7549   -0.5108 C   0  0  0  0  0  0  0  0  0  0  0  0
    2.1184    2.0534   -0.1474 H   0  0  0  0  0  0  0  0  0  0  0  0
    2.3088    2.5831    1.5291 H   0  0  0  0  0  0  0  0  0  0  0  0
    1.4802    3.6220    0.3623 H   0  0  0  0  0  0  0  0  0  0  0  0
    6.1825    5.6099    0.1330 H   0  0  0  0  0  0  0  0  0  0  0  0
    5.9921    5.0802   -1.5435 H   0  0  0  0  0  0  0  0  0  0  0  0
    6.8207    4.0413   -0.3766 H   0  0  0  0  0  0  0  0  0  0  0  0
  1  2  3  0  0  0  0
  1  3  1  0  0  0  0
  2  4  1  0  0  0  0
  3  5  1  0  0  0  0
  3  6  1  0  0  0  0
  3  7  1  0  0  0  0
  4  8  1  0  0  0  0
  4  9  1  0  0  0  0
  4 10  1  0  0  0  0
M  END
>  <Alias name>
2-Butyne

>  <Cp(liq,298)>   J/mol/K
124.3

$$$$
trans-2-Butene
  ChemBrain IXL

 12 11  0  0  0  0  0  0  0  0  1 V2000
    3.2516    3.6549    0.0756 C   0  0  0  0  0  0  0  0  0  0  0  0
    4.5777    3.5764   -0.0560 C   0  0  0  0  0  0  0  0  0  0  0  0
    2.5725    4.9647   -0.0416 C   0  0  0  0  0  0  0  0  0  0  0  0
    5.2568    2.2666    0.0611 C   0  0  0  0  0  0  0  0  0  0  0  0
    2.6726    2.7601    0.2682 H   0  0  0  0  0  0  0  0  0  0  0  0
    5.1567    4.4712   -0.2486 H   0  0  0  0  0  0  0  0  0  0  0  0
    1.4998    4.8157   -0.0497 H   0  0  0  0  0  0  0  0  0  0  0  0
    2.8440    5.5887    0.8009 H   0  0  0  0  0  0  0  0  0  0  0  0
    2.8769    5.4480   -0.9617 H   0  0  0  0  0  0  0  0  0  0  0  0
    6.3295    2.4155    0.0691 H   0  0  0  0  0  0  0  0  0  0  0  0
    4.9852    1.6425   -0.7813 H   0  0  0  0  0  0  0  0  0  0  0  0
    4.9526    1.7833    0.9813 H   0  0  0  0  0  0  0  0  0  0  0  0
  1  2  2  0  0  0  0
  1  3  1  0  0  0  0
  2  4  1  0  0  0  0
  1  5  1  0  0  0  0
  2  6  1  0  0  0  0
  3  7  1  0  0  0  0
  3  8  1  0  0  0  0
  3  9  1  0  0  0  0
  4 10  1  0  0  0  0
  4 11  1  0  0  0  0
  4 12  1  0  0  0  0
M  END
>  <Alias name>
trans-2-Butene

>  <Cp(liq,298)>   J/mol/K
124.3

$$$$
Acetone
  ChemBrain IXL

 10  9  0  0  0  0  0  0  0  0  1 V2000
    2.1092    3.4006    0.9255 C   0  0  0  0  0  0  0  0  0  0  0  0
    3.2233    2.7282    0.1000 C   0  0  0  0  0  0  0  0  0  0  0  0
    4.2410    3.5929   -0.6691 C   0  0  0  0  0  0  0  0  0  0  0  0
    3.2996    1.5115    0.0553 O   0  0  0  0  0  0  0  0  0  0  0  0
    1.4732    2.6419    1.3571 H   0  0  0  0  0  0  0  0  0  0  0  0
    2.5519    3.9907    1.7143 H   0  0  0  0  0  0  0  0  0  0  0  0
    1.5218    4.0403    0.2836 H   0  0  0  0  0  0  0  0  0  0  0  0
    4.0608    4.6362   -0.4561 H   0  0  0  0  0  0  0  0  0  0  0  0
    4.1334    3.4181   -1.7294 H   0  0  0  0  0  0  0  0  0  0  0  0
    5.2422    3.3302   -0.3608 H   0  0  0  0  0  0  0  0  0  0  0  0
  1  2  1  0  0  0  0
  2  3  1  0  0  0  0
  2  4  2  0  0  0  0
  1  5  1  0  0  0  0
  1  6  1  0  0  0  0
  1  7  1  0  0  0  0
  3  8  1  0  0  0  0
  3  9  1  0  0  0  0
  3 10  1  0  0  0  0
M  END
>  <Alias name>
Propanone

>  <Cp(liq,298)>   J/mol/K
124.7

$$$$
3-Chloropropene
  ChemBrain IXL

  9  8  0  0  0  0  0  0  0  0  1 V2000
    2.1561    3.2800    0.7569 C   0  0  0  0  0  0  0  0  0  0  0  0
    3.2920    2.9515    0.1372 C   0  0  0  0  0  0  0  0  0  0  0  0
    4.2022    4.0117   -0.3507 C   0  0  0  0  0  0  0  0  0  0  0  0
    5.6198    3.2642   -1.1344 Cl  0  0  0  0  0  0  0  0  0  0  0  0
    1.4901    2.5042    1.1139 H   0  0  0  0  0  0  0  0  0  0  0  0
    1.9007    4.3223    0.9027 H   0  0  0  0  0  0  0  0  0  0  0  0
    3.5474    1.9093   -0.0086 H   0  0  0  0  0  0  0  0  0  0  0  0
    3.6802    4.6343   -1.0668 H   0  0  0  0  0  0  0  0  0  0  0  0
    4.5296    4.6188    0.4843 H   0  0  0  0  0  0  0  0  0  0  0  0
  1  2  2  0  0  0  0
  2  3  1  0  0  0  0
  3  4  1  0  0  0  0
  1  5  1  0  0  0  0
  1  6  1  0  0  0  0
  2  7  1  0  0  0  0
  3  8  1  0  0  0  0
  3  9  1  0  0  0  0
M  END
>  <Alias name>
Allyl chloride

>  <Cp(liq,298)>   J/mol/K
125.1

$$$$
1,1-Dichloroethane
  ChemBrain IXL

  8  7  0  0  0  0  0  0  0  0  1 V2000
    2.5579    3.1875    0.2951 C   0  0  0  0  0  0  0  0  0  0  0  0
    3.9782    3.0584   -0.2885 C   0  0  0  0  0  0  0  0  0  0  0  0
    1.9205    1.5647    0.6732 Cl  0  0  0  0  0  0  0  0  0  0  0  0
    1.4947    3.9809   -0.8977 Cl  0  0  0  0  0  0  0  0  0  0  0  0
    2.5920    3.7817    1.1999 H   0  0  0  0  0  0  0  0  0  0  0  0
    4.3651    4.0436   -0.5180 H   0  0  0  0  0  0  0  0  0  0  0  0
    3.9441    2.4642   -1.1932 H   0  0  0  0  0  0  0  0  0  0  0  0
    4.6237    2.5768    0.4356 H   0  0  0  0  0  0  0  0  0  0  0  0
  1  2  1  0  0  0  0
  1  3  1  0  0  0  0
  1  4  1  0  0  0  0
  1  5  1  0  0  0  0
  2  6  1  0  0  0  0
  2  7  1  0  0  0  0
  2  8  1  0  0  0  0
M  END
>  <Alias name>
1,1-Dichloroethane

>  <Cp(liq,298)>   J/mol/K
126.27

$$$$
Methacrylonitrile
  ChemBrain IXL

 10  9  0  0  0  0  0  0  0  0  1 V2000
    4.1033    3.7234   -0.0760 C   0  0  0  0  0  0  0  0  0  0  0  0
    4.7364    2.4624   -0.5225 C   0  0  0  0  0  0  0  0  0  0  0  0
    4.9301    4.9329    0.1332 C   0  0  0  0  0  0  0  0  0  0  0  0
    2.7864    3.7698    0.1381 C   0  0  0  0  0  0  0  0  0  0  0  0
    5.2318    1.4757   -0.8719 N   0  0  0  0  0  0  0  0  0  0  0  0
    4.2981    5.7507    0.4567 H   0  0  0  0  0  0  0  0  0  0  0  0
    5.6774    4.7327    0.8911 H   0  0  0  0  0  0  0  0  0  0  0  0
    5.4198    5.2004   -0.7949 H   0  0  0  0  0  0  0  0  0  0  0  0
    2.1814    2.8847   -0.0150 H   0  0  0  0  0  0  0  0  0  0  0  0
    2.3231    4.6925    0.4649 H   0  0  0  0  0  0  0  0  0  0  0  0
  1  2  1  0  0  0  0
  1  3  1  0  0  0  0
  1  4  2  0  0  0  0
  2  5  3  0  0  0  0
  3  6  1  0  0  0  0
  3  7  1  0  0  0  0
  3  8  1  0  0  0  0
  4  9  1  0  0  0  0
  4 10  1  0  0  0  0
M  END
>  <Alias name>
2-Methylacrylonitrile

>  <Cp(liq,298)>   J/mol/K
126.3

$$$$
cis-2-Butene
  ChemBrain IXL

 12 11  0  0  0  0  0  0  0  0  1 V2000
    3.2979    4.1104   -0.3585 C   0  0  0  0  0  0  0  0  0  0  0  0
    4.4968    3.7264   -0.8026 C   0  0  0  0  0  0  0  0  0  0  0  0
    2.4000    3.1290    0.2905 C   0  0  0  0  0  0  0  0  0  0  0  0
    4.9281    2.3193   -0.6460 C   0  0  0  0  0  0  0  0  0  0  0  0
    2.9823    5.1400   -0.4731 H   0  0  0  0  0  0  0  0  0  0  0  0
    5.1539    4.4445   -1.2775 H   0  0  0  0  0  0  0  0  0  0  0  0
    2.8825    2.1598    0.3156 H   0  0  0  0  0  0  0  0  0  0  0  0
    2.1839    3.4510    1.3017 H   0  0  0  0  0  0  0  0  0  0  0  0
    1.4766    3.0582   -0.2709 H   0  0  0  0  0  0  0  0  0  0  0  0
    5.9200    2.1972   -1.0633 H   0  0  0  0  0  0  0  0  0  0  0  0
    4.2352    1.6693   -1.1659 H   0  0  0  0  0  0  0  0  0  0  0  0
    4.9448    2.0618    0.4058 H   0  0  0  0  0  0  0  0  0  0  0  0
  1  2  2  0  0  0  0
  1  3  1  0  0  0  0
  2  4  1  0  0  0  0
  1  5  1  0  0  0  0
  2  6  1  0  0  0  0
  3  7  1  0  0  0  0
  3  8  1  0  0  0  0
  3  9  1  0  0  0  0
  4 10  1  0  0  0  0
  4 11  1  0  0  0  0
  4 12  1  0  0  0  0
M  END
>  <Alias name>
cis-2-Butene

>  <Cp(liq,298)>   J/mol/K
127

$$$$
Pyrrole
  ChemBrain IXL

 10 10  0  0  0  0  0  0  0  0  1 V2000
    2.8930    2.3950   -0.0237 C   0  0  0  0  0  0  0  0  0  0  0  0
    2.6139    3.5137   -0.4868 C   0  0  0  0  0  0  0  0  0  0  0  0
    4.2524    2.4527    0.4417 C   0  0  0  0  0  0  0  0  0  0  0  0
    4.6707    3.6009    0.2174 C   0  0  0  0  0  0  0  0  0  0  0  0
    3.6858    4.2657   -0.3495 N   0  0  0  0  0  0  0  0  0  0  0  0
    2.1612    1.5028    0.0057 H   0  0  0  0  0  0  0  0  0  0  0  0
    1.6153    3.8043   -0.9370 H   0  0  0  0  0  0  0  0  0  0  0  0
    4.8781    1.6180    0.9359 H   0  0  0  0  0  0  0  0  0  0  0  0
    5.7103    3.9781    0.4650 H   0  0  0  0  0  0  0  0  0  0  0  0
    3.7471    5.2651   -0.6526 H   0  0  0  0  0  0  0  0  0  0  0  0
  1  2  2  0  0  0  0
  1  3  1  0  0  0  0
  3  4  2  0  0  0  0
  4  5  1  0  0  0  0
  5  2  1  0  0  0  0
  1  6  1  0  0  0  0
  2  7  1  0  0  0  0
  3  8  1  0  0  0  0
  4  9  1  0  0  0  0
  5 10  1  0  0  0  0
M  END
>  <Alias name>
Pyrrole

>  <Cp(liq,298)>   J/mol/K
127.74

$$$$
Cyclopentane
  ChemBrain IXL

 15 15  0  0  0  0  0  0  0  0  1 V2000
    2.4787    3.1659    0.0491 C   0  0  0  0  0  0  0  0  0  0  0  0
    3.8108    2.4091   -0.2661 C   0  0  0  0  0  0  0  0  0  0  0  0
    4.9253    3.3953    0.0741 C   0  0  0  0  0  0  0  0  0  0  0  0
    4.3272    4.7608   -0.2307 C   0  0  0  0  0  0  0  0  0  0  0  0
    2.8855    4.6612    0.2612 C   0  0  0  0  0  0  0  0  0  0  0  0
    1.7993    3.0622   -0.7878 H   0  0  0  0  0  0  0  0  0  0  0  0
    2.0198    2.7861    0.9535 H   0  0  0  0  0  0  0  0  0  0  0  0
    3.8934    1.4900    0.3004 H   0  0  0  0  0  0  0  0  0  0  0  0
    3.8503    2.1981   -1.3276 H   0  0  0  0  0  0  0  0  0  0  0  0
    5.1555    3.3311    1.1304 H   0  0  0  0  0  0  0  0  0  0  0  0
    5.8123    3.2087   -0.5183 H   0  0  0  0  0  0  0  0  0  0  0  0
    4.3341    4.9256   -1.3010 H   0  0  0  0  0  0  0  0  0  0  0  0
    4.8642    5.5521    0.2774 H   0  0  0  0  0  0  0  0  0  0  0  0
    2.2262    5.3354   -0.2712 H   0  0  0  0  0  0  0  0  0  0  0  0
    2.8677    4.8814    1.3214 H   0  0  0  0  0  0  0  0  0  0  0  0
  1  2  1  0  0  0  0
  2  3  1  0  0  0  0
  3  4  1  0  0  0  0
  4  5  1  0  0  0  0
  5  1  1  0  0  0  0
  1  6  1  0  0  0  0
  1  7  1  0  0  0  0
  2  8  1  0  0  0  0
  2  9  1  0  0  0  0
  3 10  1  0  0  0  0
  3 11  1  0  0  0  0
  4 12  1  0  0  0  0
  4 13  1  0  0  0  0
  5 14  1  0  0  0  0
  5 15  1  0  0  0  0
M  END
>  <Alias name>
Cyclopentane

>  <Cp(liq,298)>   J/mol/K
128.8

$$$$
1,2-Dichloroethane
  ChemBrain IXL

  8  7  0  0  0  0  0  0  0  0  1 V2000
    3.1003    2.6640    0.0459 C   0  0  0  0  0  0  0  0  0  0  0  0
    4.0246    3.8927   -0.0569 C   0  0  0  0  0  0  0  0  0  0  0  0
    1.4897    3.1774    0.6159 Cl  0  0  0  0  0  0  0  0  0  0  0  0
    5.6352    3.3792   -0.6269 Cl  0  0  0  0  0  0  0  0  0  0  0  0
    3.5213    1.9531    0.7461 H   0  0  0  0  0  0  0  0  0  0  0  0
    3.0074    2.1996   -0.9280 H   0  0  0  0  0  0  0  0  0  0  0  0
    3.6036    4.6036   -0.7571 H   0  0  0  0  0  0  0  0  0  0  0  0
    4.1175    4.3571    0.9171 H   0  0  0  0  0  0  0  0  0  0  0  0
  1  2  1  0  0  0  0
  1  3  1  0  0  0  0
  2  4  1  0  0  0  0
  1  5  1  0  0  0  0
  1  6  1  0  0  0  0
  2  7  1  0  0  0  0
  2  8  1  0  0  0  0
M  END
>  <Alias name>
Ethylenedichloride

>  <Cp(liq,298)>   J/mol/K
128.81

$$$$
Trichloroethylene
  ChemBrain IXL

  6  5  0  0  0  0  0  0  0  0  1 V2000
    2.5961    2.9760    0.0000 C   0  0  0  0  0  0  0  0  0  0  0  0
    3.9311    2.9197    0.0004 C   0  0  0  0  0  0  0  0  0  0  0  0
    1.6407    1.4701    0.0263 Cl  0  0  0  0  0  0  0  0  0  0  0  0
    1.7672    4.5568   -0.0269 Cl  0  0  0  0  0  0  0  0  0  0  0  0
    4.8902    4.4250   -0.0258 Cl  0  0  0  0  0  0  0  0  0  0  0  0
    4.4319    1.9599    0.0167 H   0  0  0  0  0  0  0  0  0  0  0  0
  1  2  2  0  0  0  0
  1  3  1  0  0  0  0
  1  4  1  0  0  0  0
  2  5  1  0  0  0  0
  2  6  1  0  0  0  0
M  END
>  <Alias name>
Trichloroethylene

>  <Cp(liq,298)>   J/mol/K
128.9

$$$$
1-Butene
  ChemBrain IXL

 12 11  0  0  0  0  0  0  0  0  1 V2000
    3.1675    2.9798    0.4693 C   0  0  0  0  0  0  0  0  0  0  0  0
    3.9606    4.0402   -0.1917 C   0  0  0  0  0  0  0  0  0  0  0  0
    2.0612    3.2972    1.1457 C   0  0  0  0  0  0  0  0  0  0  0  0
    5.1766    3.4083   -0.8965 C   0  0  0  0  0  0  0  0  0  0  0  0
    3.4846    1.9463    0.4042 H   0  0  0  0  0  0  0  0  0  0  0  0
    3.3444    4.5496   -0.9222 H   0  0  0  0  0  0  0  0  0  0  0  0
    4.3027    4.7509    0.5506 H   0  0  0  0  0  0  0  0  0  0  0  0
    1.4808    2.5213    1.6293 H   0  0  0  0  0  0  0  0  0  0  0  0
    1.7441    4.3307    1.2108 H   0  0  0  0  0  0  0  0  0  0  0  0
    5.7570    4.1843   -1.3801 H   0  0  0  0  0  0  0  0  0  0  0  0
    4.8346    2.6977   -1.6387 H   0  0  0  0  0  0  0  0  0  0  0  0
    5.7928    2.8989   -0.1660 H   0  0  0  0  0  0  0  0  0  0  0  0
  1  2  1  0  0  0  0
  1  3  2  0  0  0  0
  2  4  1  0  0  0  0
  1  5  1  0  0  0  0
  2  6  1  0  0  0  0
  2  7  1  0  0  0  0
  3  8  1  0  0  0  0
  3  9  1  0  0  0  0
  4 10  1  0  0  0  0
  4 11  1  0  0  0  0
  4 12  1  0  0  0  0
M  END
>  <Alias name>
1-Butene

>  <Cp(liq,298)>   J/mol/K
128.96

$$$$
1-Bromo-2-chloroethane
  ChemBrain IXL

  8  7  0  0  0  0  0  0  0  0  1 V2000
    1.5035    3.3830    0.6343 Br  0  0  0  0  0  0  0  0  0  0  0  0
    3.2923    2.7716    0.2501 C   0  0  0  0  0  0  0  0  0  0  0  0
    4.1381    3.9511   -0.2677 C   0  0  0  0  0  0  0  0  0  0  0  0
    5.7925    3.3857   -0.6229 Cl  0  0  0  0  0  0  0  0  0  0  0  0
    3.7401    2.3753    1.1531 H   0  0  0  0  0  0  0  0  0  0  0  0
    3.2544    1.9958   -0.5046 H   0  0  0  0  0  0  0  0  0  0  0  0
    3.6904    4.3474   -1.1706 H   0  0  0  0  0  0  0  0  0  0  0  0
    4.1761    4.7269    0.4870 H   0  0  0  0  0  0  0  0  0  0  0  0
  1  2  1  0  0  0  0
  2  3  1  0  0  0  0
  3  4  1  0  0  0  0
  2  5  1  0  0  0  0
  2  6  1  0  0  0  0
  3  7  1  0  0  0  0
  3  8  1  0  0  0  0
M  END
>  <Alias name>
1-Bromo-2-chloroethane

>  <Cp(liq,298)>   J/mol/K
130.1

$$$$
1-Chloro-1,1-difluoroethane
  ChemBrain IXL

  8  7  0  0  0  0  0  0  0  0  1 V2000
    2.5039    2.9150    0.4298 C   0  0  0  0  0  0  0  0  0  0  0  0
    3.5412    2.5021   -0.6325 C   0  0  0  0  0  0  0  0  0  0  0  0
    1.5689    1.4826    0.9364 Cl  0  0  0  0  0  0  0  0  0  0  0  0
    3.1442    3.4429    1.5073 F   0  0  0  0  0  0  0  0  0  0  0  0
    1.6611    3.8436   -0.0965 F   0  0  0  0  0  0  0  0  0  0  0  0
    4.1087    3.3717   -0.9400 H   0  0  0  0  0  0  0  0  0  0  0  0
    3.0314    2.0818   -1.4907 H   0  0  0  0  0  0  0  0  0  0  0  0
    4.2124    1.7626   -0.2135 H   0  0  0  0  0  0  0  0  0  0  0  0
  1  2  1  0  0  0  0
  1  3  1  0  0  0  0
  1  4  1  0  0  0  0
  1  5  1  0  0  0  0
  2  6  1  0  0  0  0
  2  7  1  0  0  0  0
  2  8  1  0  0  0  0
M  END
>  <Alias name>
1-Chloro-1,1-difluoroethane

>  <Cp(liq,298)>   J/mol/K
130.5

$$$$
1-Chloropropane
  ChemBrain IXL

 11 10  0  0  0  0  0  0  0  0  1 V2000
    2.1733    3.6628    0.5861 C   0  0  0  0  0  0  0  0  0  0  0  0
    3.5389    2.9917    0.3423 C   0  0  0  0  0  0  0  0  0  0  0  0
    4.4973    4.0020   -0.3175 C   0  0  0  0  0  0  0  0  0  0  0  0
    6.0782    3.2250   -0.5996 Cl  0  0  0  0  0  0  0  0  0  0  0  0
    1.4997    2.9528    1.0498 H   0  0  0  0  0  0  0  0  0  0  0  0
    2.3024    4.5173    1.2388 H   0  0  0  0  0  0  0  0  0  0  0  0
    1.7581    3.9901   -0.3591 H   0  0  0  0  0  0  0  0  0  0  0  0
    3.9541    2.6644    1.2875 H   0  0  0  0  0  0  0  0  0  0  0  0
    3.4098    2.1372   -0.3105 H   0  0  0  0  0  0  0  0  0  0  0  0
    4.0821    4.3293   -1.2627 H   0  0  0  0  0  0  0  0  0  0  0  0
    4.6264    4.8565    0.3353 H   0  0  0  0  0  0  0  0  0  0  0  0
  1  2  1  0  0  0  0
  2  3  1  0  0  0  0
  3  4  1  0  0  0  0
  1  5  1  0  0  0  0
  1  6  1  0  0  0  0
  1  7  1  0  0  0  0
  2  8  1  0  0  0  0
  2  9  1  0  0  0  0
  3 10  1  0  0  0  0
  3 11  1  0  0  0  0
M  END
>  <Alias name>
1-Chloropropane

>  <Cp(liq,298)>   J/mol/K
131.3

$$$$
Perfluoroethane
  ChemBrain IXL

  8  7  0  0  0  0  0  0  0  0  1 V2000
    2.9497    2.7573    0.6199 C   0  0  0  0  0  0  0  0  0  0  0  0
    3.6610    3.3380   -0.6177 C   0  0  0  0  0  0  0  0  0  0  0  0
    1.8406    3.4954    0.8932 F   0  0  0  0  0  0  0  0  0  0  0  0
    2.5879    1.4699    0.3723 F   0  0  0  0  0  0  0  0  0  0  0  0
    3.7929    2.7942    1.6863 F   0  0  0  0  0  0  0  0  0  0  0  0
    4.0228    4.6254   -0.3702 F   0  0  0  0  0  0  0  0  0  0  0  0
    2.8177    3.3011   -1.6841 F   0  0  0  0  0  0  0  0  0  0  0  0
    4.7701    2.6000   -0.8911 F   0  0  0  0  0  0  0  0  0  0  0  0
  1  2  1  0  0  0  0
  1  3  1  0  0  0  0
  1  4  1  0  0  0  0
  1  5  1  0  0  0  0
  2  6  1  0  0  0  0
  2  7  1  0  0  0  0
  2  8  1  0  0  0  0
M  END
>  <Alias name>
Perfluoroethane

>  <Cp(liq,298)>   J/mol/K
131.4

$$$$
1-Chloro-2,3-epoxypropane
  ChemBrain IXL

 10 10  0  0  0  0  0  0  0  0  1 V2000
    2.2611    3.8439   -0.1005 C   0  0  0  0  0  0  0  0  0  0  0  0
    3.6749    3.9373    0.3885 C   0  0  0  0  0  0  0  0  0  0  0  0
    3.0489    5.0931   -0.3158 O   0  0  0  0  0  0  0  0  0  0  0  0
    4.6916    3.1041   -0.4158 C   0  0  0  0  0  0  0  0  0  0  0  0
    6.3156    3.8217   -0.2448 Cl  0  0  0  0  0  0  0  0  0  0  0  0
    2.0971    3.2621   -0.9992 H   0  0  0  0  0  0  0  0  0  0  0  0
    1.4833    3.9331    0.6477 H   0  0  0  0  0  0  0  0  0  0  0  0
    3.7726    4.0222    1.4637 H   0  0  0  0  0  0  0  0  0  0  0  0
    4.4077    3.0985   -1.4610 H   0  0  0  0  0  0  0  0  0  0  0  0
    4.7041    2.0887   -0.0397 H   0  0  0  0  0  0  0  0  0  0  0  0
  1  2  1  0  0  0  0
  1  3  1  0  0  0  0
  3  2  1  0  0  0  0
  2  4  1  0  0  0  0
  4  5  1  0  0  0  0
  1  6  1  0  0  0  0
  1  7  1  0  0  0  0
  2  8  1  0  0  0  0
  4  9  1  0  0  0  0
  4 10  1  0  0  0  0
M  END
>  <Alias name>
Epichlorohydrin

>  <Cp(liq,298)>   J/mol/K
131.6

$$$$
1-Cyanobicyclobutane
  ChemBrain IXL

 11 12  0  0  0  0  0  0  0  0  1 V2000
    2.4055    3.5854   -0.5770 C   0  0  0  0  0  0  0  0  0  0  0  0
    2.9425    4.8846    0.0530 C   0  0  0  0  0  0  0  0  0  0  0  0
    3.5224    3.5258    0.4897 C   0  0  0  0  0  0  0  0  0  0  0  0
    2.4847    2.3914    0.3932 C   0  0  0  0  0  0  0  0  0  0  0  0
    4.8290    3.1934   -0.2593 C   0  0  0  0  0  0  0  0  0  0  0  0
    5.8099    2.9438   -0.8217 N   0  0  0  0  0  0  0  0  0  0  0  0
    2.8744    3.3628   -1.5277 H   0  0  0  0  0  0  0  0  0  0  0  0
    2.2822    5.3560    0.7704 H   0  0  0  0  0  0  0  0  0  0  0  0
    3.5776    5.4935   -0.5785 H   0  0  0  0  0  0  0  0  0  0  0  0
    2.8366    1.4577   -0.0279 H   0  0  0  0  0  0  0  0  0  0  0  0
    1.7366    2.3833    1.1761 H   0  0  0  0  0  0  0  0  0  0  0  0
  1  2  1  0  0  0  0
  2  3  1  0  0  0  0
  3  4  1  0  0  0  0
  4  1  1  0  0  0  0
  1  3  1  0  0  0  0
  5  6  3  0  0  0  0
  5  3  1  0  0  0  0
  1  7  1  0  0  0  0
  2  8  1  0  0  0  0
  2  9  1  0  0  0  0
  4 10  1  0  0  0  0
  4 11  1  0  0  0  0
M  END
>  <Alias name>
1-Cyanobicyclobutane

>  <Cp(liq,298)>   J/mol/K
131.8

$$$$
Carbon tetrachloride
  ChemBrain IXL

  5  4  0  0  0  0  0  0  0  0  1 V2000
    2.7206    2.6305    0.0541 C   0  0  0  0  0  0  0  0  0  0  0  0
    3.8851    3.6436   -0.8406 Cl  0  0  0  0  0  0  0  0  0  0  0  0
    1.6862    3.6697    1.0703 Cl  0  0  0  0  0  0  0  0  0  0  0  0
    1.7045    1.7296   -1.1029 Cl  0  0  0  0  0  0  0  0  0  0  0  0
    3.6067    1.4791    1.0893 Cl  0  0  0  0  0  0  0  0  0  0  0  0
  1  2  1  0  0  0  0
  1  3  1  0  0  0  0
  1  4  1  0  0  0  0
  1  5  1  0  0  0  0
M  END
>  <Alias name>
Tetrachloromethane

>  <Cp(liq,298)>   J/mol/K
131.8

$$$$
Pyridine
  ChemBrain IXL

 11 11  0  0  0  0  0  0  0  0  1 V2000
    2.4994    3.2611    0.0238 C   0  0  0  0  0  0  0  0  0  0  0  0
    2.5146    4.6548   -0.0352 C   0  0  0  0  0  0  0  0  0  0  0  0
    3.6879    5.3251   -0.0746 N   0  0  0  0  0  0  0  0  0  0  0  0
    4.8674    4.6647   -0.0579 C   0  0  0  0  0  0  0  0  0  0  0  0
    4.8954    3.2713    0.0006 C   0  0  0  0  0  0  0  0  0  0  0  0
    3.7007    2.5632    0.0419 C   0  0  0  0  0  0  0  0  0  0  0  0
    1.5603    2.7277    0.0552 H   0  0  0  0  0  0  0  0  0  0  0  0
    1.5833    5.2010   -0.0494 H   0  0  0  0  0  0  0  0  0  0  0  0
    5.7935    5.2188   -0.0901 H   0  0  0  0  0  0  0  0  0  0  0  0
    5.8394    2.7458    0.0139 H   0  0  0  0  0  0  0  0  0  0  0  0
    3.7057    1.4833    0.0874 H   0  0  0  0  0  0  0  0  0  0  0  0
  1  2  4  0  0  0  0
  2  3  4  0  0  0  0
  3  4  4  0  0  0  0
  4  5  4  0  0  0  0
  5  6  4  0  0  0  0
  6  1  4  0  0  0  0
  1  7  1  0  0  0  0
  2  8  1  0  0  0  0
  4  9  1  0  0  0  0
  5 10  1  0  0  0  0
  6 11  1  0  0  0  0
M  END
>  <Alias name>
Pyridine

>  <Cp(liq,298)>   J/mol/K
133

$$$$
1-Bromopropane
  ChemBrain IXL

 11 10  0  0  0  0  0  0  0  0  1 V2000
    2.1786    3.7014    0.7028 C   0  0  0  0  0  0  0  0  0  0  0  0
    3.3423    2.8784    0.1170 C   0  0  0  0  0  0  0  0  0  0  0  0
    4.3252    3.8203   -0.6052 C   0  0  0  0  0  0  0  0  0  0  0  0
    5.7819    2.7901   -1.3385 Br  0  0  0  0  0  0  0  0  0  0  0  0
    1.4879    3.0394    1.2103 H   0  0  0  0  0  0  0  0  0  0  0  0
    2.5678    4.4261    1.4073 H   0  0  0  0  0  0  0  0  0  0  0  0
    1.6624    4.2170   -0.0975 H   0  0  0  0  0  0  0  0  0  0  0  0
    3.8586    2.3627    0.9173 H   0  0  0  0  0  0  0  0  0  0  0  0
    2.9532    2.1537   -0.5875 H   0  0  0  0  0  0  0  0  0  0  0  0
    3.8089    4.3359   -1.4055 H   0  0  0  0  0  0  0  0  0  0  0  0
    4.7143    4.5450    0.0993 H   0  0  0  0  0  0  0  0  0  0  0  0
  1  2  1  0  0  0  0
  2  3  1  0  0  0  0
  3  4  1  0  0  0  0
  1  5  1  0  0  0  0
  1  6  1  0  0  0  0
  1  7  1  0  0  0  0
  2  8  1  0  0  0  0
  2  9  1  0  0  0  0
  3 10  1  0  0  0  0
  3 11  1  0  0  0  0
M  END
>  <Alias name>
1-Bromopropane

>  <Cp(liq,298)>   J/mol/K
133.46

$$$$
Methylenecyclobutane
  ChemBrain IXL

 13 13  0  0  0  0  0  0  0  0  1 V2000
    2.3725    3.0218   -0.7242 C   0  0  0  0  0  0  0  0  0  0  0  0
    3.6864    3.3700   -0.2705 C   0  0  0  0  0  0  0  0  0  0  0  0
    4.1365    4.4700    0.3700 C   0  0  0  0  0  0  0  0  0  0  0  0
    4.8681    2.7006   -0.3390 C   0  0  0  0  0  0  0  0  0  0  0  0
    5.4844    3.8467    0.3604 C   0  0  0  0  0  0  0  0  0  0  0  0
    2.1781    2.0502   -1.2431 H   0  0  0  0  0  0  0  0  0  0  0  0
    1.5071    3.7142   -0.5722 H   0  0  0  0  0  0  0  0  0  0  0  0
    4.0235    5.3565   -0.2654 H   0  0  0  0  0  0  0  0  0  0  0  0
    3.6655    4.5654    1.3529 H   0  0  0  0  0  0  0  0  0  0  0  0
    4.8241    1.7687    0.2326 H   0  0  0  0  0  0  0  0  0  0  0  0
    5.1789    2.5677   -1.3823 H   0  0  0  0  0  0  0  0  0  0  0  0
    5.8245    3.5940    1.3350 H   0  0  0  0  0  0  0  0  0  0  0  0
    6.1771    4.3734   -0.2458 H   0  0  0  0  0  0  0  0  0  0  0  0
  1  2  2  0  0  0  0
  2  3  1  0  0  0  0
  2  4  1  0  0  0  0
  4  5  1  0  0  0  0
  5  3  1  0  0  0  0
  1  6  1  0  0  0  0
  1  7  1  0  0  0  0
  3  8  1  0  0  0  0
  3  9  1  0  0  0  0
  4 10  1  0  0  0  0
  4 11  1  0  0  0  0
  5 12  1  0  0  0  0
  5 13  1  0  0  0  0
M  END
>  <Alias name>
Methylenecyclobutane

>  <Cp(liq,298)>   J/mol/K
133.6

$$$$
Diiodomethane
  ChemBrain IXL

  5  4  0  0  0  0  0  0  0  0  1 V2000
    3.4634    3.2366    0.2268 C   0  0  0  0  0  0  0  0  0  0  0  0
    4.8870    1.7683    0.7850 I   0  0  0  0  0  0  0  0  0  0  0  0
    1.5079    2.4810    0.5426 I   0  0  0  0  0  0  0  0  0  0  0  0
    3.6080    4.1263    0.8272 H   0  0  0  0  0  0  0  0  0  0  0  0
    3.5905    3.4830   -0.8201 H   0  0  0  0  0  0  0  0  0  0  0  0
  1  2  1  0  0  0  0
  1  3  1  0  0  0  0
  1  4  1  0  0  0  0
  1  5  1  0  0  0  0
M  END
>  <Alias name>
Diiodomethane

>  <Cp(liq,298)>   J/mol/K
133.81

$$$$
Ethylenecarbonate
  ChemBrain IXL

 10 10  0  0  0  0  0  0  0  0  1 V2000
    2.2857    2.5120   -0.2942 C   0  0  0  0  0  0  0  0  0  0  0  0
    2.3178    4.0397    0.1520 C   0  0  0  0  0  0  0  0  0  0  0  0
    3.5860    2.2631   -0.8677 O   0  0  0  0  0  0  0  0  0  0  0  0
    4.3146    3.4495   -0.8111 C   0  0  0  0  0  0  0  0  0  0  0  0
    3.6250    4.5137   -0.2332 O   0  0  0  0  0  0  0  0  0  0  0  0
    5.4628    3.5487   -1.2332 O   0  0  0  0  0  0  0  0  0  0  0  0
    1.5196    2.3512   -1.0355 H   0  0  0  0  0  0  0  0  0  0  0  0
    2.1312    1.8711    0.5586 H   0  0  0  0  0  0  0  0  0  0  0  0
    1.5564    4.6015   -0.3641 H   0  0  0  0  0  0  0  0  0  0  0  0
    2.1957    4.1238    1.2198 H   0  0  0  0  0  0  0  0  0  0  0  0
  1  2  1  0  0  0  0
  1  3  1  0  0  0  0
  3  4  1  0  0  0  0
  4  5  1  0  0  0  0
  5  2  1  0  0  0  0
  4  6  2  0  0  0  0
  1  7  1  0  0  0  0
  1  8  1  0  0  0  0
  2  9  1  0  0  0  0
  2 10  1  0  0  0  0
M  END
>  <Alias name>
1,3-Dioxolan-2-one

>  <Cp(liq,298)>   J/mol/K
133.9

$$$$
1-Cyanopropane
  ChemBrain IXL

 12 11  0  0  0  0  0  0  0  0  1 V2000
    4.6732    4.0535   -0.3098 C   0  0  0  0  0  0  0  0  0  0  0  0
    3.4253    3.4082    0.3241 C   0  0  0  0  0  0  0  0  0  0  0  0
    2.3648    4.4940    0.5915 C   0  0  0  0  0  0  0  0  0  0  0  0
    5.7335    2.9677   -0.5772 C   0  0  0  0  0  0  0  0  0  0  0  0
    6.5302    2.1518   -0.7781 N   0  0  0  0  0  0  0  0  0  0  0  0
    4.3991    4.5282   -1.2439 H   0  0  0  0  0  0  0  0  0  0  0  0
    5.0790    4.7955    0.3667 H   0  0  0  0  0  0  0  0  0  0  0  0
    3.6993    2.9336    1.2582 H   0  0  0  0  0  0  0  0  0  0  0  0
    3.0194    2.6662   -0.3523 H   0  0  0  0  0  0  0  0  0  0  0  0
    2.7705    5.2360    1.2680 H   0  0  0  0  0  0  0  0  0  0  0  0
    1.4882    4.0403    1.0369 H   0  0  0  0  0  0  0  0  0  0  0  0
    2.0906    4.9685   -0.3426 H   0  0  0  0  0  0  0  0  0  0  0  0
  1  2  1  0  0  0  0
  2  3  1  0  0  0  0
  4  5  3  0  0  0  0
  4  1  1  0  0  0  0
  1  6  1  0  0  0  0
  1  7  1  0  0  0  0
  2  8  1  0  0  0  0
  2  9  1  0  0  0  0
  3 10  1  0  0  0  0
  3 11  1  0  0  0  0
  3 12  1  0  0  0  0
M  END
>  <Alias name>
Butyronitrile

>  <Cp(liq,298)>   J/mol/K
134.2

$$$$
Nitroethane
  ChemBrain IXL

 10  9  0  0  0  0  0  0  0  0  1 V2000
    4.0235    2.0451   -1.5560 O   0  5  0  0  0  0  0  0  0  0  0  0
    4.2532    2.8739   -0.6625 N   0  3  0  0  0  0  0  0  0  0  0  0
    5.4147    3.0535   -0.2674 O   0  0  0  0  0  0  0  0  0  0  0  0
    3.1485    3.6437   -0.0721 C   0  0  0  0  0  0  0  0  0  0  0  0
    2.2833    2.7143    0.8015 C   0  0  0  0  0  0  0  0  0  0  0  0
    3.5512    4.4418    0.5393 H   0  0  0  0  0  0  0  0  0  0  0  0
    2.5401    4.0660   -0.8621 H   0  0  0  0  0  0  0  0  0  0  0  0
    1.8803    1.9163    0.1902 H   0  0  0  0  0  0  0  0  0  0  0  0
    2.8916    2.2919    1.5916 H   0  0  0  0  0  0  0  0  0  0  0  0
    1.4699    3.2818    1.2363 H   0  0  0  0  0  0  0  0  0  0  0  0
  1  2  1  0  0  0  0
  2  3  2  0  0  0  0
  2  4  1  0  0  0  0
  4  5  1  0  0  0  0
  4  6  1  0  0  0  0
  4  7  1  0  0  0  0
  5  8  1  0  0  0  0
  5  9  1  0  0  0  0
  5 10  1  0  0  0  0
M  END
>  <Alias name>
Nitroethane

>  <Cp(liq,298)>   J/mol/K
134.22

$$$$
Spiro(2,2)pentane
  ChemBrain IXL

 13 14  0  0  0  0  0  0  0  0  1 V2000
    2.4822    3.5882   -0.8602 C   0  0  0  0  0  0  0  0  0  0  0  0
    2.9053    2.3019   -0.0817 C   0  0  0  0  0  0  0  0  0  0  0  0
    3.7522    3.5739   -0.0071 C   0  0  0  0  0  0  0  0  0  0  0  0
    5.2059    3.9802   -0.2568 C   0  0  0  0  0  0  0  0  0  0  0  0
    4.4424    4.4871    1.0080 C   0  0  0  0  0  0  0  0  0  0  0  0
    1.6962    4.2000   -0.4353 H   0  0  0  0  0  0  0  0  0  0  0  0
    2.6880    3.6234   -1.9228 H   0  0  0  0  0  0  0  0  0  0  0  0
    2.2545    2.0806    0.7551 H   0  0  0  0  0  0  0  0  0  0  0  0
    3.2449    1.5076   -0.7347 H   0  0  0  0  0  0  0  0  0  0  0  0
    5.9004    3.1587   -0.1319 H   0  0  0  0  0  0  0  0  0  0  0  0
    5.3156    4.6669   -1.0869 H   0  0  0  0  0  0  0  0  0  0  0  0
    4.8007    4.0389    1.9264 H   0  0  0  0  0  0  0  0  0  0  0  0
    4.2183    5.5458    0.9679 H   0  0  0  0  0  0  0  0  0  0  0  0
  1  2  1  0  0  0  0
  2  3  1  0  0  0  0
  1  3  1  0  0  0  0
  3  4  1  0  0  0  0
  3  5  1  0  0  0  0
  4  5  1  0  0  0  0
  1  6  1  0  0  0  0
  1  7  1  0  0  0  0
  2  8  1  0  0  0  0
  2  9  1  0  0  0  0
  4 10  1  0  0  0  0
  4 11  1  0  0  0  0
  5 12  1  0  0  0  0
  5 13  1  0  0  0  0
M  END
>  <Alias name>
Spiro[2.2]pentane

>  <Cp(liq,298)>   J/mol/K
134.52

$$$$
Propionaldehyde
  ChemBrain IXL

 10  9  0  0  0  0  0  0  0  0  1 V2000
    3.5312    4.7248    0.4974 C   0  0  0  0  0  0  0  0  0  0  0  0
    4.0867    5.6196    1.1131 O   0  0  0  0  0  0  0  0  0  0  0  0
    4.3611    3.5780   -0.1116 C   0  0  0  0  0  0  0  0  0  0  0  0
    3.5241    2.2841   -0.1157 C   0  0  0  0  0  0  0  0  0  0  0  0
    2.4577    4.7365    0.3790 H   0  0  0  0  0  0  0  0  0  0  0  0
    5.2537    3.4275    0.4775 H   0  0  0  0  0  0  0  0  0  0  0  0
    4.6368    3.8316   -1.1245 H   0  0  0  0  0  0  0  0  0  0  0  0
    3.2484    2.0305    0.8973 H   0  0  0  0  0  0  0  0  0  0  0  0
    4.1058    1.4804   -0.5425 H   0  0  0  0  0  0  0  0  0  0  0  0
    2.6315    2.4346   -0.7048 H   0  0  0  0  0  0  0  0  0  0  0  0
  1  2  2  0  0  0  0
  1  3  1  0  0  0  0
  1  5  1  0  0  0  0
  3  4  1  0  0  0  0
  3  6  1  0  0  0  0
  3  7  1  0  0  0  0
  4  8  1  0  0  0  0
  4  9  1  0  0  0  0
  4 10  1  0  0  0  0
M  END
>  <Alias name>
Propanal

>  <Cp(liq,298)>   J/mol/K
134.7

$$$$
1,2-Dibromoethane
  ChemBrain IXL

  8  7  0  0  0  0  0  0  0  0  1 V2000
    3.2864    4.0411    0.2191 C   0  0  0  0  0  0  0  0  0  0  0  0
    4.2732    2.9417   -0.2194 C   0  0  0  0  0  0  0  0  0  0  0  0
    6.0609    3.4322    0.3142 Br  0  0  0  0  0  0  0  0  0  0  0  0
    1.4987    3.5506   -0.3144 Br  0  0  0  0  0  0  0  0  0  0  0  0
    3.3243    4.1517    1.2958 H   0  0  0  0  0  0  0  0  0  0  0  0
    3.5587    4.9785   -0.2499 H   0  0  0  0  0  0  0  0  0  0  0  0
    4.2354    2.8311   -1.2961 H   0  0  0  0  0  0  0  0  0  0  0  0
    4.0009    2.0042    0.2496 H   0  0  0  0  0  0  0  0  0  0  0  0
  1  2  1  0  0  0  0
  2  3  1  0  0  0  0
  1  4  1  0  0  0  0
  1  5  1  0  0  0  0
  1  6  1  0  0  0  0
  2  7  1  0  0  0  0
  2  8  1  0  0  0  0
M  END
>  <Alias name>
1,2-Dibromoethane

>  <Cp(liq,298)>   J/mol/K
134.72

$$$$
Methylhydrazine
  ChemBrain IXL

  9  8  0  0  0  0  0  0  0  0  1 V2000
    3.5760    4.0287   -0.1358 N   0  0  0  0  0  0  0  0  0  0  0  0
    4.6097    3.1286    0.3384 N   0  0  0  0  0  0  0  0  0  0  0  0
    2.2577    3.4079    0.0595 C   0  0  0  0  0  0  0  0  0  0  0  0
    3.7175    4.2162   -1.1171 H   0  0  0  0  0  0  0  0  0  0  0  0
    5.5142    3.5552    0.2052 H   0  0  0  0  0  0  0  0  0  0  0  0
    4.5663    2.2635   -0.1795 H   0  0  0  0  0  0  0  0  0  0  0  0
    2.2101    2.4793   -0.4959 H   0  0  0  0  0  0  0  0  0  0  0  0
    2.1060    3.2067    1.1127 H   0  0  0  0  0  0  0  0  0  0  0  0
    1.4861    4.0802   -0.2945 H   0  0  0  0  0  0  0  0  0  0  0  0
  1  2  1  0  0  0  0
  1  3  1  0  0  0  0
  1  4  1  0  0  0  0
  2  5  1  0  0  0  0
  2  6  1  0  0  0  0
  3  7  1  0  0  0  0
  3  8  1  0  0  0  0
  3  9  1  0  0  0  0
M  END
>  <Alias name>
Methylhydrazine

>  <Cp(liq,298)>   J/mol/K
134.93

$$$$
Bromoform
  ChemBrain IXL

  5  4  0  0  0  0  0  0  0  0  1 V2000
    2.8408    3.1185    0.1495 C   0  0  0  0  0  0  0  0  0  0  0  0
    2.4672    1.5063   -0.8417 Br  0  0  0  0  0  0  0  0  0  0  0  0
    2.8997    4.6188   -1.0615 Br  0  0  0  0  0  0  0  0  0  0  0  0
    4.5423    2.9450    1.0417 Br  0  0  0  0  0  0  0  0  0  0  0  0
    2.0622    3.2786    0.8850 H   0  0  0  0  0  0  0  0  0  0  0  0
  1  2  1  0  0  0  0
  1  3  1  0  0  0  0
  1  4  1  0  0  0  0
  1  5  1  0  0  0  0
M  END
>  <Alias name>
Tribromomethane

>  <Cp(liq,298)>   J/mol/K
135.1

$$$$
2-Bromopropane
  ChemBrain IXL

 11 10  0  0  0  0  0  0  0  0  1 V2000
    3.4580    2.8816    0.2438 C   0  0  0  0  0  0  0  0  0  0  0  0
    2.2451    3.5325   -0.4491 C   0  0  0  0  0  0  0  0  0  0  0  0
    4.1750    4.0963    1.5597 Br  0  0  0  0  0  0  0  0  0  0  0  0
    4.5403    2.5645   -0.8062 C   0  0  0  0  0  0  0  0  0  0  0  0
    3.1471    1.9652    0.7300 H   0  0  0  0  0  0  0  0  0  0  0  0
    1.4844    3.7553    0.2889 H   0  0  0  0  0  0  0  0  0  0  0  0
    1.8426    2.8505   -1.1879 H   0  0  0  0  0  0  0  0  0  0  0  0
    2.5560    4.4489   -0.9352 H   0  0  0  0  0  0  0  0  0  0  0  0
    4.8512    3.4810   -1.2923 H   0  0  0  0  0  0  0  0  0  0  0  0
    4.1378    1.8826   -1.5450 H   0  0  0  0  0  0  0  0  0  0  0  0
    5.3927    2.1071   -0.3192 H   0  0  0  0  0  0  0  0  0  0  0  0
  1  2  1  0  0  0  0
  1  3  1  0  0  0  0
  1  4  1  0  0  0  0
  1  5  1  0  0  0  0
  2  6  1  0  0  0  0
  2  7  1  0  0  0  0
  2  8  1  0  0  0  0
  4  9  1  0  0  0  0
  4 10  1  0  0  0  0
  4 11  1  0  0  0  0
M  END
>  <Alias name>
2-Bromopropane

>  <Cp(liq,298)>   J/mol/K
135.6

$$$$
1-Iodopropane
  ChemBrain IXL

 11 10  0  0  0  0  0  0  0  0  1 V2000
    3.4851    4.2914   -0.1560 C   0  0  0  0  0  0  0  0  0  0  0  0
    4.4443    3.1246    0.1504 C   0  0  0  0  0  0  0  0  0  0  0  0
    5.9009    3.6187    0.0568 C   0  0  0  0  0  0  0  0  0  0  0  0
    1.4814    3.6113   -0.0273 I   0  0  0  0  0  0  0  0  0  0  0  0
    3.6432    5.0867    0.5618 H   0  0  0  0  0  0  0  0  0  0  0  0
    3.6766    4.6633   -1.1550 H   0  0  0  0  0  0  0  0  0  0  0  0
    4.2861    2.3293   -0.5674 H   0  0  0  0  0  0  0  0  0  0  0  0
    4.2528    2.7527    1.1493 H   0  0  0  0  0  0  0  0  0  0  0  0
    6.0592    4.4140    0.7747 H   0  0  0  0  0  0  0  0  0  0  0  0
    6.0926    3.9905   -0.9421 H   0  0  0  0  0  0  0  0  0  0  0  0
    6.5747    2.7987    0.2722 H   0  0  0  0  0  0  0  0  0  0  0  0
  1  2  1  0  0  0  0
  2  3  1  0  0  0  0
  1  4  1  0  0  0  0
  1  5  1  0  0  0  0
  1  6  1  0  0  0  0
  2  7  1  0  0  0  0
  2  8  1  0  0  0  0
  3  9  1  0  0  0  0
  3 10  1  0  0  0  0
  3 11  1  0  0  0  0
M  END
>  <Alias name>
1-Iodopropane

>  <Cp(liq,298)>   J/mol/K
136.2

$$$$
Benzene
  ChemBrain IXL

 12 12  0  0  0  0  0  0  0  0  1 V2000
    5.5339    4.1370    0.0269 C   0  0  0  0  0  0  0  0  0  0  0  0
    4.6062    5.1703   -0.1063 C   0  0  0  0  0  0  0  0  0  0  0  0
    3.2414    4.8829   -0.1354 C   0  0  0  0  0  0  0  0  0  0  0  0
    2.8044    3.5622   -0.0314 C   0  0  0  0  0  0  0  0  0  0  0  0
    3.7321    2.5289    0.1017 C   0  0  0  0  0  0  0  0  0  0  0  0
    5.0969    2.8163    0.1308 C   0  0  0  0  0  0  0  0  0  0  0  0
    6.5934    4.3601    0.0496 H   0  0  0  0  0  0  0  0  0  0  0  0
    4.9455    6.1956   -0.1871 H   0  0  0  0  0  0  0  0  0  0  0  0
    2.5212    5.6851   -0.2386 H   0  0  0  0  0  0  0  0  0  0  0  0
    1.7449    3.3391   -0.0541 H   0  0  0  0  0  0  0  0  0  0  0  0
    3.3928    1.5036    0.1824 H   0  0  0  0  0  0  0  0  0  0  0  0
    5.8171    2.0141    0.2340 H   0  0  0  0  0  0  0  0  0  0  0  0
  1  2  4  0  0  0  0
  2  3  4  0  0  0  0
  3  4  4  0  0  0  0
  4  5  4  0  0  0  0
  5  6  4  0  0  0  0
  6  1  4  0  0  0  0
  1  7  1  0  0  0  0
  2  8  1  0  0  0  0
  3  9  1  0  0  0  0
  4 10  1  0  0  0  0
  5 11  1  0  0  0  0
  6 12  1  0  0  0  0
M  END
>  <Alias name>
Benzene

>  <Cp(liq,298)>   J/mol/K
136.8

$$$$
2-Iodopropane
  ChemBrain IXL

 11 10  0  0  0  0  0  0  0  0  1 V2000
    2.1319    3.2659    0.1361 C   0  0  0  0  0  0  0  0  0  0  0  0
    3.6118    2.9581   -0.1646 C   0  0  0  0  0  0  0  0  0  0  0  0
    4.4453    4.2459   -0.0156 C   0  0  0  0  0  0  0  0  0  0  0  0
    4.3205    1.4961    1.1973 I   0  0  0  0  0  0  0  0  0  0  0  0
    1.5465    2.3608    0.0312 H   0  0  0  0  0  0  0  0  0  0  0  0
    2.0394    3.6405    1.1480 H   0  0  0  0  0  0  0  0  0  0  0  0
    1.7699    4.0126   -0.5598 H   0  0  0  0  0  0  0  0  0  0  0  0
    3.7041    2.5836   -1.1765 H   0  0  0  0  0  0  0  0  0  0  0  0
    4.0833    4.9927   -0.7114 H   0  0  0  0  0  0  0  0  0  0  0  0
    5.4851    4.0294   -0.2271 H   0  0  0  0  0  0  0  0  0  0  0  0
    4.3531    4.6206    0.9964 H   0  0  0  0  0  0  0  0  0  0  0  0
  1  2  1  0  0  0  0
  2  3  1  0  0  0  0
  2  4  1  0  0  0  0
  1  5  1  0  0  0  0
  1  6  1  0  0  0  0
  1  7  1  0  0  0  0
  2  8  1  0  0  0  0
  3  9  1  0  0  0  0
  3 10  1  0  0  0  0
  3 11  1  0  0  0  0
M  END
>  <Alias name>
2-Iodopropane

>  <Cp(liq,298)>   J/mol/K
137.3

$$$$
2-Chlorothiophene
  ChemBrain IXL

  9  9  0  0  0  0  0  0  0  0  1 V2000
    3.2183    3.1908    0.0825 C   0  0  0  0  0  0  0  0  0  0  0  0
    2.7024    4.3182   -0.0845 C   0  0  0  0  0  0  0  0  0  0  0  0
    4.6117    3.2304    0.1054 C   0  0  0  0  0  0  0  0  0  0  0  0
    5.0737    4.3899   -0.0462 C   0  0  0  0  0  0  0  0  0  0  0  0
    3.8604    5.5123   -0.2267 S   0  0  0  0  0  0  0  0  0  0  0  0
    6.8369    4.7818   -0.0646 Cl  0  0  0  0  0  0  0  0  0  0  0  0
    2.6354    2.2846    0.1965 H   0  0  0  0  0  0  0  0  0  0  0  0
    1.6292    4.4865   -0.1298 H   0  0  0  0  0  0  0  0  0  0  0  0
    5.2337    2.3585    0.2392 H   0  0  0  0  0  0  0  0  0  0  0  0
  1  2  2  0  0  0  0
  1  3  1  0  0  0  0
  3  4  2  0  0  0  0
  4  5  1  0  0  0  0
  5  2  1  0  0  0  0
  4  6  1  0  0  0  0
  1  7  1  0  0  0  0
  2  8  1  0  0  0  0
  3  9  1  0  0  0  0
M  END
>  <Alias name>
2-Chlorothiophene

>  <Cp(liq,298)>   J/mol/K
139.43

$$$$
Tetrahydrothiophene
  ChemBrain IXL

 13 13  0  0  0  0  0  0  0  0  1 V2000
    3.2437    2.4915   -0.3056 C   0  0  0  0  0  0  0  0  0  0  0  0
    2.3826    3.6811    0.1125 C   0  0  0  0  0  0  0  0  0  0  0  0
    4.6562    2.7705    0.3095 C   0  0  0  0  0  0  0  0  0  0  0  0
    3.4589    5.1421   -0.0092 S   0  0  0  0  0  0  0  0  0  0  0  0
    5.0064    4.1931   -0.1201 C   0  0  0  0  0  0  0  0  0  0  0  0
    3.3184    2.4544   -1.3853 H   0  0  0  0  0  0  0  0  0  0  0  0
    2.8310    1.5653    0.0744 H   0  0  0  0  0  0  0  0  0  0  0  0
    1.4878    3.7880   -0.4879 H   0  0  0  0  0  0  0  0  0  0  0  0
    2.1134    3.5402    1.1520 H   0  0  0  0  0  0  0  0  0  0  0  0
    4.5991    2.7171    1.3897 H   0  0  0  0  0  0  0  0  0  0  0  0
    5.3880    2.0647   -0.0632 H   0  0  0  0  0  0  0  0  0  0  0  0
    5.7941    4.6344    0.4778 H   0  0  0  0  0  0  0  0  0  0  0  0
    5.3106    4.1552   -1.1588 H   0  0  0  0  0  0  0  0  0  0  0  0
  1  2  1  0  0  0  0
  1  3  1  0  0  0  0
  2  4  1  0  0  0  0
  3  5  1  0  0  0  0
  5  4  1  0  0  0  0
  1  6  1  0  0  0  0
  1  7  1  0  0  0  0
  2  8  1  0  0  0  0
  2  9  1  0  0  0  0
  3 10  1  0  0  0  0
  3 11  1  0  0  0  0
  5 12  1  0  0  0  0
  5 13  1  0  0  0  0
M  END
>  <Alias name>
Thiolane

>  <Cp(liq,298)>   J/mol/K
140.16

$$$$
Acetic acid methylester
  ChemBrain IXL

 11 10  0  0  0  0  0  0  0  0  1 V2000
    2.3701    3.4597    0.4359 C   0  0  0  0  0  0  0  0  0  0  0  0
    3.6103    4.2352   -0.0491 C   0  0  0  0  0  0  0  0  0  0  0  0
    3.4875    5.3633   -0.4971 O   0  0  0  0  0  0  0  0  0  0  0  0
    4.9414    3.6154    0.0283 O   0  0  0  0  0  0  0  0  0  0  0  0
    6.0462    4.4515   -0.4635 C   0  0  0  0  0  0  0  0  0  0  0  0
    1.4764    3.9526    0.0824 H   0  0  0  0  0  0  0  0  0  0  0  0
    2.4020    2.4517    0.0496 H   0  0  0  0  0  0  0  0  0  0  0  0
    2.3625    3.4315    1.5155 H   0  0  0  0  0  0  0  0  0  0  0  0
    5.8786    4.6950   -1.5022 H   0  0  0  0  0  0  0  0  0  0  0  0
    6.0948    5.3614    0.1163 H   0  0  0  0  0  0  0  0  0  0  0  0
    6.9768    3.9122   -0.3658 H   0  0  0  0  0  0  0  0  0  0  0  0
  1  2  1  0  0  0  0
  2  3  2  0  0  0  0
  2  4  1  0  0  0  0
  4  5  1  0  0  0  0
  1  6  1  0  0  0  0
  1  7  1  0  0  0  0
  1  8  1  0  0  0  0
  5  9  1  0  0  0  0
  5 10  1  0  0  0  0
  5 11  1  0  0  0  0
M  END
>  <Alias name>
Methyl acetate

>  <Cp(liq,298)>   J/mol/K
140.56

$$$$
Butane
  ChemBrain IXL

 14 13  0  0  0  0  0  0  0  0  1 V2000
    2.4976    2.8735   -0.2686 C   0  0  0  0  0  0  0  0  0  0  0  0
    3.4274    4.0883   -0.0828 C   0  0  0  0  0  0  0  0  0  0  0  0
    4.8800    3.6022    0.0867 C   0  0  0  0  0  0  0  0  0  0  0  0
    5.8099    4.8169    0.2725 C   0  0  0  0  0  0  0  0  0  0  0  0
    2.7973    2.3217   -1.1472 H   0  0  0  0  0  0  0  0  0  0  0  0
    2.5640    2.2333    0.5987 H   0  0  0  0  0  0  0  0  0  0  0  0
    1.4796    3.2142   -0.3873 H   0  0  0  0  0  0  0  0  0  0  0  0
    3.3609    4.7285   -0.9500 H   0  0  0  0  0  0  0  0  0  0  0  0
    3.1276    4.6401    0.7959 H   0  0  0  0  0  0  0  0  0  0  0  0
    4.9465    2.9620    0.9540 H   0  0  0  0  0  0  0  0  0  0  0  0
    5.1798    3.0504   -0.7919 H   0  0  0  0  0  0  0  0  0  0  0  0
    5.7434    5.4572   -0.5947 H   0  0  0  0  0  0  0  0  0  0  0  0
    5.5101    5.3688    1.1512 H   0  0  0  0  0  0  0  0  0  0  0  0
    6.8278    4.4762    0.3913 H   0  0  0  0  0  0  0  0  0  0  0  0
  1  2  1  0  0  0  0
  2  3  1  0  0  0  0
  3  4  1  0  0  0  0
  1  5  1  0  0  0  0
  1  6  1  0  0  0  0
  1  7  1  0  0  0  0
  2  8  1  0  0  0  0
  2  9  1  0  0  0  0
  3 10  1  0  0  0  0
  3 11  1  0  0  0  0
  4 12  1  0  0  0  0
  4 13  1  0  0  0  0
  4 14  1  0  0  0  0
M  END
>  <Alias name>
Butane

>  <Cp(liq,298)>   J/mol/K
140.9

$$$$
1,3-Cyclohexadiene
  ChemBrain IXL

 14 14  0  0  0  0  0  0  0  0  1 V2000
    3.9912    5.2760    0.6287 C   0  0  0  0  0  0  0  0  0  0  0  0
    5.2337    4.8380    0.8107 C   0  0  0  0  0  0  0  0  0  0  0  0
    5.4973    3.3900    0.8173 C   0  0  0  0  0  0  0  0  0  0  0  0
    4.6264    2.5637    0.2450 C   0  0  0  0  0  0  0  0  0  0  0  0
    3.4104    3.1099   -0.3902 C   0  0  0  0  0  0  0  0  0  0  0  0
    2.8950    4.3051    0.4389 C   0  0  0  0  0  0  0  0  0  0  0  0
    3.7854    6.3399    0.6201 H   0  0  0  0  0  0  0  0  0  0  0  0
    6.0467    5.5418    0.9523 H   0  0  0  0  0  0  0  0  0  0  0  0
    6.3946    3.0004    1.2860 H   0  0  0  0  0  0  0  0  0  0  0  0
    4.8090    1.4956    0.2454 H   0  0  0  0  0  0  0  0  0  0  0  0
    3.6472    3.4416   -1.3932 H   0  0  0  0  0  0  0  0  0  0  0  0
    2.6480    2.3427   -0.4332 H   0  0  0  0  0  0  0  0  0  0  0  0
    2.0749    4.7815   -0.0827 H   0  0  0  0  0  0  0  0  0  0  0  0
    2.5545    3.9543    1.4049 H   0  0  0  0  0  0  0  0  0  0  0  0
  1  2  2  0  0  0  0
  2  3  1  0  0  0  0
  3  4  2  0  0  0  0
  4  5  1  0  0  0  0
  5  6  1  0  0  0  0
  6  1  1  0  0  0  0
  1  7  1  0  0  0  0
  2  8  1  0  0  0  0
  3  9  1  0  0  0  0
  4 10  1  0  0  0  0
  5 11  1  0  0  0  0
  5 12  1  0  0  0  0
  6 13  1  0  0  0  0
  6 14  1  0  0  0  0
M  END
>  <Alias name>
1,3-Cyclohexadiene

>  <Cp(liq,298)>   J/mol/K
141.3

$$$$
Butyrolactone
  ChemBrain IXL

 12 12  0  0  0  0  0  0  0  0  1 V2000
    3.1268    2.2658    0.0906 C   0  0  0  0  0  0  0  0  0  0  0  0
    4.4761    2.7555   -0.4372 C   0  0  0  0  0  0  0  0  0  0  0  0
    4.5037    4.1307   -0.1028 C   0  0  0  0  0  0  0  0  0  0  0  0
    3.2972    4.6453    0.4144 O   0  0  0  0  0  0  0  0  0  0  0  0
    5.5059    4.8202   -0.2474 O   0  0  0  0  0  0  0  0  0  0  0  0
    2.3411    3.5711    0.5187 C   0  0  0  0  0  0  0  0  0  0  0  0
    2.5918    1.7375   -0.6819 H   0  0  0  0  0  0  0  0  0  0  0  0
    3.2804    1.6276    0.9508 H   0  0  0  0  0  0  0  0  0  0  0  0
    4.5293    2.6326   -1.5183 H   0  0  0  0  0  0  0  0  0  0  0  0
    5.2959    2.2317    0.0433 H   0  0  0  0  0  0  0  0  0  0  0  0
    1.5138    3.7492   -0.1564 H   0  0  0  0  0  0  0  0  0  0  0  0
    1.9893    3.4863    1.5347 H   0  0  0  0  0  0  0  0  0  0  0  0
  1  2  1  0  0  0  0
  2  3  1  0  0  0  0
  3  4  1  0  0  0  0
  3  5  2  0  0  0  0
  1  6  1  0  0  0  0
  6  4  1  0  0  0  0
  1  7  1  0  0  0  0
  1  8  1  0  0  0  0
  2  9  1  0  0  0  0
  2 10  1  0  0  0  0
  6 11  1  0  0  0  0
  6 12  1  0  0  0  0
M  END
>  <Alias name>
gamma-Butyrolactone

>  <Cp(liq,298)>   J/mol/K
141.4

$$$$
1,4-Cyclohexadiene
  ChemBrain IXL

 14 14  0  0  0  0  0  0  0  0  1 V2000
    3.1577    4.3506    0.9122 C   0  0  0  0  0  0  0  0  0  0  0  0
    4.4965    4.1061    0.8779 C   0  0  0  0  0  0  0  0  0  0  0  0
    5.1218    3.0678   -0.0390 C   0  0  0  0  0  0  0  0  0  0  0  0
    4.1252    2.3238   -0.9124 C   0  0  0  0  0  0  0  0  0  0  0  0
    2.7863    2.5683   -0.8780 C   0  0  0  0  0  0  0  0  0  0  0  0
    2.1610    3.6066    0.0388 C   0  0  0  0  0  0  0  0  0  0  0  0
    2.7880    5.1046    1.5895 H   0  0  0  0  0  0  0  0  0  0  0  0
    5.1418    4.6748    1.5292 H   0  0  0  0  0  0  0  0  0  0  0  0
    5.8216    3.5645   -0.6786 H   0  0  0  0  0  0  0  0  0  0  0  0
    5.6573    2.3469    0.5677 H   0  0  0  0  0  0  0  0  0  0  0  0
    4.4949    1.5698   -1.5896 H   0  0  0  0  0  0  0  0  0  0  0  0
    2.1410    1.9997   -1.5293 H   0  0  0  0  0  0  0  0  0  0  0  0
    1.4613    3.1099    0.6785 H   0  0  0  0  0  0  0  0  0  0  0  0
    1.6255    4.3275   -0.5678 H   0  0  0  0  0  0  0  0  0  0  0  0
  1  2  2  0  0  0  0
  2  3  1  0  0  0  0
  3  4  1  0  0  0  0
  4  5  2  0  0  0  0
  5  6  1  0  0  0  0
  6  1  1  0  0  0  0
  1  7  1  0  0  0  0
  2  8  1  0  0  0  0
  3  9  1  0  0  0  0
  3 10  1  0  0  0  0
  4 11  1  0  0  0  0
  5 12  1  0  0  0  0
  6 13  1  0  0  0  0
  6 14  1  0  0  0  0
M  END
>  <Alias name>
1,4-Cyclohexadiene

>  <Cp(liq,298)>   J/mol/K
142.2

$$$$
2-Methylfuran
  ChemBrain IXL

 12 12  0  0  0  0  0  0  0  0  1 V2000
    4.0377    3.2789    0.4336 C   0  0  0  0  0  0  0  0  0  0  0  0
    3.6135    4.4236    0.3091 C   0  0  0  0  0  0  0  0  0  0  0  0
    5.3832    3.3121    0.6353 C   0  0  0  0  0  0  0  0  0  0  0  0
    5.7651    4.4821    0.6304 C   0  0  0  0  0  0  0  0  0  0  0  0
    4.6775    5.3254    0.4222 O   0  0  0  0  0  0  0  0  0  0  0  0
    2.1317    4.7383    0.0676 C   0  0  0  0  0  0  0  0  0  0  0  0
    3.4145    2.3783    0.3875 H   0  0  0  0  0  0  0  0  0  0  0  0
    6.0404    2.4339    0.7802 H   0  0  0  0  0  0  0  0  0  0  0  0
    6.8195    4.7791    0.7738 H   0  0  0  0  0  0  0  0  0  0  0  0
    1.5740    3.8002   -0.0072 H   0  0  0  0  0  0  0  0  0  0  0  0
    1.7336    5.3194    0.8923 H   0  0  0  0  0  0  0  0  0  0  0  0
    2.0153    5.2914   -0.8567 H   0  0  0  0  0  0  0  0  0  0  0  0
  1  2  2  0  0  0  0
  1  3  1  0  0  0  0
  3  4  2  0  0  0  0
  4  5  1  0  0  0  0
  5  2  1  0  0  0  0
  2  6  1  0  0  0  0
  1  7  1  0  0  0  0
  3  8  1  0  0  0  0
  4  9  1  0  0  0  0
  6 10  1  0  0  0  0
  6 11  1  0  0  0  0
  6 12  1  0  0  0  0
M  END
>  <Alias name>
2-Methylfuran

>  <Cp(liq,298)>   J/mol/K
143.72

$$$$
1,3-Dioxane
  ChemBrain IXL

 14 14  0  0  0  0  0  0  0  0  1 V2000
    5.0603    4.2251   -0.3685 C   0  0  0  0  0  0  0  0  0  0  0  0
    4.6448    3.0963   -1.2168 O   0  0  0  0  0  0  0  0  0  0  0  0
    3.1880    2.9351   -1.3447 C   0  0  0  0  0  0  0  0  0  0  0  0
    2.5763    2.7636    0.0595 C   0  0  0  0  0  0  0  0  0  0  0  0
    2.9692    3.9726    0.9306 C   0  0  0  0  0  0  0  0  0  0  0  0
    4.4356    4.0877    0.9574 O   0  0  0  0  0  0  0  0  0  0  0  0
    4.7394    5.1543   -0.8231 H   0  0  0  0  0  0  0  0  0  0  0  0
    6.1383    4.2259   -0.2652 H   0  0  0  0  0  0  0  0  0  0  0  0
    2.9690    2.0620   -1.9466 H   0  0  0  0  0  0  0  0  0  0  0  0
    2.7681    3.8151   -1.8162 H   0  0  0  0  0  0  0  0  0  0  0  0
    2.9589    1.8562    0.5100 H   0  0  0  0  0  0  0  0  0  0  0  0
    1.4977    2.7034   -0.0168 H   0  0  0  0  0  0  0  0  0  0  0  0
    2.5445    4.8750    0.5082 H   0  0  0  0  0  0  0  0  0  0  0  0
    2.5957    3.8330    1.9374 H   0  0  0  0  0  0  0  0  0  0  0  0
  1  2  1  0  0  0  0
  2  3  1  0  0  0  0
  3  4  1  0  0  0  0
  4  5  1  0  0  0  0
  5  6  1  0  0  0  0
  6  1  1  0  0  0  0
  1  7  1  0  0  0  0
  1  8  1  0  0  0  0
  3  9  1  0  0  0  0
  3 10  1  0  0  0  0
  4 11  1  0  0  0  0
  4 12  1  0  0  0  0
  5 13  1  0  0  0  0
  5 14  1  0  0  0  0
M  END
>  <Alias name>
1,3-Dioxane

>  <Cp(liq,298)>   J/mol/K
143.9

$$$$
1,1,1-Trichloroethane
  ChemBrain IXL

  8  7  0  0  0  0  0  0  0  0  1 V2000
    2.4316    3.1263   -0.0772 C   0  0  0  0  0  0  0  0  0  0  0  0
    3.9067    3.0308   -0.5128 C   0  0  0  0  0  0  0  0  0  0  0  0
    1.7627    1.4844    0.1216 Cl  0  0  0  0  0  0  0  0  0  0  0  0
    1.4996    4.0015   -1.3215 Cl  0  0  0  0  0  0  0  0  0  0  0  0
    2.3247    4.0036    1.4725 Cl  0  0  0  0  0  0  0  0  0  0  0  0
    4.3127    4.0275   -0.6334 H   0  0  0  0  0  0  0  0  0  0  0  0
    3.9715    2.4983   -1.4535 H   0  0  0  0  0  0  0  0  0  0  0  0
    4.4724    2.4995    0.2426 H   0  0  0  0  0  0  0  0  0  0  0  0
  1  2  1  0  0  0  0
  1  3  1  0  0  0  0
  1  4  1  0  0  0  0
  1  5  1  0  0  0  0
  2  6  1  0  0  0  0
  2  7  1  0  0  0  0
  2  8  1  0  0  0  0
M  END
>  <Alias name>
1,1,1-Trichloroethane

>  <Cp(liq,298)>   J/mol/K
143.93

$$$$
2-Bromothiophene
  ChemBrain IXL

  9  9  0  0  0  0  0  0  0  0  1 V2000
    3.2143    3.2702    0.0839 C   0  0  0  0  0  0  0  0  0  0  0  0
    2.6914    4.4093   -0.0850 C   0  0  0  0  0  0  0  0  0  0  0  0
    4.5896    3.3136    0.1059 C   0  0  0  0  0  0  0  0  0  0  0  0
    5.0413    4.4756   -0.0463 C   0  0  0  0  0  0  0  0  0  0  0  0
    3.8332    5.5899   -0.2256 S   0  0  0  0  0  0  0  0  0  0  0  0
    6.9218    4.9123   -0.0685 Br  0  0  0  0  0  0  0  0  0  0  0  0
    2.6488    2.3533    0.1996 H   0  0  0  0  0  0  0  0  0  0  0  0
    1.6225    4.5935   -0.1323 H   0  0  0  0  0  0  0  0  0  0  0  0
    5.2130    2.4386    0.2401 H   0  0  0  0  0  0  0  0  0  0  0  0
  1  2  2  0  0  0  0
  1  3  1  0  0  0  0
  3  4  2  0  0  0  0
  4  5  1  0  0  0  0
  5  2  1  0  0  0  0
  4  6  1  0  0  0  0
  1  7  1  0  0  0  0
  2  8  1  0  0  0  0
  3  9  1  0  0  0  0
M  END
>  <Alias name>
2-Bromothiophene

>  <Cp(liq,298)>   J/mol/K
144

$$$$
Acrylic acid
  ChemBrain IXL

  9  8  0  0  0  0  0  0  0  0  1 V2000
    3.5899    3.2708    0.0000 C   0  0  0  0  0  0  0  0  0  0  0  0
    4.7024    4.2167   -0.0013 C   0  0  0  0  0  0  0  0  0  0  0  0
    4.4829    5.4168   -0.0038 O   0  0  0  0  0  0  0  0  0  0  0  0
    6.0869    3.7228    0.0003 O   0  0  0  0  0  0  0  0  0  0  0  0
    2.3322    3.7189   -0.0015 C   0  0  0  0  0  0  0  0  0  0  0  0
    3.7844    2.2084    0.0022 H   0  0  0  0  0  0  0  0  0  0  0  0
    6.7543    4.3988   -0.0007 H   0  0  0  0  0  0  0  0  0  0  0  0
    1.5096    3.0191   -0.0005 H   0  0  0  0  0  0  0  0  0  0  0  0
    2.1375    4.7812   -0.0037 H   0  0  0  0  0  0  0  0  0  0  0  0
  1  2  1  0  0  0  0
  2  3  2  0  0  0  0
  2  4  1  0  0  0  0
  1  5  2  0  0  0  0
  1  6  1  0  0  0  0
  4  7  1  0  0  0  0
  5  8  1  0  0  0  0
  5  9  1  0  0  0  0
M  END
>  <Alias name>
Acrylic acid

>  <Cp(liq,298)>   J/mol/K
144.2

$$$$
Formic acid ethylester
  ChemBrain IXL

 11 10  0  0  0  0  0  0  0  0  1 V2000
    6.9185    4.0155   -1.0581 O   0  0  0  0  0  0  0  0  0  0  0  0
    5.9009    3.4932   -0.6339 C   0  0  0  0  0  0  0  0  0  0  0  0
    4.6903    4.3016   -0.4291 O   0  0  0  0  0  0  0  0  0  0  0  0
    3.5287    3.5618    0.0852 C   0  0  0  0  0  0  0  0  0  0  0  0
    2.3381    4.5259    0.2514 C   0  0  0  0  0  0  0  0  0  0  0  0
    5.8894    2.4370   -0.4088 H   0  0  0  0  0  0  0  0  0  0  0  0
    3.2637    2.7791   -0.6102 H   0  0  0  0  0  0  0  0  0  0  0  0
    3.7747    3.1253    1.0419 H   0  0  0  0  0  0  0  0  0  0  0  0
    2.0921    4.9625   -0.7053 H   0  0  0  0  0  0  0  0  0  0  0  0
    1.4848    3.9824    0.6293 H   0  0  0  0  0  0  0  0  0  0  0  0
    2.6031    5.3087    0.9468 H   0  0  0  0  0  0  0  0  0  0  0  0
  1  2  2  0  0  0  0
  2  3  1  0  0  0  0
  3  4  1  0  0  0  0
  2  6  1  0  0  0  0
  4  5  1  0  0  0  0
  4  7  1  0  0  0  0
  4  8  1  0  0  0  0
  5  9  1  0  0  0  0
  5 10  1  0  0  0  0
  5 11  1  0  0  0  0
M  END
>  <Alias name>
Ethyl formate

>  <Cp(liq,298)>   J/mol/K
144.3

$$$$
n-Propylmercaptan
  ChemBrain IXL

 12 11  0  0  0  0  0  0  0  0  1 V2000
    4.8314    4.2206   -0.4165 C   0  0  0  0  0  0  0  0  0  0  0  0
    3.4962    3.4701   -0.2478 C   0  0  0  0  0  0  0  0  0  0  0  0
    6.1119    3.0599   -0.9777 S   0  0  0  0  0  0  0  0  0  0  0  0
    2.4102    4.4544    0.2282 C   0  0  0  0  0  0  0  0  0  0  0  0
    7.1322    3.9260   -1.0444 H   0  0  0  0  0  0  0  0  0  0  0  0
    5.1257    4.6515    0.5325 H   0  0  0  0  0  0  0  0  0  0  0  0
    4.7124    5.0089   -1.1495 H   0  0  0  0  0  0  0  0  0  0  0  0
    3.2018    3.0392   -1.1968 H   0  0  0  0  0  0  0  0  0  0  0  0
    3.6152    2.6817    0.4851 H   0  0  0  0  0  0  0  0  0  0  0  0
    1.4718    3.9269    0.3468 H   0  0  0  0  0  0  0  0  0  0  0  0
    2.7046    4.8853    1.1772 H   0  0  0  0  0  0  0  0  0  0  0  0
    2.2912    5.2427   -0.5048 H   0  0  0  0  0  0  0  0  0  0  0  0
  1  2  1  0  0  0  0
  1  3  1  0  0  0  0
  3  5  1  0  0  0  0
  2  4  1  0  0  0  0
  1  6  1  0  0  0  0
  1  7  1  0  0  0  0
  2  8  1  0  0  0  0
  2  9  1  0  0  0  0
  4 10  1  0  0  0  0
  4 11  1  0  0  0  0
  4 12  1  0  0  0  0
M  END
>  <Alias name>
1-Propanethiol

>  <Cp(liq,298)>   J/mol/K
144.56

$$$$
Ethylmethylsulfide
  ChemBrain IXL

 12 11  0  0  0  0  0  0  0  0  1 V2000
    2.3013    4.0943    0.8028 C   0  0  0  0  0  0  0  0  0  0  0  0
    3.6394    2.9493    0.3554 S   0  0  0  0  0  0  0  0  0  0  0  0
    4.8217    4.1762   -0.2757 C   0  0  0  0  0  0  0  0  0  0  0  0
    6.1035    3.4607   -0.7444 C   0  0  0  0  0  0  0  0  0  0  0  0
    1.4703    3.5351    1.2145 H   0  0  0  0  0  0  0  0  0  0  0  0
    2.6620    4.8004    1.5405 H   0  0  0  0  0  0  0  0  0  0  0  0
    1.9742    4.6298   -0.0799 H   0  0  0  0  0  0  0  0  0  0  0  0
    4.3797    4.7080   -1.1092 H   0  0  0  0  0  0  0  0  0  0  0  0
    5.0675    4.8786    0.5112 H   0  0  0  0  0  0  0  0  0  0  0  0
    6.8082    4.1920   -1.1206 H   0  0  0  0  0  0  0  0  0  0  0  0
    5.8576    2.7583   -1.5312 H   0  0  0  0  0  0  0  0  0  0  0  0
    6.5454    2.9289    0.0891 H   0  0  0  0  0  0  0  0  0  0  0  0
  1  2  1  0  0  0  0
  2  3  1  0  0  0  0
  3  4  1  0  0  0  0
  1  5  1  0  0  0  0
  1  6  1  0  0  0  0
  1  7  1  0  0  0  0
  3  8  1  0  0  0  0
  3  9  1  0  0  0  0
  4 10  1  0  0  0  0
  4 11  1  0  0  0  0
  4 12  1  0  0  0  0
M  END
>  <Alias name>
Ethyl methyl sulfide

>  <Cp(liq,298)>   J/mol/K
144.6

$$$$
Methylphosphonyl difluoride
  ChemBrain IXL

  8  7  0  0  0  0  0  0  0  0  1 V2000
    3.6692    3.9377   -0.2461 P   0  0  0  0  0  0  0  0  0  0  0  0
    2.2554    4.2223   -0.7718 F   0  0  0  0  0  0  0  0  0  0  0  0
    4.6610    3.9409   -1.4177 F   0  0  0  0  0  0  0  0  0  0  0  0
    4.0271    4.9128    0.6623 O   0  0  0  0  0  0  0  0  0  0  0  0
    3.6983    2.2655    0.5905 C   0  0  0  0  0  0  0  0  0  0  0  0
    4.6958    2.0647    0.9614 H   0  0  0  0  0  0  0  0  0  0  0  0
    3.4173    1.5002   -0.1224 H   0  0  0  0  0  0  0  0  0  0  0  0
    2.9985    2.2632    1.4171 H   0  0  0  0  0  0  0  0  0  0  0  0
  1  2  1  0  0  0  0
  1  3  1  0  0  0  0
  1  4  2  0  0  0  0
  1  5  1  0  0  0  0
  5  6  1  0  0  0  0
  5  7  1  0  0  0  0
  5  8  1  0  0  0  0
M  END
>  <Alias name>
Methylphosphonyl difluoride

>  <Cp(liq,298)>   J/mol/K
145.14

$$$$
Isopropylmercaptan
  ChemBrain IXL

 12 11  0  0  0  0  0  0  0  0  1 V2000
    3.9374    2.8412    0.6040 C   0  0  0  0  0  0  0  0  0  0  0  0
    4.0885    4.3488    0.8846 C   0  0  0  0  0  0  0  0  0  0  0  0
    5.1513    2.3336   -0.6491 S   0  0  0  0  0  0  0  0  0  0  0  0
    2.5144    2.5552    0.0862 C   0  0  0  0  0  0  0  0  0  0  0  0
    4.7412    3.1353   -1.6414 H   0  0  0  0  0  0  0  0  0  0  0  0
    4.1076    2.2851    1.5176 H   0  0  0  0  0  0  0  0  0  0  0  0
    3.3649    4.6514    1.6314 H   0  0  0  0  0  0  0  0  0  0  0  0
    5.0885    4.5498    1.2486 H   0  0  0  0  0  0  0  0  0  0  0  0
    3.9184    4.9049   -0.0290 H   0  0  0  0  0  0  0  0  0  0  0  0
    2.4082    1.4956   -0.1109 H   0  0  0  0  0  0  0  0  0  0  0  0
    1.7909    2.8577    0.8331 H   0  0  0  0  0  0  0  0  0  0  0  0
    2.3442    3.1113   -0.8274 H   0  0  0  0  0  0  0  0  0  0  0  0
  1  2  1  0  0  0  0
  1  3  1  0  0  0  0
  1  4  1  0  0  0  0
  3  5  1  0  0  0  0
  1  6  1  0  0  0  0
  2  7  1  0  0  0  0
  2  8  1  0  0  0  0
  2  9  1  0  0  0  0
  4 10  1  0  0  0  0
  4 11  1  0  0  0  0
  4 12  1  0  0  0  0
M  END
>  <Alias name>
2-Propanethiol

>  <Cp(liq,298)>   J/mol/K
145.35

$$$$
Dimethylsulfoxide
  ChemBrain IXL

 10  9  0  0  0  0  0  0  0  0  1 V2000
    3.8665    2.4221   -0.0222 S   0  0  0  0  0  0  0  0  0  0  0  0
    4.7312    2.0344   -1.0931 O   0  0  0  0  0  0  0  0  0  0  0  0
    2.1586    2.5297   -0.6317 C   0  0  0  0  0  0  0  0  0  0  0  0
    4.3838    4.0416    0.6179 C   0  0  0  0  0  0  0  0  0  0  0  0
    1.8500    1.5644   -1.0134 H   0  0  0  0  0  0  0  0  0  0  0  0
    1.5037    2.8233    0.1794 H   0  0  0  0  0  0  0  0  0  0  0  0
    2.1039    3.2656   -1.4243 H   0  0  0  0  0  0  0  0  0  0  0  0
    3.7288    4.3352    1.4288 H   0  0  0  0  0  0  0  0  0  0  0  0
    5.4020    3.9777    0.9813 H   0  0  0  0  0  0  0  0  0  0  0  0
    4.3290    4.7773   -0.1749 H   0  0  0  0  0  0  0  0  0  0  0  0
  1  2  2  0  0  0  0
  1  3  1  0  0  0  0
  1  4  1  0  0  0  0
  3  5  1  0  0  0  0
  3  6  1  0  0  0  0
  3  7  1  0  0  0  0
  4  8  1  0  0  0  0
  4  9  1  0  0  0  0
  4 10  1  0  0  0  0
M  END
>  <Alias name>
DMSO

>  <Cp(liq,298)>   J/mol/K
145.4

$$$$
Butanedinitrile
  ChemBrain IXL

 10  9  0  0  0  0  0  0  0  0  1 V2000
    6.1931    4.1754   -0.5605 C   0  0  0  0  0  0  0  0  0  0  0  0
    7.2079    4.6948   -0.7641 N   0  0  0  0  0  0  0  0  0  0  0  0
    4.8427    3.4843   -0.2895 C   0  0  0  0  0  0  0  0  0  0  0  0
    2.5050    3.8125    0.5823 C   0  0  0  0  0  0  0  0  0  0  0  0
    1.4902    3.2932    0.7859 N   0  0  0  0  0  0  0  0  0  0  0  0
    3.8554    4.5036    0.3113 C   0  0  0  0  0  0  0  0  0  0  0  0
    4.4420    3.0981   -1.2186 H   0  0  0  0  0  0  0  0  0  0  0  0
    4.9881    2.6685    0.4077 H   0  0  0  0  0  0  0  0  0  0  0  0
    4.2561    4.8899    1.2404 H   0  0  0  0  0  0  0  0  0  0  0  0
    3.7099    5.3194   -0.3860 H   0  0  0  0  0  0  0  0  0  0  0  0
  1  2  3  0  0  0  0
  1  3  1  0  0  0  0
  4  5  3  0  0  0  0
  3  6  1  0  0  0  0
  4  6  1  0  0  0  0
  3  7  1  0  0  0  0
  3  8  1  0  0  0  0
  6  9  1  0  0  0  0
  6 10  1  0  0  0  0
M  END
>  <Alias name>
Succinonitrile

>  <Cp(liq,298)>   J/mol/K
145.6

$$$$
Cyclobutanecarbonitrile
  ChemBrain IXL

 13 13  0  0  0  0  0  0  0  0  1 V2000
    3.7347    2.6641    0.4482 C   0  0  0  0  0  0  0  0  0  0  0  0
    2.7322    3.7743    0.8191 C   0  0  0  0  0  0  0  0  0  0  0  0
    3.8871    4.7930    0.8802 C   0  0  0  0  0  0  0  0  0  0  0  0
    4.8653    3.7096    0.3859 C   0  0  0  0  0  0  0  0  0  0  0  0
    3.4396    1.9847   -0.9034 C   0  0  0  0  0  0  0  0  0  0  0  0
    3.2178    1.4744   -1.9189 N   0  0  0  0  0  0  0  0  0  0  0  0
    3.8804    1.9727    1.2689 H   0  0  0  0  0  0  0  0  0  0  0  0
    2.0583    3.9893   -0.0010 H   0  0  0  0  0  0  0  0  0  0  0  0
    2.2374    3.6169    1.7694 H   0  0  0  0  0  0  0  0  0  0  0  0
    4.1032    5.0851    1.9004 H   0  0  0  0  0  0  0  0  0  0  0  0
    3.7733    5.6245    0.1959 H   0  0  0  0  0  0  0  0  0  0  0  0
    5.6814    3.5124    1.0699 H   0  0  0  0  0  0  0  0  0  0  0  0
    5.1775    3.8947   -0.6346 H   0  0  0  0  0  0  0  0  0  0  0  0
  1  2  1  0  0  0  0
  2  3  1  0  0  0  0
  3  4  1  0  0  0  0
  4  1  1  0  0  0  0
  5  6  3  0  0  0  0
  5  1  1  0  0  0  0
  1  7  1  0  0  0  0
  2  8  1  0  0  0  0
  2  9  1  0  0  0  0
  3 10  1  0  0  0  0
  3 11  1  0  0  0  0
  4 12  1  0  0  0  0
  4 13  1  0  0  0  0
M  END
>  <Alias name>
Cyclobutanecarbonitrile

>  <Cp(liq,298)>   J/mol/K
146

$$$$
Dimethyldisulfide
  ChemBrain IXL

 10  9  0  0  0  0  0  0  0  0  1 V2000
    2.1733    3.7831    0.5098 C   0  0  0  0  0  0  0  0  0  0  0  0
    3.3169    2.8962   -0.5889 S   0  0  0  0  0  0  0  0  0  0  0  0
    4.4274    4.5507   -1.2519 S   0  0  0  0  0  0  0  0  0  0  0  0
    6.0572    4.0190   -0.6498 C   0  0  0  0  0  0  0  0  0  0  0  0
    1.4912    3.0769    0.9669 H   0  0  0  0  0  0  0  0  0  0  0  0
    2.7365    4.2925    1.2819 H   0  0  0  0  0  0  0  0  0  0  0  0
    1.6104    4.5085   -0.0646 H   0  0  0  0  0  0  0  0  0  0  0  0
    6.7975    4.7677   -0.9032 H   0  0  0  0  0  0  0  0  0  0  0  0
    6.3234    3.0769   -1.1130 H   0  0  0  0  0  0  0  0  0  0  0  0
    6.0221    3.8954    0.4255 H   0  0  0  0  0  0  0  0  0  0  0  0
  1  2  1  0  0  0  0
  2  3  1  0  0  0  0
  3  4  1  0  0  0  0
  1  5  1  0  0  0  0
  1  6  1  0  0  0  0
  1  7  1  0  0  0  0
  4  8  1  0  0  0  0
  4  9  1  0  0  0  0
  4 10  1  0  0  0  0
M  END
>  <Alias name>
Dimethyl disulfide

>  <Cp(liq,298)>   J/mol/K
146.11

$$$$
Fluorobenzene
  ChemBrain IXL

 12 12  0  0  0  0  0  0  0  0  1 V2000
    4.0899    2.5358   -0.2999 C   0  0  0  0  0  0  0  0  0  0  0  0
    2.9637    3.3577   -0.2550 C   0  0  0  0  0  0  0  0  0  0  0  0
    3.1006    4.7125    0.0482 C   0  0  0  0  0  0  0  0  0  0  0  0
    4.3637    5.2453    0.3066 C   0  0  0  0  0  0  0  0  0  0  0  0
    5.4899    4.4233    0.2617 C   0  0  0  0  0  0  0  0  0  0  0  0
    5.3530    3.0685   -0.0416 C   0  0  0  0  0  0  0  0  0  0  0  0
    6.4510    2.2672   -0.0853 F   0  0  0  0  0  0  0  0  0  0  0  0
    3.9837    1.4840   -0.5354 H   0  0  0  0  0  0  0  0  0  0  0  0
    1.9831    2.9441   -0.4556 H   0  0  0  0  0  0  0  0  0  0  0  0
    2.2263    5.3506    0.0831 H   0  0  0  0  0  0  0  0  0  0  0  0
    4.4700    6.2970    0.5420 H   0  0  0  0  0  0  0  0  0  0  0  0
    6.4705    4.8369    0.4622 H   0  0  0  0  0  0  0  0  0  0  0  0
  1  2  4  0  0  0  0
  2  3  4  0  0  0  0
  3  4  4  0  0  0  0
  4  5  4  0  0  0  0
  5  6  4  0  0  0  0
  6  1  4  0  0  0  0
  6  7  1  0  0  0  0
  1  8  1  0  0  0  0
  2  9  1  0  0  0  0
  3 10  1  0  0  0  0
  4 11  1  0  0  0  0
  5 12  1  0  0  0  0
M  END
>  <Alias name>
Fluorobenzene

>  <Cp(liq,298)>   J/mol/K
146.29

$$$$
2-Propenol
  ChemBrain IXL

 10  9  0  0  0  0  0  0  0  0  1 V2000
    2.3665    3.3279   -0.0493 C   0  0  0  0  0  0  0  0  0  0  0  0
    3.5589    3.8813   -0.2821 C   0  0  0  0  0  0  0  0  0  0  0  0
    4.8357    3.0220   -0.2039 C   0  0  0  0  0  0  0  0  0  0  0  0
    5.9777    3.7936   -0.7151 O   0  0  0  0  0  0  0  0  0  0  0  0
    2.2967    2.2779    0.1938 H   0  0  0  0  0  0  0  0  0  0  0  0
    1.4717    3.9302   -0.1041 H   0  0  0  0  0  0  0  0  0  0  0  0
    3.6287    4.9313   -0.5251 H   0  0  0  0  0  0  0  0  0  0  0  0
    4.7071    2.1311   -0.8008 H   0  0  0  0  0  0  0  0  0  0  0  0
    5.0201    2.7437    0.8232 H   0  0  0  0  0  0  0  0  0  0  0  0
    6.1619    4.5979   -0.2442 H   0  0  0  0  0  0  0  0  0  0  0  0
  1  2  2  0  0  0  0
  2  3  1  0  0  0  0
  3  4  1  0  0  0  0
  1  5  1  0  0  0  0
  1  6  1  0  0  0  0
  2  7  1  0  0  0  0
  3  8  1  0  0  0  0
  3  9  1  0  0  0  0
  4 10  1  0  0  0  0
M  END
>  <Alias name>
Allyl alcohol

>  <Cp(liq,298)>   J/mol/K
146.3

$$$$
cis-Piperylene
  ChemBrain IXL

 13 12  0  0  0  0  0  0  0  0  1 V2000
    2.4351    4.5224    1.2921 C   0  0  0  0  0  0  0  0  0  0  0  0
    3.2154    3.7599    0.5227 C   0  0  0  0  0  0  0  0  0  0  0  0
    4.4911    4.2976   -0.0005 C   0  0  0  0  0  0  0  0  0  0  0  0
    5.2743    3.5331   -0.7649 C   0  0  0  0  0  0  0  0  0  0  0  0
    4.8668    2.1477   -1.0892 C   0  0  0  0  0  0  0  0  0  0  0  0
    1.5016    4.1289    1.6750 H   0  0  0  0  0  0  0  0  0  0  0  0
    2.7357    5.5345    1.5335 H   0  0  0  0  0  0  0  0  0  0  0  0
    2.9148    2.7478    0.2813 H   0  0  0  0  0  0  0  0  0  0  0  0
    4.7893    5.3114    0.2368 H   0  0  0  0  0  0  0  0  0  0  0  0
    6.2078    3.9266   -1.1478 H   0  0  0  0  0  0  0  0  0  0  0  0
    5.6480    1.6671   -1.6650 H   0  0  0  0  0  0  0  0  0  0  0  0
    4.7027    1.5957   -0.1720 H   0  0  0  0  0  0  0  0  0  0  0  0
    3.9515    2.1667   -1.6678 H   0  0  0  0  0  0  0  0  0  0  0  0
  1  2  2  0  0  0  0
  2  3  1  0  0  0  0
  3  4  2  0  0  0  0
  4  5  1  0  0  0  0
  1  6  1  0  0  0  0
  1  7  1  0  0  0  0
  2  8  1  0  0  0  0
  3  9  1  0  0  0  0
  4 10  1  0  0  0  0
  5 11  1  0  0  0  0
  5 12  1  0  0  0  0
  5 13  1  0  0  0  0
M  END
>  <Alias name>
cis-1,3-Pentadiene

>  <Cp(liq,298)>   J/mol/K
146.57

$$$$
1,4-Pentadiene
  ChemBrain IXL

 13 12  0  0  0  0  0  0  0  0  1 V2000
    6.8220    3.8559   -0.8305 C   0  0  0  0  0  0  0  0  0  0  0  0
    5.7279    4.4829   -0.3922 C   0  0  0  0  0  0  0  0  0  0  0  0
    4.5117    3.7063   -0.0632 C   0  0  0  0  0  0  0  0  0  0  0  0
    3.4477    4.6268    0.3960 C   0  0  0  0  0  0  0  0  0  0  0  0
    2.2524    4.1448    0.7438 C   0  0  0  0  0  0  0  0  0  0  0  0
    7.7119    4.4242   -1.0712 H   0  0  0  0  0  0  0  0  0  0  0  0
    6.8196    2.7790   -0.9454 H   0  0  0  0  0  0  0  0  0  0  0  0
    5.7303    5.5597   -0.2773 H   0  0  0  0  0  0  0  0  0  0  0  0
    4.7384    2.9960    0.7223 H   0  0  0  0  0  0  0  0  0  0  0  0
    4.1737    3.1746   -0.9441 H   0  0  0  0  0  0  0  0  0  0  0  0
    3.6389    5.6915    0.4498 H   0  0  0  0  0  0  0  0  0  0  0  0
    2.0612    3.0802    0.6900 H   0  0  0  0  0  0  0  0  0  0  0  0
    1.4738    4.8185    1.0798 H   0  0  0  0  0  0  0  0  0  0  0  0
  1  2  2  0  0  0  0
  2  3  1  0  0  0  0
  3  4  1  0  0  0  0
  4  5  2  0  0  0  0
  1  6  1  0  0  0  0
  1  7  1  0  0  0  0
  2  8  1  0  0  0  0
  3  9  1  0  0  0  0
  3 10  1  0  0  0  0
  4 11  1  0  0  0  0
  5 12  1  0  0  0  0
  5 13  1  0  0  0  0
M  END
>  <Alias name>
1,4-Pentadiene

>  <Cp(liq,298)>   J/mol/K
146.82

$$$$
1-Propanol
  ChemBrain IXL

 12 11  0  0  0  0  0  0  0  0  1 V2000
    2.3875    2.9721    0.1462 C   0  0  0  0  0  0  0  0  0  0  0  0
    3.5975    3.9259    0.1769 C   0  0  0  0  0  0  0  0  0  0  0  0
    4.8741    3.1485   -0.1980 C   0  0  0  0  0  0  0  0  0  0  0  0
    6.0283    4.0584   -0.1687 O   0  0  0  0  0  0  0  0  0  0  0  0
    2.5422    2.1713    0.8541 H   0  0  0  0  0  0  0  0  0  0  0  0
    1.4928    3.5170    0.4089 H   0  0  0  0  0  0  0  0  0  0  0  0
    2.2793    2.5596   -0.8461 H   0  0  0  0  0  0  0  0  0  0  0  0
    3.4427    4.7268   -0.5310 H   0  0  0  0  0  0  0  0  0  0  0  0
    3.7056    4.3385    1.1692 H   0  0  0  0  0  0  0  0  0  0  0  0
    5.0289    2.3477    0.5099 H   0  0  0  0  0  0  0  0  0  0  0  0
    4.7661    2.7360   -1.1903 H   0  0  0  0  0  0  0  0  0  0  0  0
    5.9737    4.7956   -0.7654 H   0  0  0  0  0  0  0  0  0  0  0  0
  1  2  1  0  0  0  0
  2  3  1  0  0  0  0
  3  4  1  0  0  0  0
  1  5  1  0  0  0  0
  1  6  1  0  0  0  0
  1  7  1  0  0  0  0
  2  8  1  0  0  0  0
  2  9  1  0  0  0  0
  3 10  1  0  0  0  0
  3 11  1  0  0  0  0
  4 12  1  0  0  0  0
M  END
>  <Alias name>
1-Propanol

>  <Cp(liq,298)>   J/mol/K
146.88

$$$$
1,2-Epoxybutane
  ChemBrain IXL

 13 13  0  0  0  0  0  0  0  0  1 V2000
    2.3465    3.7107    0.3820 C   0  0  0  0  0  0  0  0  0  0  0  0
    3.6922    3.4415   -0.2206 C   0  0  0  0  0  0  0  0  0  0  0  0
    4.8071    4.4025    0.2364 C   0  0  0  0  0  0  0  0  0  0  0  0
    6.1749    3.7077    0.0931 C   0  0  0  0  0  0  0  0  0  0  0  0
    3.1368    2.5197    0.8117 O   0  0  0  0  0  0  0  0  0  0  0  0
    1.4856    3.4744   -0.2311 H   0  0  0  0  0  0  0  0  0  0  0  0
    2.2962    4.5004    1.1214 H   0  0  0  0  0  0  0  0  0  0  0  0
    3.6628    3.0929   -1.2455 H   0  0  0  0  0  0  0  0  0  0  0  0
    4.7891    5.2943   -0.3777 H   0  0  0  0  0  0  0  0  0  0  0  0
    4.6472    4.6745    1.2725 H   0  0  0  0  0  0  0  0  0  0  0  0
    6.9582    4.3831    0.4141 H   0  0  0  0  0  0  0  0  0  0  0  0
    6.3349    3.4357   -0.9429 H   0  0  0  0  0  0  0  0  0  0  0  0
    6.1930    2.8160    0.7074 H   0  0  0  0  0  0  0  0  0  0  0  0
  1  2  1  0  0  0  0
  2  3  1  0  0  0  0
  3  4  1  0  0  0  0
  1  5  1  0  0  0  0
  5  2  1  0  0  0  0
  1  6  1  0  0  0  0
  1  7  1  0  0  0  0
  2  8  1  0  0  0  0
  3  9  1  0  0  0  0
  3 10  1  0  0  0  0
  4 11  1  0  0  0  0
  4 12  1  0  0  0  0
  4 13  1  0  0  0  0
M  END
>  <Alias name>
Ethylepoxide

>  <Cp(liq,298)>   J/mol/K
147

$$$$
Cyclopropylamine
  ChemBrain IXL

 11 11  0  0  0  0  0  0  0  0  1 V2000
    3.0240    4.3299    0.3207 C   0  0  0  0  0  0  0  0  0  0  0  0
    3.6712    3.0446   -0.2286 C   0  0  0  0  0  0  0  0  0  0  0  0
    2.2390    3.0027    0.3367 C   0  0  0  0  0  0  0  0  0  0  0  0
    4.7453    2.5031    0.6160 N   0  0  0  0  0  0  0  0  0  0  0  0
    5.6122    2.9714    0.3991 H   0  0  0  0  0  0  0  0  0  0  0  0
    4.8443    1.5144    0.4414 H   0  0  0  0  0  0  0  0  0  0  0  0
    3.3218    4.6582    1.3088 H   0  0  0  0  0  0  0  0  0  0  0  0
    2.6371    5.0426   -0.3970 H   0  0  0  0  0  0  0  0  0  0  0  0
    3.7721    3.0351   -1.3068 H   0  0  0  0  0  0  0  0  0  0  0  0
    1.4857    2.8567   -0.4275 H   0  0  0  0  0  0  0  0  0  0  0  0
    2.1704    2.4721    1.2783 H   0  0  0  0  0  0  0  0  0  0  0  0
  1  2  1  0  0  0  0
  1  3  1  0  0  0  0
  3  2  1  0  0  0  0
  2  4  1  0  0  0  0
  4  5  1  0  0  0  0
  4  6  1  0  0  0  0
  1  7  1  0  0  0  0
  1  8  1  0  0  0  0
  2  9  1  0  0  0  0
  3 10  1  0  0  0  0
  3 11  1  0  0  0  0
M  END
>  <Alias name>
Cyclopropylamine

>  <Cp(liq,298)>   J/mol/K
147.11

$$$$
1-Methylimidazole
  ChemBrain IXL

 12 12  0  0  0  0  0  0  0  0  1 V2000
    3.7424    2.4762   -0.4221 C   0  0  0  0  0  0  0  0  0  0  0  0
    3.3299    3.6048   -0.2240 C   0  0  0  0  0  0  0  0  0  0  0  0
    4.9863    2.5437   -0.5710 N   0  0  0  0  0  0  0  0  0  0  0  0
    5.3458    3.6501   -0.4737 C   0  0  0  0  0  0  0  0  0  0  0  0
    4.3086    4.3676   -0.2498 N   0  0  0  0  0  0  0  0  0  0  0  0
    4.2492    5.8116   -0.0575 C   0  0  0  0  0  0  0  0  0  0  0  0
    3.1407    1.5883   -0.4604 H   0  0  0  0  0  0  0  0  0  0  0  0
    2.2964    3.8915   -0.0557 H   0  0  0  0  0  0  0  0  0  0  0  0
    6.3749    4.0033   -0.5584 H   0  0  0  0  0  0  0  0  0  0  0  0
    3.2225    6.1207   -0.0115 H   0  0  0  0  0  0  0  0  0  0  0  0
    4.7425    6.0719    0.8749 H   0  0  0  0  0  0  0  0  0  0  0  0
    4.7347    6.3075   -0.8921 H   0  0  0  0  0  0  0  0  0  0  0  0
  1  2  2  0  0  0  0
  1  3  1  0  0  0  0
  3  4  2  0  0  0  0
  4  5  1  0  0  0  0
  5  2  1  0  0  0  0
  5  6  1  0  0  0  0
  1  7  1  0  0  0  0
  2  8  1  0  0  0  0
  4  9  1  0  0  0  0
  6 10  1  0  0  0  0
  6 11  1  0  0  0  0
  6 12  1  0  0  0  0
M  END
>  <Alias name>
1-Methylimidazole

>  <Cp(liq,298)>   J/mol/K
147.2

$$$$
Propionyl chloride
  ChemBrain IXL

 10  9  0  0  0  0  0  0  0  0  1 V2000
    4.1007    4.2972    0.1719 C   0  0  0  0  0  0  0  0  0  0  0  0
    3.1318    3.2471    0.5576 C   0  0  0  0  0  0  0  0  0  0  0  0
    3.4587    2.0722    0.5209 O   0  0  0  0  0  0  0  0  0  0  0  0
    1.4858    3.6992    1.0763 Cl  0  0  0  0  0  0  0  0  0  0  0  0
    5.4356    3.6413   -0.2313 C   0  0  0  0  0  0  0  0  0  0  0  0
    3.7080    4.8608   -0.6654 H   0  0  0  0  0  0  0  0  0  0  0  0
    4.2644    4.9629    1.0103 H   0  0  0  0  0  0  0  0  0  0  0  0
    6.1447    4.4098   -0.5136 H   0  0  0  0  0  0  0  0  0  0  0  0
    5.2720    2.9756   -1.0697 H   0  0  0  0  0  0  0  0  0  0  0  0
    5.8284    3.0777    0.6059 H   0  0  0  0  0  0  0  0  0  0  0  0
  1  2  1  0  0  0  0
  2  3  2  0  0  0  0
  2  4  1  0  0  0  0
  1  5  1  0  0  0  0
  1  6  1  0  0  0  0
  1  7  1  0  0  0  0
  5  8  1  0  0  0  0
  5  9  1  0  0  0  0
  5 10  1  0  0  0  0
M  END
>  <Alias name>
Propanoyl chloride

>  <Cp(liq,298)>   J/mol/K
147.3

$$$$
N,N-Dimethylformamide
  ChemBrain IXL

 12 11  0  0  0  0  0  0  0  0  1 V2000
    1.6896    2.8649    0.3673 O   0  0  0  0  0  0  0  0  0  0  0  0
    2.8159    2.5143    0.0561 C   0  0  0  0  0  0  0  0  0  0  0  0
    3.8646    3.4418    0.0625 N   0  0  0  0  0  0  0  0  0  0  0  0
    5.2217    3.0194   -0.3124 C   0  0  0  0  0  0  0  0  0  0  0  0
    3.6085    4.8382    0.4440 C   0  0  0  0  0  0  0  0  0  0  0  0
    3.0046    1.4856   -0.2250 H   0  0  0  0  0  0  0  0  0  0  0  0
    5.8939    3.8661   -0.2486 H   0  0  0  0  0  0  0  0  0  0  0  0
    5.2144    2.6399   -1.3267 H   0  0  0  0  0  0  0  0  0  0  0  0
    5.5567    2.2410    0.3619 H   0  0  0  0  0  0  0  0  0  0  0  0
    2.5598    4.9599    0.6856 H   0  0  0  0  0  0  0  0  0  0  0  0
    4.2098    5.0924    1.3080 H   0  0  0  0  0  0  0  0  0  0  0  0
    3.8671    5.4909   -0.3806 H   0  0  0  0  0  0  0  0  0  0  0  0
  1  2  2  0  0  0  0
  2  3  1  0  0  0  0
  3  4  1  0  0  0  0
  3  5  1  0  0  0  0
  2  6  1  0  0  0  0
  4  7  1  0  0  0  0
  4  8  1  0  0  0  0
  4  9  1  0  0  0  0
  5 10  1  0  0  0  0
  5 11  1  0  0  0  0
  5 12  1  0  0  0  0
M  END
>  <Alias name>
N,N-Dimethylformamide

>  <Cp(liq,298)>   J/mol/K
148.36

$$$$
Bromotrichloromethane
  ChemBrain IXL

  5  4  0  0  0  0  0  0  0  0  1 V2000
    1.7391    3.6165    0.4150 Br  0  0  0  0  0  0  0  0  0  0  0  0
    3.4335    2.9045   -0.1708 C   0  0  0  0  0  0  0  0  0  0  0  0
    4.3318    4.1630   -1.0605 Cl  0  0  0  0  0  0  0  0  0  0  0  0
    4.3832    2.3865    1.2478 Cl  0  0  0  0  0  0  0  0  0  0  0  0
    3.1524    1.5053   -1.2413 Cl  0  0  0  0  0  0  0  0  0  0  0  0
  1  2  1  0  0  0  0
  2  3  1  0  0  0  0
  2  4  1  0  0  0  0
  2  5  1  0  0  0  0
M  END
>  <Alias name>
Bromotrichloromethane

>  <Cp(liq,298)>   J/mol/K
148.5

$$$$
Crotonaldehyde
  ChemBrain IXL

 11 10  0  0  0  0  0  0  0  0  1 V2000
    2.1898    3.5584   -0.2190 C   0  0  0  0  0  0  0  0  0  0  0  0
    3.5613    4.2611   -0.2156 C   0  0  0  0  0  0  0  0  0  0  0  0
    4.6806    3.5401   -0.1173 C   0  0  0  0  0  0  0  0  0  0  0  0
    5.9800    4.2059   -0.1141 C   0  0  0  0  0  0  0  0  0  0  0  0
    7.0028    3.5469   -0.0243 O   0  0  0  0  0  0  0  0  0  0  0  0
    1.4911    4.1355   -0.8065 H   0  0  0  0  0  0  0  0  0  0  0  0
    1.8254    3.4752    0.7943 H   0  0  0  0  0  0  0  0  0  0  0  0
    2.2917    2.5721   -0.6471 H   0  0  0  0  0  0  0  0  0  0  0  0
    3.6170    5.3370   -0.2927 H   0  0  0  0  0  0  0  0  0  0  0  0
    4.6249    2.4643   -0.0402 H   0  0  0  0  0  0  0  0  0  0  0  0
    6.0357    5.2817   -0.1912 H   0  0  0  0  0  0  0  0  0  0  0  0
  1  2  1  0  0  0  0
  2  3  2  0  0  0  0
  3  4  1  0  0  0  0
  4  5  2  0  0  0  0
  1  6  1  0  0  0  0
  1  7  1  0  0  0  0
  1  8  1  0  0  0  0
  2  9  1  0  0  0  0
  3 10  1  0  0  0  0
  4 11  1  0  0  0  0
M  END
>  <Alias name>
Crotonaldehyde

>  <Cp(liq,298)>   J/mol/K
148.6

$$$$
trans-Piperylene
  ChemBrain IXL

 13 12  0  0  0  0  0  0  0  0  1 V2000
    2.3177    4.5526    1.7107 C   0  0  0  0  0  0  0  0  0  0  0  0
    3.0864    3.7011    1.0276 C   0  0  0  0  0  0  0  0  0  0  0  0
    4.2346    4.2069    0.2417 C   0  0  0  0  0  0  0  0  0  0  0  0
    5.0036    3.3551   -0.4416 C   0  0  0  0  0  0  0  0  0  0  0  0
    6.1520    3.8605   -1.2277 C   0  0  0  0  0  0  0  0  0  0  0  0
    1.4779    4.1822    2.2855 H   0  0  0  0  0  0  0  0  0  0  0  0
    2.5338    5.6137    1.6900 H   0  0  0  0  0  0  0  0  0  0  0  0
    2.8700    2.6401    1.0485 H   0  0  0  0  0  0  0  0  0  0  0  0
    4.4508    5.2680    0.2209 H   0  0  0  0  0  0  0  0  0  0  0  0
    4.7873    2.2941   -0.4207 H   0  0  0  0  0  0  0  0  0  0  0  0
    6.2113    4.9377   -1.1298 H   0  0  0  0  0  0  0  0  0  0  0  0
    6.0183    3.5998   -2.2702 H   0  0  0  0  0  0  0  0  0  0  0  0
    7.0667    3.4137   -0.8584 H   0  0  0  0  0  0  0  0  0  0  0  0
  1  2  2  0  0  0  0
  2  3  1  0  0  0  0
  3  4  2  0  0  0  0
  4  5  1  0  0  0  0
  1  6  1  0  0  0  0
  1  7  1  0  0  0  0
  2  8  1  0  0  0  0
  3  9  1  0  0  0  0
  4 10  1  0  0  0  0
  5 11  1  0  0  0  0
  5 12  1  0  0  0  0
  5 13  1  0  0  0  0
M  END
>  <Alias name>
trans-1,3-Pentadiene

>  <Cp(liq,298)>   J/mol/K
149.33

$$$$
Tetrahydropyran
  ChemBrain IXL

 16 16  0  0  0  0  0  0  0  0  1 V2000
    3.9022    2.7219   -0.4818 C   0  0  0  0  0  0  0  0  0  0  0  0
    2.5256    3.0594    0.1257 C   0  0  0  0  0  0  0  0  0  0  0  0
    5.0108    3.1818    0.4864 C   0  0  0  0  0  0  0  0  0  0  0  0
    2.4349    4.5794    0.3677 C   0  0  0  0  0  0  0  0  0  0  0  0
    4.8825    4.6999    0.7230 C   0  0  0  0  0  0  0  0  0  0  0  0
    3.5396    4.9982    1.2441 O   0  0  0  0  0  0  0  0  0  0  0  0
    3.9775    1.6530   -0.6376 H   0  0  0  0  0  0  0  0  0  0  0  0
    4.0145    3.2345   -1.4292 H   0  0  0  0  0  0  0  0  0  0  0  0
    1.7425    2.7532   -0.5566 H   0  0  0  0  0  0  0  0  0  0  0  0
    2.4098    2.5370    1.0672 H   0  0  0  0  0  0  0  0  0  0  0  0
    4.9046    2.6598    1.4293 H   0  0  0  0  0  0  0  0  0  0  0  0
    5.9810    2.9619    0.0586 H   0  0  0  0  0  0  0  0  0  0  0  0
    2.5090    5.1003   -0.5790 H   0  0  0  0  0  0  0  0  0  0  0  0
    1.4885    4.8161    0.8376 H   0  0  0  0  0  0  0  0  0  0  0  0
    5.6294    5.0200    1.4387 H   0  0  0  0  0  0  0  0  0  0  0  0
    5.0302    5.2245   -0.2130 H   0  0  0  0  0  0  0  0  0  0  0  0
  1  2  1  0  0  0  0
  1  3  1  0  0  0  0
  2  4  1  0  0  0  0
  3  5  1  0  0  0  0
  4  6  1  0  0  0  0
  5  6  1  0  0  0  0
  1  7  1  0  0  0  0
  1  8  1  0  0  0  0
  2  9  1  0  0  0  0
  2 10  1  0  0  0  0
  3 11  1  0  0  0  0
  3 12  1  0  0  0  0
  4 13  1  0  0  0  0
  4 14  1  0  0  0  0
  5 15  1  0  0  0  0
  5 16  1  0  0  0  0
M  END
>  <Alias name>
Tetrahydropyran

>  <Cp(liq,298)>   J/mol/K
149.6

$$$$
Ethyleneglycol
  ChemBrain IXL

 10  9  0  0  0  0  0  0  0  0  1 V2000
    2.3264    4.2827    0.3701 O   0  0  0  0  0  0  0  0  0  0  0  0
    3.4609    3.3656    0.1897 C   0  0  0  0  0  0  0  0  0  0  0  0
    4.7197    4.1729   -0.1812 C   0  0  0  0  0  0  0  0  0  0  0  0
    5.8542    3.2558   -0.3617 O   0  0  0  0  0  0  0  0  0  0  0  0
    1.4768    3.8503    0.6099 H   0  0  0  0  0  0  0  0  0  0  0  0
    6.7038    3.6882   -0.6015 H   0  0  0  0  0  0  0  0  0  0  0  0
    3.2352    2.6639   -0.6037 H   0  0  0  0  0  0  0  0  0  0  0  0
    3.6376    2.8244    1.1109 H   0  0  0  0  0  0  0  0  0  0  0  0
    4.9454    4.8746    0.6122 H   0  0  0  0  0  0  0  0  0  0  0  0
    4.5430    4.7141   -1.1024 H   0  0  0  0  0  0  0  0  0  0  0  0
  1  2  1  0  0  0  0
  2  3  1  0  0  0  0
  3  4  1  0  0  0  0
  1  5  1  0  0  0  0
  4  6  1  0  0  0  0
  2  7  1  0  0  0  0
  2  8  1  0  0  0  0
  3  9  1  0  0  0  0
  3 10  1  0  0  0  0
M  END
>  <Alias name>
Ethan-1,2-diol

>  <Cp(liq,298)>   J/mol/K
149.8

$$$$
2-Methylthiophene
  ChemBrain IXL

 12 12  0  0  0  0  0  0  0  0  1 V2000
    3.1491    3.1210    0.5905 C   0  0  0  0  0  0  0  0  0  0  0  0
    2.6277    4.2532    0.7612 C   0  0  0  0  0  0  0  0  0  0  0  0
    4.5205    3.1908    0.3138 C   0  0  0  0  0  0  0  0  0  0  0  0
    4.9663    4.3757    0.2894 C   0  0  0  0  0  0  0  0  0  0  0  0
    3.7529    5.4877    0.6006 S   0  0  0  0  0  0  0  0  0  0  0  0
    6.4170    4.7385    0.0129 C   0  0  0  0  0  0  0  0  0  0  0  0
    2.5872    2.1891    0.6529 H   0  0  0  0  0  0  0  0  0  0  0  0
    1.5688    4.4028    0.9864 H   0  0  0  0  0  0  0  0  0  0  0  0
    5.1380    2.3196    0.1381 H   0  0  0  0  0  0  0  0  0  0  0  0
    6.5424    5.8160    0.0656 H   0  0  0  0  0  0  0  0  0  0  0  0
    6.6979    4.3933   -0.9784 H   0  0  0  0  0  0  0  0  0  0  0  0
    7.0599    4.2664    0.7513 H   0  0  0  0  0  0  0  0  0  0  0  0
  1  2  2  0  0  0  0
  1  3  1  0  0  0  0
  3  4  2  0  0  0  0
  4  5  1  0  0  0  0
  5  2  1  0  0  0  0
  4  6  1  0  0  0  0
  1  7  1  0  0  0  0
  2  8  1  0  0  0  0
  3  9  1  0  0  0  0
  6 10  1  0  0  0  0
  6 11  1  0  0  0  0
  6 12  1  0  0  0  0
M  END
>  <Alias name>
2-Methylthiophene

>  <Cp(liq,298)>   J/mol/K
149.83

$$$$
1-Methylpyrrole
  ChemBrain IXL

 13 13  0  0  0  0  0  0  0  0  1 V2000
    3.5608    2.4480    0.4173 C   0  0  0  0  0  0  0  0  0  0  0  0
    3.2803    3.5330   -0.0340 C   0  0  0  0  0  0  0  0  0  0  0  0
    4.8142    2.5029    0.8459 C   0  0  0  0  0  0  0  0  0  0  0  0
    5.2245    3.6182    0.6308 C   0  0  0  0  0  0  0  0  0  0  0  0
    4.2916    4.2831    0.0835 N   0  0  0  0  0  0  0  0  0  0  0  0
    4.3631    5.6477   -0.3286 C   0  0  0  0  0  0  0  0  0  0  0  0
    2.8931    1.5835    0.4594 H   0  0  0  0  0  0  0  0  0  0  0  0
    2.3224    3.8066   -0.4639 H   0  0  0  0  0  0  0  0  0  0  0  0
    5.3830    1.6911    1.3112 H   0  0  0  0  0  0  0  0  0  0  0  0
    6.2231    3.9777    0.8698 H   0  0  0  0  0  0  0  0  0  0  0  0
    3.3653    6.0367   -0.4276 H   0  0  0  0  0  0  0  0  0  0  0  0
    4.8731    5.7060   -1.2807 H   0  0  0  0  0  0  0  0  0  0  0  0
    4.9044    6.2169    0.4142 H   0  0  0  0  0  0  0  0  0  0  0  0
  1  2  2  0  0  0  0
  1  3  1  0  0  0  0
  3  4  2  0  0  0  0
  4  5  1  0  0  0  0
  5  2  1  0  0  0  0
  5  6  1  0  0  0  0
  1  7  1  0  0  0  0
  2  8  1  0  0  0  0
  3  9  1  0  0  0  0
  4 10  1  0  0  0  0
  6 11  1  0  0  0  0
  6 12  1  0  0  0  0
  6 13  1  0  0  0  0
M  END
>  <Alias name>
1-Methylpyrrole

>  <Cp(liq,298)>   J/mol/K
150.06

$$$$
1,4-Dioxane
  ChemBrain IXL

 14 14  0  0  0  0  0  0  0  0  1 V2000
    2.3329    2.5408    0.0693 C   0  0  0  0  0  0  0  0  0  0  0  0
    2.4354    3.9928    0.5749 C   0  0  0  0  0  0  0  0  0  0  0  0
    3.5076    4.6896   -0.1502 O   0  0  0  0  0  0  0  0  0  0  0  0
    4.8284    4.0492   -0.0720 C   0  0  0  0  0  0  0  0  0  0  0  0
    4.7259    2.5971   -0.5776 C   0  0  0  0  0  0  0  0  0  0  0  0
    3.6537    1.9003    0.1475 O   0  0  0  0  0  0  0  0  0  0  0  0
    1.9923    2.5396   -0.9556 H   0  0  0  0  0  0  0  0  0  0  0  0
    1.6312    1.9948    0.6824 H   0  0  0  0  0  0  0  0  0  0  0  0
    1.4972    4.5002    0.4051 H   0  0  0  0  0  0  0  0  0  0  0  0
    2.6576    3.9912    1.6318 H   0  0  0  0  0  0  0  0  0  0  0  0
    5.1690    4.0503    0.9529 H   0  0  0  0  0  0  0  0  0  0  0  0
    5.5301    4.5952   -0.6851 H   0  0  0  0  0  0  0  0  0  0  0  0
    5.6641    2.0897   -0.4078 H   0  0  0  0  0  0  0  0  0  0  0  0
    4.5037    2.5987   -1.6345 H   0  0  0  0  0  0  0  0  0  0  0  0
  1  2  1  0  0  0  0
  2  3  1  0  0  0  0
  3  4  1  0  0  0  0
  4  5  1  0  0  0  0
  5  6  1  0  0  0  0
  6  1  1  0  0  0  0
  1  7  1  0  0  0  0
  1  8  1  0  0  0  0
  2  9  1  0  0  0  0
  2 10  1  0  0  0  0
  4 11  1  0  0  0  0
  4 12  1  0  0  0  0
  5 13  1  0  0  0  0
  5 14  1  0  0  0  0
M  END
>  <Alias name>
1,4-Dioxane

>  <Cp(liq,298)>   J/mol/K
150.65

$$$$
2-Methylthiazole
  ChemBrain IXL

 11 11  0  0  0  0  0  0  0  0  1 V2000
    2.9404    3.2152    0.1374 C   0  0  0  0  0  0  0  0  0  0  0  0
    2.5926    4.4283    0.0984 C   0  0  0  0  0  0  0  0  0  0  0  0
    4.3101    3.0399    0.1084 N   0  0  0  0  0  0  0  0  0  0  0  0
    4.9514    4.0940    0.0514 C   0  0  0  0  0  0  0  0  0  0  0  0
    3.9289    5.4319    0.0252 S   0  0  0  0  0  0  0  0  0  0  0  0
    6.4764    4.1988    0.0090 C   0  0  0  0  0  0  0  0  0  0  0  0
    2.2023    2.4071    0.1872 H   0  0  0  0  0  0  0  0  0  0  0  0
    1.5375    4.7726    0.1131 H   0  0  0  0  0  0  0  0  0  0  0  0
    6.7725    5.2385   -0.0004 H   0  0  0  0  0  0  0  0  0  0  0  0
    6.8535    3.7157   -0.8904 H   0  0  0  0  0  0  0  0  0  0  0  0
    6.9008    3.7183    0.8884 H   0  0  0  0  0  0  0  0  0  0  0  0
  1  2  2  0  0  0  0
  1  3  1  0  0  0  0
  3  4  2  0  0  0  0
  4  5  1  0  0  0  0
  5  2  1  0  0  0  0
  4  6  1  0  0  0  0
  1  7  1  0  0  0  0
  2  8  1  0  0  0  0
  6  9  1  0  0  0  0
  6 10  1  0  0  0  0
  6 11  1  0  0  0  0
M  END
>  <Alias name>
2-Methylthiazole

>  <Cp(liq,298)>   J/mol/K
150.7

$$$$
1,2-Pentadiene
  ChemBrain IXL

 13 12  0  0  0  0  0  0  0  0  1 V2000
    6.6472    4.3640   -0.9248 C   0  0  0  0  0  0  0  0  0  0  0  0
    5.3926    4.0303   -0.6141 C   0  0  0  0  0  0  0  0  0  0  0  0
    4.1380    3.6965   -0.3034 C   0  0  0  0  0  0  0  0  0  0  0  0
    3.3772    4.5063    0.6749 C   0  0  0  0  0  0  0  0  0  0  0  0
    2.0593    3.7873    1.0234 C   0  0  0  0  0  0  0  0  0  0  0  0
    6.8393    5.0425   -1.7468 H   0  0  0  0  0  0  0  0  0  0  0  0
    7.4729    3.9563   -0.3550 H   0  0  0  0  0  0  0  0  0  0  0  0
    3.6769    2.8332   -0.7671 H   0  0  0  0  0  0  0  0  0  0  0  0
    3.9671    4.6342    1.5741 H   0  0  0  0  0  0  0  0  0  0  0  0
    3.1569    5.4763    0.2468 H   0  0  0  0  0  0  0  0  0  0  0  0
    2.2794    2.8173    1.4517 H   0  0  0  0  0  0  0  0  0  0  0  0
    1.5031    4.3801    1.7389 H   0  0  0  0  0  0  0  0  0  0  0  0
    1.4691    3.6594    0.1243 H   0  0  0  0  0  0  0  0  0  0  0  0
  1  2  2  0  0  0  0
  2  3  2  0  0  0  0
  3  4  1  0  0  0  0
  4  5  1  0  0  0  0
  1  6  1  0  0  0  0
  1  7  1  0  0  0  0
  3  8  1  0  0  0  0
  4  9  1  0  0  0  0
  4 10  1  0  0  0  0
  5 11  1  0  0  0  0
  5 12  1  0  0  0  0
  5 13  1  0  0  0  0
M  END
>  <Alias name>
1,2-Pentadiene

>  <Cp(liq,298)>   J/mol/K
150.83

$$$$
1,1,2-Trichloroethane
  ChemBrain IXL

  8  7  0  0  0  0  0  0  0  0  1 V2000
    2.5644    2.3753   -0.4414 C   0  0  0  0  0  0  0  0  0  0  0  0
    3.8879    3.0542   -0.0389 C   0  0  0  0  0  0  0  0  0  0  0  0
    3.5382    4.5143    0.9248 Cl  0  0  0  0  0  0  0  0  0  0  0  0
    1.6608    1.9165    1.0268 Cl  0  0  0  0  0  0  0  0  0  0  0  0
    4.8663    1.9214    0.9318 Cl  0  0  0  0  0  0  0  0  0  0  0  0
    1.9706    3.0630   -1.0307 H   0  0  0  0  0  0  0  0  0  0  0  0
    2.7768    1.4889   -1.0263 H   0  0  0  0  0  0  0  0  0  0  0  0
    4.4365    3.3328   -0.9302 H   0  0  0  0  0  0  0  0  0  0  0  0
  1  2  1  0  0  0  0
  2  3  1  0  0  0  0
  1  4  1  0  0  0  0
  2  5  1  0  0  0  0
  1  6  1  0  0  0  0
  1  7  1  0  0  0  0
  2  8  1  0  0  0  0
M  END
>  <Alias name>
1,1,2-Trichloroethane

>  <Cp(liq,298)>   J/mol/K
150.9

$$$$
2-Methyl-1,3-butadiene
  ChemBrain IXL

 13 12  0  0  0  0  0  0  0  0  1 V2000
    2.1309    3.6922   -0.8017 C   0  0  0  0  0  0  0  0  0  0  0  0
    3.2878    3.3800   -0.2131 C   0  0  0  0  0  0  0  0  0  0  0  0
    4.2543    4.4466    0.1314 C   0  0  0  0  0  0  0  0  0  0  0  0
    5.4138    4.1338    0.7146 C   0  0  0  0  0  0  0  0  0  0  0  0
    3.6039    1.9673    0.0948 C   0  0  0  0  0  0  0  0  0  0  0  0
    1.4237    2.9117   -1.0537 H   0  0  0  0  0  0  0  0  0  0  0  0
    1.8997    4.7260   -1.0271 H   0  0  0  0  0  0  0  0  0  0  0  0
    4.0210    5.4808   -0.0896 H   0  0  0  0  0  0  0  0  0  0  0  0
    6.1210    4.9143    0.9667 H   0  0  0  0  0  0  0  0  0  0  0  0
    5.6471    3.0996    0.9356 H   0  0  0  0  0  0  0  0  0  0  0  0
    4.5769    1.9097    0.5669 H   0  0  0  0  0  0  0  0  0  0  0  0
    3.6129    1.3912   -0.8222 H   0  0  0  0  0  0  0  0  0  0  0  0
    2.8532    1.5673    0.7651 H   0  0  0  0  0  0  0  0  0  0  0  0
  1  2  2  0  0  0  0
  2  3  1  0  0  0  0
  3  4  2  0  0  0  0
  2  5  1  0  0  0  0
  1  6  1  0  0  0  0
  1  7  1  0  0  0  0
  3  8  1  0  0  0  0
  4  9  1  0  0  0  0
  4 10  1  0  0  0  0
  5 11  1  0  0  0  0
  5 12  1  0  0  0  0
  5 13  1  0  0  0  0
M  END
>  <Alias name>
Isoprene

>  <Cp(liq,298)>   J/mol/K
151.08

$$$$
Trichloroacetaldehyde
  ChemBrain IXL

  7  6  0  0  0  0  0  0  0  0  1 V2000
    2.5932    2.8608    0.1646 C   0  0  0  0  0  0  0  0  0  0  0  0
    3.9230    3.3593   -0.2519 C   0  0  0  0  0  0  0  0  0  0  0  0
    4.6995    2.6164   -0.8294 O   0  0  0  0  0  0  0  0  0  0  0  0
    1.6972    4.1688    0.9825 Cl  0  0  0  0  0  0  0  0  0  0  0  0
    1.6824    2.3243   -1.2724 Cl  0  0  0  0  0  0  0  0  0  0  0  0
    2.7971    1.4883    1.2860 Cl  0  0  0  0  0  0  0  0  0  0  0  0
    4.2068    4.3836   -0.0440 H   0  0  0  0  0  0  0  0  0  0  0  0
  1  2  1  0  0  0  0
  2  3  2  0  0  0  0
  1  4  1  0  0  0  0
  1  5  1  0  0  0  0
  1  6  1  0  0  0  0
  2  7  1  0  0  0  0
M  END
>  <Alias name>
Chloral

>  <Cp(liq,298)>   J/mol/K
151.5

$$$$
cis-2-Pentene
  ChemBrain IXL

 15 14  0  0  0  0  0  0  0  0  1 V2000
    3.4183    3.3053    0.3673 C   0  0  0  0  0  0  0  0  0  0  0  0
    4.7210    3.4897    0.1316 C   0  0  0  0  0  0  0  0  0  0  0  0
    5.2554    4.8590   -0.0607 C   0  0  0  0  0  0  0  0  0  0  0  0
    2.5034    4.4689    0.4372 C   0  0  0  0  0  0  0  0  0  0  0  0
    6.7718    4.7871   -0.3258 C   0  0  0  0  0  0  0  0  0  0  0  0
    3.0308    2.3040    0.5073 H   0  0  0  0  0  0  0  0  0  0  0  0
    5.3870    2.6373    0.0810 H   0  0  0  0  0  0  0  0  0  0  0  0
    4.7630    5.3233   -0.9062 H   0  0  0  0  0  0  0  0  0  0  0  0
    5.0725    5.4464    0.8306 H   0  0  0  0  0  0  0  0  0  0  0  0
    1.4960    4.1246    0.6351 H   0  0  0  0  0  0  0  0  0  0  0  0
    2.8214    5.1310    1.2332 H   0  0  0  0  0  0  0  0  0  0  0  0
    2.5241    5.0018   -0.5055 H   0  0  0  0  0  0  0  0  0  0  0  0
    7.1614    5.7878   -0.4661 H   0  0  0  0  0  0  0  0  0  0  0  0
    6.9551    4.2001   -1.2172 H   0  0  0  0  0  0  0  0  0  0  0  0
    7.2646    4.3232    0.5197 H   0  0  0  0  0  0  0  0  0  0  0  0
  1  2  2  0  0  0  0
  2  3  1  0  0  0  0
  1  4  1  0  0  0  0
  3  5  1  0  0  0  0
  1  6  1  0  0  0  0
  2  7  1  0  0  0  0
  3  8  1  0  0  0  0
  3  9  1  0  0  0  0
  4 10  1  0  0  0  0
  4 11  1  0  0  0  0
  4 12  1  0  0  0  0
  5 13  1  0  0  0  0
  5 14  1  0  0  0  0
  5 15  1  0  0  0  0
M  END
>  <Alias name>
cis-2-Pentene

>  <Cp(liq,298)>   J/mol/K
151.8

$$$$
3-Methylcyclopentene
  ChemBrain IXL

 16 16  0  0  0  0  0  0  0  0  1 V2000
    4.5355    5.6410    0.1984 C   0  0  0  0  0  0  0  0  0  0  0  0
    3.1459    5.4042    0.1081 C   0  0  0  0  0  0  0  0  0  0  0  0
    3.0641    4.0121   -0.5305 C   0  0  0  0  0  0  0  0  0  0  0  0
    4.5233    3.5038   -0.4981 C   0  0  0  0  0  0  0  0  0  0  0  0
    5.2567    4.6405   -0.1242 C   0  0  0  0  0  0  0  0  0  0  0  0
    4.7221    2.4232    0.5768 C   0  0  0  0  0  0  0  0  0  0  0  0
    4.9608    6.5977    0.5132 H   0  0  0  0  0  0  0  0  0  0  0  0
    2.6769    6.1511   -0.5146 H   0  0  0  0  0  0  0  0  0  0  0  0
    2.7087    5.3980    1.0997 H   0  0  0  0  0  0  0  0  0  0  0  0
    2.7286    4.1010   -1.5543 H   0  0  0  0  0  0  0  0  0  0  0  0
    2.4163    3.3676    0.0320 H   0  0  0  0  0  0  0  0  0  0  0  0
    4.8383    3.1508   -1.4706 H   0  0  0  0  0  0  0  0  0  0  0  0
    6.3496    4.6660   -0.1091 H   0  0  0  0  0  0  0  0  0  0  0  0
    5.7800    2.1774    0.6481 H   0  0  0  0  0  0  0  0  0  0  0  0
    4.1645    1.5432    0.3140 H   0  0  0  0  0  0  0  0  0  0  0  0
    4.3782    2.8015    1.5341 H   0  0  0  0  0  0  0  0  0  0  0  0
  1  2  1  0  0  0  0
  2  3  1  0  0  0  0
  3  4  1  0  0  0  0
  4  5  1  0  0  0  0
  5  1  2  0  0  0  0
  4  6  1  0  0  0  0
  1  7  1  0  0  0  0
  2  8  1  0  0  0  0
  2  9  1  0  0  0  0
  3 10  1  0  0  0  0
  3 11  1  0  0  0  0
  4 12  1  0  0  0  0
  5 13  1  0  0  0  0
  6 14  1  0  0  0  0
  6 15  1  0  0  0  0
  6 16  1  0  0  0  0
M  END
>  <Alias name>
3-Methylcyclopentene

>  <Cp(liq,298)>   J/mol/K
152.3

$$$$
2,3-Pentadiene
  ChemBrain IXL

 13 12  0  0  0  0  0  0  0  0  1 V2000
    3.4807    4.1713    1.2983 C   0  0  0  0  0  0  0  0  0  0  0  0
    4.5122    3.8208    0.5268 C   0  0  0  0  0  0  0  0  0  0  0  0
    5.5438    3.4703   -0.2447 C   0  0  0  0  0  0  0  0  0  0  0  0
    2.1019    3.8110    0.8989 C   0  0  0  0  0  0  0  0  0  0  0  0
    6.0122    4.3815   -1.3128 C   0  0  0  0  0  0  0  0  0  0  0  0
    3.6528    4.7192    2.2165 H   0  0  0  0  0  0  0  0  0  0  0  0
    6.0379    2.5193   -0.0891 H   0  0  0  0  0  0  0  0  0  0  0  0
    2.1192    2.8864    0.3353 H   0  0  0  0  0  0  0  0  0  0  0  0
    1.4914    3.6827    1.7842 H   0  0  0  0  0  0  0  0  0  0  0  0
    1.6860    4.6003    0.2849 H   0  0  0  0  0  0  0  0  0  0  0  0
    5.8198    5.4070   -1.0225 H   0  0  0  0  0  0  0  0  0  0  0  0
    5.4842    4.1615   -2.2323 H   0  0  0  0  0  0  0  0  0  0  0  0
    7.0755    4.2429   -1.4650 H   0  0  0  0  0  0  0  0  0  0  0  0
  1  2  2  0  0  0  0
  2  3  2  0  0  0  0
  1  4  1  0  0  0  0
  3  5  1  0  0  0  0
  1  6  1  0  0  0  0
  3  7  1  0  0  0  0
  4  8  1  0  0  0  0
  4  9  1  0  0  0  0
  4 10  1  0  0  0  0
  5 11  1  0  0  0  0
  5 12  1  0  0  0  0
  5 13  1  0  0  0  0
M  END
>  <Alias name>
2,3-Pentadiene

>  <Cp(liq,298)>   J/mol/K
152.34

$$$$
Cyclopentyl chloride
  ChemBrain IXL

 15 15  0  0  0  0  0  0  0  0  1 V2000
    4.3745    2.7589    0.6711 C   0  0  0  0  0  0  0  0  0  0  0  0
    4.5823    3.3384   -0.7204 C   0  0  0  0  0  0  0  0  0  0  0  0
    3.5078    4.4157   -0.8464 C   0  0  0  0  0  0  0  0  0  0  0  0
    2.3014    3.8974    0.0036 C   0  0  0  0  0  0  0  0  0  0  0  0
    2.8579    2.6920    0.8309 C   0  0  0  0  0  0  0  0  0  0  0  0
    6.2183    4.0255   -0.9062 Cl  0  0  0  0  0  0  0  0  0  0  0  0
    4.7867    3.4368    1.4084 H   0  0  0  0  0  0  0  0  0  0  0  0
    4.8253    1.7788    0.7647 H   0  0  0  0  0  0  0  0  0  0  0  0
    4.4099    2.5669   -1.4606 H   0  0  0  0  0  0  0  0  0  0  0  0
    3.2259    4.5909   -1.8772 H   0  0  0  0  0  0  0  0  0  0  0  0
    3.8822    5.3292   -0.4013 H   0  0  0  0  0  0  0  0  0  0  0  0
    1.4951    3.5551   -0.6330 H   0  0  0  0  0  0  0  0  0  0  0  0
    1.9539    4.6895    0.6553 H   0  0  0  0  0  0  0  0  0  0  0  0
    2.5053    1.7699    0.3856 H   0  0  0  0  0  0  0  0  0  0  0  0
    2.5551    2.7447    1.8693 H   0  0  0  0  0  0  0  0  0  0  0  0
  1  2  1  0  0  0  0
  2  3  1  0  0  0  0
  3  4  1  0  0  0  0
  4  5  1  0  0  0  0
  5  1  1  0  0  0  0
  2  6  1  0  0  0  0
  1  7  1  0  0  0  0
  1  8  1  0  0  0  0
  2  9  1  0  0  0  0
  3 10  1  0  0  0  0
  3 11  1  0  0  0  0
  4 12  1  0  0  0  0
  4 13  1  0  0  0  0
  5 14  1  0  0  0  0
  5 15  1  0  0  0  0
M  END
>  <Alias name>
Chlorocyclopentane

>  <Cp(liq,298)>   J/mol/K
152.4

$$$$
1,1-Dimethylcumulene
  ChemBrain IXL

 13 12  0  0  0  0  0  0  0  0  1 V2000
    3.2060    3.4836   -0.1515 C   0  0  0  0  0  0  0  0  0  0  0  0
    4.4928    3.1538   -0.2833 C   0  0  0  0  0  0  0  0  0  0  0  0
    5.7797    2.8239   -0.4151 C   0  0  0  0  0  0  0  0  0  0  0  0
    2.8330    4.7811    0.4550 C   0  0  0  0  0  0  0  0  0  0  0  0
    2.1523    2.5519   -0.6118 C   0  0  0  0  0  0  0  0  0  0  0  0
    6.3176    3.0909   -1.3163 H   0  0  0  0  0  0  0  0  0  0  0  0
    6.2857    2.2892    0.3793 H   0  0  0  0  0  0  0  0  0  0  0  0
    1.7560    4.8370    0.5541 H   0  0  0  0  0  0  0  0  0  0  0  0
    3.2905    4.8673    1.4329 H   0  0  0  0  0  0  0  0  0  0  0  0
    3.1797    5.5885   -0.1782 H   0  0  0  0  0  0  0  0  0  0  0  0
    2.6092    1.6339   -0.9604 H   0  0  0  0  0  0  0  0  0  0  0  0
    1.4811    2.3319    0.2092 H   0  0  0  0  0  0  0  0  0  0  0  0
    1.5955    3.0079   -1.4210 H   0  0  0  0  0  0  0  0  0  0  0  0
  1  2  2  0  0  0  0
  2  3  2  0  0  0  0
  1  4  1  0  0  0  0
  1  5  1  0  0  0  0
  3  6  1  0  0  0  0
  3  7  1  0  0  0  0
  4  8  1  0  0  0  0
  4  9  1  0  0  0  0
  4 10  1  0  0  0  0
  5 11  1  0  0  0  0
  5 12  1  0  0  0  0
  5 13  1  0  0  0  0
M  END
>  <Alias name>
3-Methyl-1,2-butadiene

>  <Cp(liq,298)>   J/mol/K
152.42

$$$$
2-Methyl-2-butene
  ChemBrain IXL

 15 14  0  0  0  0  0  0  0  0  1 V2000
    2.3406    4.1351    0.8842 C   0  0  0  0  0  0  0  0  0  0  0  0
    3.5834    4.6207    0.2438 C   0  0  0  0  0  0  0  0  0  0  0  0
    4.4799    3.7476   -0.2210 C   0  0  0  0  0  0  0  0  0  0  0  0
    4.2312    2.2940   -0.0958 C   0  0  0  0  0  0  0  0  0  0  0  0
    5.7227    4.2331   -0.8615 C   0  0  0  0  0  0  0  0  0  0  0  0
    2.3339    3.0521    0.8843 H   0  0  0  0  0  0  0  0  0  0  0  0
    2.2952    4.4965    1.9042 H   0  0  0  0  0  0  0  0  0  0  0  0
    1.4835    4.5014    0.3329 H   0  0  0  0  0  0  0  0  0  0  0  0
    3.7654    5.6843    0.1521 H   0  0  0  0  0  0  0  0  0  0  0  0
    5.0613    1.7473   -0.5257 H   0  0  0  0  0  0  0  0  0  0  0  0
    4.1308    2.0338    0.9507 H   0  0  0  0  0  0  0  0  0  0  0  0
    3.3193    2.0373   -0.6207 H   0  0  0  0  0  0  0  0  0  0  0  0
    5.7294    5.3161   -0.8617 H   0  0  0  0  0  0  0  0  0  0  0  0
    5.7681    3.8717   -1.8814 H   0  0  0  0  0  0  0  0  0  0  0  0
    6.5799    3.8669   -0.3102 H   0  0  0  0  0  0  0  0  0  0  0  0
  1  2  1  0  0  0  0
  2  3  2  0  0  0  0
  3  4  1  0  0  0  0
  3  5  1  0  0  0  0
  1  6  1  0  0  0  0
  1  7  1  0  0  0  0
  1  8  1  0  0  0  0
  2  9  1  0  0  0  0
  4 10  1  0  0  0  0
  4 11  1  0  0  0  0
  4 12  1  0  0  0  0
  5 13  1  0  0  0  0
  5 14  1  0  0  0  0
  5 15  1  0  0  0  0
M  END
>  <Alias name>
Trimethylethylene

>  <Cp(liq,298)>   J/mol/K
152.8

$$$$
Propylidenechloride
  ChemBrain IXL

 11 10  0  0  0  0  0  0  0  0  1 V2000
    4.2164    2.9387   -0.6601 C   0  0  0  0  0  0  0  0  0  0  0  0
    3.0569    3.6700    0.0437 C   0  0  0  0  0  0  0  0  0  0  0  0
    3.5622    1.6256   -1.6752 Cl  0  0  0  0  0  0  0  0  0  0  0  0
    5.1124    4.0921   -1.6845 Cl  0  0  0  0  0  0  0  0  0  0  0  0
    2.2971    2.6789    0.9465 C   0  0  0  0  0  0  0  0  0  0  0  0
    4.8844    2.5216    0.0833 H   0  0  0  0  0  0  0  0  0  0  0  0
    3.4528    4.4775    0.6472 H   0  0  0  0  0  0  0  0  0  0  0  0
    2.3801    4.0731   -0.6995 H   0  0  0  0  0  0  0  0  0  0  0  0
    1.8969    1.8741    0.3424 H   0  0  0  0  0  0  0  0  0  0  0  0
    2.9750    2.2720    1.6866 H   0  0  0  0  0  0  0  0  0  0  0  0
    1.4853    3.1940    1.4450 H   0  0  0  0  0  0  0  0  0  0  0  0
  1  2  1  0  0  0  0
  1  3  1  0  0  0  0
  1  4  1  0  0  0  0
  2  5  1  0  0  0  0
  1  6  1  0  0  0  0
  2  7  1  0  0  0  0
  2  8  1  0  0  0  0
  5  9  1  0  0  0  0
  5 10  1  0  0  0  0
  5 11  1  0  0  0  0
M  END
>  <Alias name>
1,1-Dichloropropane

>  <Cp(liq,298)>   J/mol/K
152.82

$$$$
Cyclohexene
  ChemBrain IXL

 16 16  0  0  0  0  0  0  0  0  1 V2000
    2.5338    3.6486    0.5574 C   0  0  0  0  0  0  0  0  0  0  0  0
    3.3205    4.9632    0.5954 C   0  0  0  0  0  0  0  0  0  0  0  0
    4.8076    4.7105    0.4307 C   0  0  0  0  0  0  0  0  0  0  0  0
    5.2975    3.5336   -0.0607 C   0  0  0  0  0  0  0  0  0  0  0  0
    4.3917    2.3883   -0.4734 C   0  0  0  0  0  0  0  0  0  0  0  0
    2.9505    2.8719   -0.6667 C   0  0  0  0  0  0  0  0  0  0  0  0
    2.7465    3.0671    1.4462 H   0  0  0  0  0  0  0  0  0  0  0  0
    1.4703    3.8620    0.5095 H   0  0  0  0  0  0  0  0  0  0  0  0
    2.9775    5.6033   -0.2072 H   0  0  0  0  0  0  0  0  0  0  0  0
    3.1431    5.4556    1.5442 H   0  0  0  0  0  0  0  0  0  0  0  0
    5.5022    5.4888    0.7100 H   0  0  0  0  0  0  0  0  0  0  0  0
    6.3663    3.4131   -0.1571 H   0  0  0  0  0  0  0  0  0  0  0  0
    4.4085    1.6267    0.2955 H   0  0  0  0  0  0  0  0  0  0  0  0
    4.7513    1.9636   -1.4033 H   0  0  0  0  0  0  0  0  0  0  0  0
    2.2941    2.0171   -0.7973 H   0  0  0  0  0  0  0  0  0  0  0  0
    2.8910    3.5107   -1.5396 H   0  0  0  0  0  0  0  0  0  0  0  0
  1  2  1  0  0  0  0
  2  3  1  0  0  0  0
  3  4  2  0  0  0  0
  4  5  1  0  0  0  0
  5  6  1  0  0  0  0
  1  6  1  0  0  0  0
  1  7  1  0  0  0  0
  1  8  1  0  0  0  0
  2  9  1  0  0  0  0
  2 10  1  0  0  0  0
  3 11  1  0  0  0  0
  4 12  1  0  0  0  0
  5 13  1  0  0  0  0
  5 14  1  0  0  0  0
  6 15  1  0  0  0  0
  6 16  1  0  0  0  0
M  END
>  <Alias name>
Cyclohexene

>  <Cp(liq,298)>   J/mol/K
152.9

$$$$
1-Methylcyclopentene
  ChemBrain IXL

 16 16  0  0  0  0  0  0  0  0  1 V2000
    3.6627    4.6731    0.4294 C   0  0  0  0  0  0  0  0  0  0  0  0
    2.2651    4.5848    0.2000 C   0  0  0  0  0  0  0  0  0  0  0  0
    2.0555    3.1185   -0.2248 C   0  0  0  0  0  0  0  0  0  0  0  0
    3.4891    2.5458   -0.3331 C   0  0  0  0  0  0  0  0  0  0  0  0
    4.3094    3.6041    0.1556 C   0  0  0  0  0  0  0  0  0  0  0  0
    5.8150    3.4898    0.3425 C   0  0  0  0  0  0  0  0  0  0  0  0
    4.1499    5.5750    0.8093 H   0  0  0  0  0  0  0  0  0  0  0  0
    1.9792    5.2598   -0.5961 H   0  0  0  0  0  0  0  0  0  0  0  0
    1.7210    4.8101    1.1058 H   0  0  0  0  0  0  0  0  0  0  0  0
    1.5522    3.0678   -1.1722 H   0  0  0  0  0  0  0  0  0  0  0  0
    1.5022    2.5909    0.5335 H   0  0  0  0  0  0  0  0  0  0  0  0
    3.6019    1.6647    0.2804 H   0  0  0  0  0  0  0  0  0  0  0  0
    3.7372    2.3302   -1.3639 H   0  0  0  0  0  0  0  0  0  0  0  0
    6.3201    4.2031   -0.3053 H   0  0  0  0  0  0  0  0  0  0  0  0
    6.1399    2.4873    0.0928 H   0  0  0  0  0  0  0  0  0  0  0  0
    6.0724    3.7035    1.3776 H   0  0  0  0  0  0  0  0  0  0  0  0
  1  2  1  0  0  0  0
  2  3  1  0  0  0  0
  3  4  1  0  0  0  0
  4  5  1  0  0  0  0
  5  1  2  0  0  0  0
  5  6  1  0  0  0  0
  1  7  1  0  0  0  0
  2  8  1  0  0  0  0
  2  9  1  0  0  0  0
  3 10  1  0  0  0  0
  3 11  1  0  0  0  0
  4 12  1  0  0  0  0
  4 13  1  0  0  0  0
  6 14  1  0  0  0  0
  6 15  1  0  0  0  0
  6 16  1  0  0  0  0
M  END
>  <Alias name>
1-Methylcyclopentene

>  <Cp(liq,298)>   J/mol/K
153.1

$$$$
Methylphosphonyl chlorofluoride
  ChemBrain IXL

  8  7  0  0  0  0  0  0  0  0  1 V2000
    2.9968    4.2647   -0.5994 C   0  0  0  0  0  0  0  0  0  0  0  0
    3.2246    2.6589    0.3309 P   0  0  0  0  0  0  0  0  0  0  0  0
    2.7850    1.4864   -0.5569 F   0  0  0  0  0  0  0  0  0  0  0  0
    2.4584    2.6795    1.4786 O   0  0  0  0  0  0  0  0  0  0  0  0
    5.1928    2.4347    0.8300 Cl  0  0  0  0  0  0  0  0  0  0  0  0
    1.9535    4.3838   -0.8640 H   0  0  0  0  0  0  0  0  0  0  0  0
    3.3071    5.0919    0.0270 H   0  0  0  0  0  0  0  0  0  0  0  0
    3.5982    4.2486   -1.4999 H   0  0  0  0  0  0  0  0  0  0  0  0
  1  2  1  0  0  0  0
  2  3  1  0  0  0  0
  2  4  2  0  0  0  0
  2  5  1  0  0  0  0
  1  6  1  0  0  0  0
  1  7  1  0  0  0  0
  1  8  1  0  0  0  0
M  END
>  <Alias name>
Methylphosphonyl chlorofluoride

>  <Cp(liq,298)>   J/mol/K
153.17

$$$$
Chlorobenzene
  ChemBrain IXL

 12 12  0  0  0  0  0  0  0  0  1 V2000
    3.4870    3.9078    0.0601 C   0  0  0  0  0  0  0  0  0  0  0  0
    3.4410    5.2905    0.2391 C   0  0  0  0  0  0  0  0  0  0  0  0
    4.6185    6.0378    0.2049 C   0  0  0  0  0  0  0  0  0  0  0  0
    5.8419    5.4023   -0.0082 C   0  0  0  0  0  0  0  0  0  0  0  0
    5.8879    4.0196   -0.1871 C   0  0  0  0  0  0  0  0  0  0  0  0
    4.7104    3.2724   -0.1530 C   0  0  0  0  0  0  0  0  0  0  0  0
    4.7692    1.5041   -0.3819 Cl  0  0  0  0  0  0  0  0  0  0  0  0
    2.5728    3.3277    0.0866 H   0  0  0  0  0  0  0  0  0  0  0  0
    2.4912    5.7839    0.4045 H   0  0  0  0  0  0  0  0  0  0  0  0
    4.5828    7.1112    0.3437 H   0  0  0  0  0  0  0  0  0  0  0  0
    6.7561    5.9824   -0.0346 H   0  0  0  0  0  0  0  0  0  0  0  0
    6.8377    3.5262   -0.3524 H   0  0  0  0  0  0  0  0  0  0  0  0
  1  2  4  0  0  0  0
  2  3  4  0  0  0  0
  3  4  4  0  0  0  0
  4  5  4  0  0  0  0
  5  6  4  0  0  0  0
  6  1  4  0  0  0  0
  6  7  1  0  0  0  0
  1  8  1  0  0  0  0
  2  9  1  0  0  0  0
  3 10  1  0  0  0  0
  4 11  1  0  0  0  0
  5 12  1  0  0  0  0
M  END
>  <Alias name>
Chlorobenzene

>  <Cp(liq,298)>   J/mol/K
153.78

$$$$
Isopropanol
  ChemBrain IXL

 12 11  0  0  0  0  0  0  0  0  1 V2000
    2.3569    2.4269    0.2800 C   0  0  0  0  0  0  0  0  0  0  0  0
    3.6287    3.2948    0.3440 C   0  0  0  0  0  0  0  0  0  0  0  0
    4.7987    2.5413   -0.3181 C   0  0  0  0  0  0  0  0  0  0  0  0
    3.3951    4.5596   -0.3678 O   0  0  0  0  0  0  0  0  0  0  0  0
    1.5370    2.9550    0.7440 H   0  0  0  0  0  0  0  0  0  0  0  0
    2.5285    1.4977    0.8030 H   0  0  0  0  0  0  0  0  0  0  0  0
    2.1139    2.2199   -0.7517 H   0  0  0  0  0  0  0  0  0  0  0  0
    3.8718    3.5019    1.3757 H   0  0  0  0  0  0  0  0  0  0  0  0
    4.9703    1.6121    0.2048 H   0  0  0  0  0  0  0  0  0  0  0  0
    5.6900    3.1496   -0.2733 H   0  0  0  0  0  0  0  0  0  0  0  0
    4.5557    2.3343   -1.3498 H   0  0  0  0  0  0  0  0  0  0  0  0
    4.1333    5.1575   -0.3768 H   0  0  0  0  0  0  0  0  0  0  0  0
  1  2  1  0  0  0  0
  2  3  1  0  0  0  0
  2  4  1  0  0  0  0
  1  5  1  0  0  0  0
  1  6  1  0  0  0  0
  1  7  1  0  0  0  0
  2  8  1  0  0  0  0
  3  9  1  0  0  0  0
  3 10  1  0  0  0  0
  3 11  1  0  0  0  0
  4 12  1  0  0  0  0
M  END
>  <Alias name>
2-Propanol

>  <Cp(liq,298)>   J/mol/K
154.43

$$$$
Cyclopentanone
  ChemBrain IXL

 14 14  0  0  0  0  0  0  0  0  1 V2000
    3.6434    2.2095   -0.0235 C   0  0  0  0  0  0  0  0  0  0  0  0
    2.7478    3.2787    0.3125 C   0  0  0  0  0  0  0  0  0  0  0  0
    3.2957    4.6041    0.2796 C   0  0  0  0  0  0  0  0  0  0  0  0
    4.7478    4.4327   -0.1819 C   0  0  0  0  0  0  0  0  0  0  0  0
    4.9986    2.8794   -0.2796 C   0  0  0  0  0  0  0  0  0  0  0  0
    1.5796    3.0712    0.6112 O   0  0  0  0  0  0  0  0  0  0  0  0
    3.7134    1.5078    0.8019 H   0  0  0  0  0  0  0  0  0  0  0  0
    3.2960    1.7023   -0.9188 H   0  0  0  0  0  0  0  0  0  0  0  0
    3.2627    5.0438    1.2721 H   0  0  0  0  0  0  0  0  0  0  0  0
    2.7414    5.2199   -0.4220 H   0  0  0  0  0  0  0  0  0  0  0  0
    4.8800    4.8930   -1.1549 H   0  0  0  0  0  0  0  0  0  0  0  0
    5.4215    4.8790    0.5388 H   0  0  0  0  0  0  0  0  0  0  0  0
    5.3619    2.6172   -1.2653 H   0  0  0  0  0  0  0  0  0  0  0  0
    5.7100    2.5689    0.4778 H   0  0  0  0  0  0  0  0  0  0  0  0
  2  3  1  0  0  0  0
  3  4  1  0  0  0  0
  4  5  1  0  0  0  0
  5  1  1  0  0  0  0
  1  2  1  0  0  0  0
  2  6  2  0  0  0  0
  1  7  1  0  0  0  0
  1  8  1  0  0  0  0
  3  9  1  0  0  0  0
  3 10  1  0  0  0  0
  4 11  1  0  0  0  0
  4 12  1  0  0  0  0
  5 13  1  0  0  0  0
  5 14  1  0  0  0  0
M  END
>  <Alias name>
Cyclopentanone

>  <Cp(liq,298)>   J/mol/K
154.5

$$$$
Bromobenzene
  ChemBrain IXL

 12 12  0  0  0  0  0  0  0  0  1 V2000
    3.5701    3.9973    0.0305 C   0  0  0  0  0  0  0  0  0  0  0  0
    3.4700    5.3885    0.0503 C   0  0  0  0  0  0  0  0  0  0  0  0
    4.6245    6.1713    0.0292 C   0  0  0  0  0  0  0  0  0  0  0  0
    5.8791    5.5628   -0.0117 C   0  0  0  0  0  0  0  0  0  0  0  0
    5.9792    4.1715   -0.0314 C   0  0  0  0  0  0  0  0  0  0  0  0
    4.8247    3.3888   -0.0103 C   0  0  0  0  0  0  0  0  0  0  0  0
    4.9631    1.4649   -0.0376 Br  0  0  0  0  0  0  0  0  0  0  0  0
    2.6738    3.3896    0.0469 H   0  0  0  0  0  0  0  0  0  0  0  0
    2.4960    5.8610    0.0819 H   0  0  0  0  0  0  0  0  0  0  0  0
    4.5468    7.2514    0.0446 H   0  0  0  0  0  0  0  0  0  0  0  0
    6.7754    6.1705   -0.0280 H   0  0  0  0  0  0  0  0  0  0  0  0
    6.9532    3.6991   -0.0632 H   0  0  0  0  0  0  0  0  0  0  0  0
  1  2  4  0  0  0  0
  2  3  4  0  0  0  0
  3  4  4  0  0  0  0
  4  5  4  0  0  0  0
  5  6  4  0  0  0  0
  6  1  4  0  0  0  0
  6  7  1  0  0  0  0
  1  8  1  0  0  0  0
  2  9  1  0  0  0  0
  3 10  1  0  0  0  0
  4 11  1  0  0  0  0
  5 12  1  0  0  0  0
M  END
>  <Alias name>
Bromobenzene

>  <Cp(liq,298)>   J/mol/K
155.23

$$$$
1-Pentene
  ChemBrain IXL

 15 14  0  0  0  0  0  0  0  0  1 V2000
    2.4002    4.7692    0.0000 C   0  0  0  0  0  0  0  0  0  0  0  0
    3.5732    4.1334   -0.0487 C   0  0  0  0  0  0  0  0  0  0  0  0
    4.8320    4.9076   -0.1387 C   0  0  0  0  0  0  0  0  0  0  0  0
    6.0273    3.9827    0.1641 C   0  0  0  0  0  0  0  0  0  0  0  0
    7.3374    4.7885    0.0696 C   0  0  0  0  0  0  0  0  0  0  0  0
    1.4796    4.2026    0.0658 H   0  0  0  0  0  0  0  0  0  0  0  0
    2.3691    5.8515   -0.0263 H   0  0  0  0  0  0  0  0  0  0  0  0
    3.6037    3.0511   -0.0224 H   0  0  0  0  0  0  0  0  0  0  0  0
    4.8105    5.7168    0.5810 H   0  0  0  0  0  0  0  0  0  0  0  0
    4.9346    5.3150   -1.1368 H   0  0  0  0  0  0  0  0  0  0  0  0
    6.0488    3.1733   -0.5551 H   0  0  0  0  0  0  0  0  0  0  0  0
    5.9251    3.5758    1.1625 H   0  0  0  0  0  0  0  0  0  0  0  0
    7.3161    5.5979    0.7889 H   0  0  0  0  0  0  0  0  0  0  0  0
    7.4398    5.1954   -0.9288 H   0  0  0  0  0  0  0  0  0  0  0  0
    8.1770    4.1385    0.2824 H   0  0  0  0  0  0  0  0  0  0  0  0
  1  2  2  0  0  0  0
  2  3  1  0  0  0  0
  3  4  1  0  0  0  0
  4  5  1  0  0  0  0
  1  6  1  0  0  0  0
  1  7  1  0  0  0  0
  2  8  1  0  0  0  0
  3  9  1  0  0  0  0
  3 10  1  0  0  0  0
  4 11  1  0  0  0  0
  4 12  1  0  0  0  0
  5 13  1  0  0  0  0
  5 14  1  0  0  0  0
  5 15  1  0  0  0  0
M  END
>  <Alias name>
1-Pentene

>  <Cp(liq,298)>   J/mol/K
155.3

$$$$
2,2-Dichloropropane
  ChemBrain IXL

 11 10  0  0  0  0  0  0  0  0  1 V2000
    2.4575    3.6754    0.7829 C   0  0  0  0  0  0  0  0  0  0  0  0
    3.3299    2.9229   -0.2405 C   0  0  0  0  0  0  0  0  0  0  0  0
    4.4507    3.8535   -0.7428 C   0  0  0  0  0  0  0  0  0  0  0  0
    4.0517    1.4874    0.5349 Cl  0  0  0  0  0  0  0  0  0  0  0  0
    2.3205    2.4097   -1.6190 Cl  0  0  0  0  0  0  0  0  0  0  0  0
    1.6698    3.0213    1.1360 H   0  0  0  0  0  0  0  0  0  0  0  0
    3.0703    3.9870    1.6198 H   0  0  0  0  0  0  0  0  0  0  0  0
    2.0193    4.5468    0.3122 H   0  0  0  0  0  0  0  0  0  0  0  0
    4.0125    4.7249   -1.2135 H   0  0  0  0  0  0  0  0  0  0  0  0
    5.0638    3.3246   -1.4621 H   0  0  0  0  0  0  0  0  0  0  0  0
    5.0635    4.1650    0.0940 H   0  0  0  0  0  0  0  0  0  0  0  0
  1  2  1  0  0  0  0
  2  3  1  0  0  0  0
  2  4  1  0  0  0  0
  2  5  1  0  0  0  0
  1  6  1  0  0  0  0
  1  7  1  0  0  0  0
  1  8  1  0  0  0  0
  3  9  1  0  0  0  0
  3 10  1  0  0  0  0
  3 11  1  0  0  0  0
M  END
>  <Alias name>
2,2-Dichloropropane

>  <Cp(liq,298)>   J/mol/K
155.65

$$$$
2-Cyanopropane
  ChemBrain IXL

 12 11  0  0  0  0  0  0  0  0  1 V2000
    3.6023    4.4623   -0.4416 C   0  0  0  0  0  0  0  0  0  0  0  0
    3.7915    3.2055    0.4299 C   0  0  0  0  0  0  0  0  0  0  0  0
    2.4249    2.5340    0.6665 C   0  0  0  0  0  0  0  0  0  0  0  0
    4.7312    2.2184   -0.2893 C   0  0  0  0  0  0  0  0  0  0  0  0
    5.4373    1.4766   -0.8298 N   0  0  0  0  0  0  0  0  0  0  0  0
    4.5628    4.9342   -0.6079 H   0  0  0  0  0  0  0  0  0  0  0  0
    2.9420    5.1560    0.0639 H   0  0  0  0  0  0  0  0  0  0  0  0
    3.1693    4.1798   -1.3932 H   0  0  0  0  0  0  0  0  0  0  0  0
    4.2246    3.4880    1.3815 H   0  0  0  0  0  0  0  0  0  0  0  0
    1.7644    3.2278    1.1720 H   0  0  0  0  0  0  0  0  0  0  0  0
    2.5578    1.6508    1.2791 H   0  0  0  0  0  0  0  0  0  0  0  0
    1.9918    2.2515   -0.2851 H   0  0  0  0  0  0  0  0  0  0  0  0
  1  2  1  0  0  0  0
  2  3  1  0  0  0  0
  4  5  3  0  0  0  0
  4  2  1  0  0  0  0
  1  6  1  0  0  0  0
  1  7  1  0  0  0  0
  1  8  1  0  0  0  0
  2  9  1  0  0  0  0
  3 10  1  0  0  0  0
  3 11  1  0  0  0  0
  3 12  1  0  0  0  0
M  END
>  <Alias name>
Isobutyronitrile

>  <Cp(liq,298)>   J/mol/K
156.1

$$$$
3-Methyl-1-butene
  ChemBrain IXL

 15 14  0  0  0  0  0  0  0  0  1 V2000
    3.8277    3.6467   -0.3879 C   0  0  0  0  0  0  0  0  0  0  0  0
    4.2084    4.8109    0.4445 C   0  0  0  0  0  0  0  0  0  0  0  0
    4.1722    2.3438    0.3611 C   0  0  0  0  0  0  0  0  0  0  0  0
    5.4941    5.0443    0.7190 C   0  0  0  0  0  0  0  0  0  0  0  0
    2.3134    3.6912   -0.6717 C   0  0  0  0  0  0  0  0  0  0  0  0
    4.3713    3.6792   -1.3241 H   0  0  0  0  0  0  0  0  0  0  0  0
    3.4437    5.4734    0.8310 H   0  0  0  0  0  0  0  0  0  0  0  0
    5.2365    2.3115    0.5588 H   0  0  0  0  0  0  0  0  0  0  0  0
    3.8923    1.4929   -0.2474 H   0  0  0  0  0  0  0  0  0  0  0  0
    3.6298    2.3117    1.2980 H   0  0  0  0  0  0  0  0  0  0  0  0
    5.7718    5.8958    1.3278 H   0  0  0  0  0  0  0  0  0  0  0  0
    6.2594    4.3822    0.3329 H   0  0  0  0  0  0  0  0  0  0  0  0
    2.0351    2.8401   -1.2807 H   0  0  0  0  0  0  0  0  0  0  0  0
    1.7695    3.6587    0.2643 H   0  0  0  0  0  0  0  0  0  0  0  0
    2.0716    4.6062   -1.1982 H   0  0  0  0  0  0  0  0  0  0  0  0
  1  2  1  0  0  0  0
  1  3  1  0  0  0  0
  2  4  2  0  0  0  0
  1  5  1  0  0  0  0
  1  6  1  0  0  0  0
  2  7  1  0  0  0  0
  3  8  1  0  0  0  0
  3  9  1  0  0  0  0
  3 10  1  0  0  0  0
  4 11  1  0  0  0  0
  4 12  1  0  0  0  0
  5 13  1  0  0  0  0
  5 14  1  0  0  0  0
  5 15  1  0  0  0  0
M  END
>  <Alias name>
3-Methyl-1-butene

>  <Cp(liq,298)>   J/mol/K
156.1

$$$$
Pyrrolidine
  ChemBrain IXL

 14 14  0  0  0  0  0  0  0  0  1 V2000
    2.6208    2.5530   -0.4293 C   0  0  0  0  0  0  0  0  0  0  0  0
    4.1599    2.4777   -0.6391 C   0  0  0  0  0  0  0  0  0  0  0  0
    2.4493    3.5106    0.7465 C   0  0  0  0  0  0  0  0  0  0  0  0
    4.7324    3.6030    0.2770 C   0  0  0  0  0  0  0  0  0  0  0  0
    3.5742    4.4322    0.6092 N   0  0  0  0  0  0  0  0  0  0  0  0
    3.7308    4.9457    1.4634 H   0  0  0  0  0  0  0  0  0  0  0  0
    2.1661    2.9964   -1.3065 H   0  0  0  0  0  0  0  0  0  0  0  0
    2.1909    1.5787   -0.2330 H   0  0  0  0  0  0  0  0  0  0  0  0
    4.5515    1.5192   -0.3217 H   0  0  0  0  0  0  0  0  0  0  0  0
    4.3962    2.6573   -1.6806 H   0  0  0  0  0  0  0  0  0  0  0  0
    1.4988    4.0282    0.7108 H   0  0  0  0  0  0  0  0  0  0  0  0
    2.5473    2.9599    1.6740 H   0  0  0  0  0  0  0  0  0  0  0  0
    5.1046    3.1503    1.1879 H   0  0  0  0  0  0  0  0  0  0  0  0
    5.5178    4.1689   -0.2083 H   0  0  0  0  0  0  0  0  0  0  0  0
  1  2  1  0  0  0  0
  1  3  1  0  0  0  0
  2  4  1  0  0  0  0
  3  5  1  0  0  0  0
  4  5  1  0  0  0  0
  5  6  1  0  0  0  0
  1  7  1  0  0  0  0
  1  8  1  0  0  0  0
  2  9  1  0  0  0  0
  2 10  1  0  0  0  0
  3 11  1  0  0  0  0
  3 12  1  0  0  0  0
  4 13  1  0  0  0  0
  4 14  1  0  0  0  0
M  END
>  <Alias name>
Pyrrolidine

>  <Cp(liq,298)>   J/mol/K
156.57

$$$$
Halothane
  ChemBrain IXL

  8  7  0  0  0  0  0  0  0  0  1 V2000
    2.4694    2.3151    0.6366 C   0  0  0  0  0  0  0  0  0  0  0  0
    3.3463    3.0731   -0.3811 C   0  0  0  0  0  0  0  0  0  0  0  0
    1.6254    1.4783   -0.0253 F   0  0  0  0  0  0  0  0  0  0  0  0
    1.7449    3.2072    1.3640 F   0  0  0  0  0  0  0  0  0  0  0  0
    3.2643    1.5911    1.4697 F   0  0  0  0  0  0  0  0  0  0  0  0
    2.3040    4.0238   -1.4739 Cl  0  0  0  0  0  0  0  0  0  0  0  0
    4.3754    1.8085   -1.4133 Br  0  0  0  0  0  0  0  0  0  0  0  0
    4.0178    3.7390    0.1468 H   0  0  0  0  0  0  0  0  0  0  0  0
  1  2  1  0  0  0  0
  1  3  1  0  0  0  0
  1  4  1  0  0  0  0
  1  5  1  0  0  0  0
  2  6  1  0  0  0  0
  2  7  1  0  0  0  0
  2  8  1  0  0  0  0
M  END
>  <Alias name>
2-Bromo-2-chloro-1,1,1-trifluoroethane

>  <Cp(liq,298)>   J/mol/K
156.6

$$$$
1,2-Dichloropropane
  ChemBrain IXL

 11 10  0  0  0  0  0  0  0  0  1 V2000
    3.1477    4.2719    0.4747 C   0  0  0  0  0  0  0  0  0  0  0  0
    4.1306    3.5793   -0.4891 C   0  0  0  0  0  0  0  0  0  0  0  0
    5.5753    3.9573   -0.1086 C   0  0  0  0  0  0  0  0  0  0  0  0
    3.9290    1.8104   -0.3746 Cl  0  0  0  0  0  0  0  0  0  0  0  0
    1.4747    3.8436    0.0270 Cl  0  0  0  0  0  0  0  0  0  0  0  0
    3.3451    3.9450    1.4881 H   0  0  0  0  0  0  0  0  0  0  0  0
    3.2750    5.3454    0.4103 H   0  0  0  0  0  0  0  0  0  0  0  0
    3.9286    3.9008   -1.5034 H   0  0  0  0  0  0  0  0  0  0  0  0
    5.6977    5.0311   -0.1779 H   0  0  0  0  0  0  0  0  0  0  0  0
    6.2661    3.4707   -0.7861 H   0  0  0  0  0  0  0  0  0  0  0  0
    5.7774    3.6356    0.9056 H   0  0  0  0  0  0  0  0  0  0  0  0
  1  2  1  0  0  0  0
  2  3  1  0  0  0  0
  2  4  1  0  0  0  0
  1  5  1  0  0  0  0
  1  6  1  0  0  0  0
  1  7  1  0  0  0  0
  2  8  1  0  0  0  0
  3  9  1  0  0  0  0
  3 10  1  0  0  0  0
  3 11  1  0  0  0  0
M  END
>  <Alias name>
1,2-Dichloropropane

>  <Cp(liq,298)>   J/mol/K
156.81

$$$$
2-Methyltetrahydrofuran
  ChemBrain IXL

 16 16  0  0  0  0  0  0  0  0  1 V2000
    4.4475    4.9297   -0.0804 O   0  0  0  0  0  0  0  0  0  0  0  0
    4.7297    3.5212   -0.3876 C   0  0  0  0  0  0  0  0  0  0  0  0
    3.4694    2.7806    0.0447 C   0  0  0  0  0  0  0  0  0  0  0  0
    2.3430    3.7470   -0.2796 C   0  0  0  0  0  0  0  0  0  0  0  0
    2.9696    5.1591   -0.1013 C   0  0  0  0  0  0  0  0  0  0  0  0
    5.9700    3.0149    0.3738 C   0  0  0  0  0  0  0  0  0  0  0  0
    4.8682    3.4057   -1.4554 H   0  0  0  0  0  0  0  0  0  0  0  0
    3.3551    1.8431   -0.4851 H   0  0  0  0  0  0  0  0  0  0  0  0
    3.5014    2.6104    1.1138 H   0  0  0  0  0  0  0  0  0  0  0  0
    2.0601    3.6156   -1.3167 H   0  0  0  0  0  0  0  0  0  0  0  0
    1.4848    3.6034    0.3650 H   0  0  0  0  0  0  0  0  0  0  0  0
    2.6832    5.7961   -0.9289 H   0  0  0  0  0  0  0  0  0  0  0  0
    2.6607    5.6005    0.8380 H   0  0  0  0  0  0  0  0  0  0  0  0
    6.8389    3.5839    0.0672 H   0  0  0  0  0  0  0  0  0  0  0  0
    6.1277    1.9669    0.1507 H   0  0  0  0  0  0  0  0  0  0  0  0
    5.8152    3.1380    1.4386 H   0  0  0  0  0  0  0  0  0  0  0  0
  1  2  1  0  0  0  0
  2  3  1  0  0  0  0
  3  4  1  0  0  0  0
  4  5  1  0  0  0  0
  5  1  1  0  0  0  0
  2  6  1  0  0  0  0
  2  7  1  0  0  0  0
  3  8  1  0  0  0  0
  3  9  1  0  0  0  0
  4 10  1  0  0  0  0
  4 11  1  0  0  0  0
  5 12  1  0  0  0  0
  5 13  1  0  0  0  0
  6 14  1  0  0  0  0
  6 15  1  0  0  0  0
  6 16  1  0  0  0  0
M  END
>  <Alias name>
2-Methyltetrahydrofuran

>  <Cp(liq,298)>   J/mol/K
156.89

$$$$
Methylnitrate
  ChemBrain IXL

  8  7  0  0  0  0  0  0  0  0  1 V2000
    4.5536    2.2657   -0.2888 O   0  5  0  0  0  0  0  0  0  0  0  0
    4.4583    3.4499   -0.6440 N   0  3  0  0  0  0  0  0  0  0  0  0
    5.4057    4.0014   -1.2236 O   0  0  0  0  0  0  0  0  0  0  0  0
    3.4158    4.0826   -0.4196 O   0  0  0  0  0  0  0  0  0  0  0  0
    2.3649    3.3229    0.2729 C   0  0  0  0  0  0  0  0  0  0  0  0
    2.0847    2.4656   -0.3266 H   0  0  0  0  0  0  0  0  0  0  0  0
    2.7359    2.9862    1.2330 H   0  0  0  0  0  0  0  0  0  0  0  0
    1.4999    3.9571    0.4223 H   0  0  0  0  0  0  0  0  0  0  0  0
  1  2  1  0  0  0  0
  2  3  2  0  0  0  0
  2  4  1  0  0  0  0
  4  5  1  0  0  0  0
  5  6  1  0  0  0  0
  5  7  1  0  0  0  0
  5  8  1  0  0  0  0
M  END
>  <Alias name>
Methylnitrate

>  <Cp(liq,298)>   J/mol/K
156.9

$$$$
1,3-Dichloropropane
  ChemBrain IXL

 11 10  0  0  0  0  0  0  0  0  1 V2000
    1.4878    3.2678   -0.2391 Cl  0  0  0  0  0  0  0  0  0  0  0  0
    3.0279    4.1552   -0.3913 C   0  0  0  0  0  0  0  0  0  0  0  0
    4.1267    3.4160    0.3967 C   0  0  0  0  0  0  0  0  0  0  0  0
    5.4570    4.1826    0.2652 C   0  0  0  0  0  0  0  0  0  0  0  0
    6.7291    3.3269    1.1775 Cl  0  0  0  0  0  0  0  0  0  0  0  0
    2.9091    5.1554    0.0066 H   0  0  0  0  0  0  0  0  0  0  0  0
    3.3095    4.2132   -1.4355 H   0  0  0  0  0  0  0  0  0  0  0  0
    3.8451    3.3580    1.4408 H   0  0  0  0  0  0  0  0  0  0  0  0
    4.2455    2.4158   -0.0012 H   0  0  0  0  0  0  0  0  0  0  0  0
    5.7386    4.2406   -0.7789 H   0  0  0  0  0  0  0  0  0  0  0  0
    5.3382    5.1828    0.6632 H   0  0  0  0  0  0  0  0  0  0  0  0
  1  2  1  0  0  0  0
  2  3  1  0  0  0  0
  3  4  1  0  0  0  0
  4  5  1  0  0  0  0
  2  6  1  0  0  0  0
  2  7  1  0  0  0  0
  3  8  1  0  0  0  0
  3  9  1  0  0  0  0
  4 10  1  0  0  0  0
  4 11  1  0  0  0  0
M  END
>  <Alias name>
1,3-Dichloropropane

>  <Cp(liq,298)>   J/mol/K
157

$$$$
trans-2-Pentene
  ChemBrain IXL

 15 14  0  0  0  0  0  0  0  0  1 V2000
    3.5140    4.6066    0.3544 C   0  0  0  0  0  0  0  0  0  0  0  0
    4.5748    3.9592   -0.1333 C   0  0  0  0  0  0  0  0  0  0  0  0
    5.7268    4.7212   -0.6650 C   0  0  0  0  0  0  0  0  0  0  0  0
    2.3621    3.8446    0.8861 C   0  0  0  0  0  0  0  0  0  0  0  0
    6.8122    3.7402   -1.1489 C   0  0  0  0  0  0  0  0  0  0  0  0
    3.4965    5.6895    0.3608 H   0  0  0  0  0  0  0  0  0  0  0  0
    4.5924    2.8763   -0.1397 H   0  0  0  0  0  0  0  0  0  0  0  0
    6.1330    5.3528    0.1153 H   0  0  0  0  0  0  0  0  0  0  0  0
    5.4007    5.3365   -1.4944 H   0  0  0  0  0  0  0  0  0  0  0  0
    2.5632    2.7835    0.8060 H   0  0  0  0  0  0  0  0  0  0  0  0
    2.2059    4.1050    1.9257 H   0  0  0  0  0  0  0  0  0  0  0  0
    1.4741    4.0878    0.3157 H   0  0  0  0  0  0  0  0  0  0  0  0
    7.6552    4.2978   -1.5380 H   0  0  0  0  0  0  0  0  0  0  0  0
    6.4061    3.1085   -1.9292 H   0  0  0  0  0  0  0  0  0  0  0  0
    7.1383    3.1248   -0.3195 H   0  0  0  0  0  0  0  0  0  0  0  0
  1  2  2  0  0  0  0
  2  3  1  0  0  0  0
  1  4  1  0  0  0  0
  3  5  1  0  0  0  0
  1  6  1  0  0  0  0
  2  7  1  0  0  0  0
  3  8  1  0  0  0  0
  3  9  1  0  0  0  0
  4 10  1  0  0  0  0
  4 11  1  0  0  0  0
  4 12  1  0  0  0  0
  5 13  1  0  0  0  0
  5 14  1  0  0  0  0
  5 15  1  0  0  0  0
M  END
>  <Alias name>
trans-2-Pentene

>  <Cp(liq,298)>   J/mol/K
157

$$$$
2-Methyl-1-butene
  ChemBrain IXL

 15 14  0  0  0  0  0  0  0  0  1 V2000
    2.2995    4.1445    0.0267 C   0  0  0  0  0  0  0  0  0  0  0  0
    3.6573    4.8658   -0.1215 C   0  0  0  0  0  0  0  0  0  0  0  0
    4.7621    3.9189    0.1738 C   0  0  0  0  0  0  0  0  0  0  0  0
    4.4882    2.4647    0.2833 C   0  0  0  0  0  0  0  0  0  0  0  0
    6.0056    4.3770    0.3416 C   0  0  0  0  0  0  0  0  0  0  0  0
    2.2521    3.3157   -0.6698 H   0  0  0  0  0  0  0  0  0  0  0  0
    2.1966    3.7719    1.0392 H   0  0  0  0  0  0  0  0  0  0  0  0
    1.4968    4.8398   -0.1850 H   0  0  0  0  0  0  0  0  0  0  0  0
    3.7010    5.6975    0.5716 H   0  0  0  0  0  0  0  0  0  0  0  0
    3.7605    5.2355   -1.1349 H   0  0  0  0  0  0  0  0  0  0  0  0
    5.4168    1.9336    0.4531 H   0  0  0  0  0  0  0  0  0  0  0  0
    3.8136    2.2855    1.1117 H   0  0  0  0  0  0  0  0  0  0  0  0
    4.0340    2.1126   -0.6347 H   0  0  0  0  0  0  0  0  0  0  0  0
    6.2075    5.4382    0.2619 H   0  0  0  0  0  0  0  0  0  0  0  0
    6.8126    3.6872    0.5571 H   0  0  0  0  0  0  0  0  0  0  0  0
  1  2  1  0  0  0  0
  2  3  1  0  0  0  0
  3  4  1  0  0  0  0
  3  5  2  0  0  0  0
  1  6  1  0  0  0  0
  1  7  1  0  0  0  0
  1  8  1  0  0  0  0
  2  9  1  0  0  0  0
  2 10  1  0  0  0  0
  4 11  1  0  0  0  0
  4 12  1  0  0  0  0
  4 13  1  0  0  0  0
  5 14  1  0  0  0  0
  5 15  1  0  0  0  0
M  END
>  <Alias name>
Isopentene

>  <Cp(liq,298)>   J/mol/K
157.3

$$$$
Quadricyclane
  ChemBrain IXL

 15 18  0  0  0  0  0  0  0  0  1 V2000
    3.3854    3.3597   -1.0515 C   0  0  0  0  0  0  0  0  0  0  0  0
    4.4743    4.3875   -0.9102 C   0  0  0  0  0  0  0  0  0  0  0  0
    2.8344    3.7475    0.3292 C   0  0  0  0  0  0  0  0  0  0  0  0
    3.4986    2.3821    0.1213 C   0  0  0  0  0  0  0  0  0  0  0  0
    3.9187    4.7804    0.4672 C   0  0  0  0  0  0  0  0  0  0  0  0
    5.2702    4.0689    0.3601 C   0  0  0  0  0  0  0  0  0  0  0  0
    4.9882    2.5291    0.6801 C   0  0  0  0  0  0  0  0  0  0  0  0
    2.5551    3.4135   -1.7447 H   0  0  0  0  0  0  0  0  0  0  0  0
    4.5099    5.3091   -1.4779 H   0  0  0  0  0  0  0  0  0  0  0  0
    1.7914    3.9876    0.1639 H   0  0  0  0  0  0  0  0  0  0  0  0
    2.8931    1.4846    0.1337 H   0  0  0  0  0  0  0  0  0  0  0  0
    3.7722    5.8533    0.4496 H   0  0  0  0  0  0  0  0  0  0  0  0
    6.1825    4.6127    0.5709 H   0  0  0  0  0  0  0  0  0  0  0  0
    5.0266    2.3381    1.7452 H   0  0  0  0  0  0  0  0  0  0  0  0
    5.6729    1.8864    0.1409 H   0  0  0  0  0  0  0  0  0  0  0  0
  1  2  1  0  0  0  0
  1  3  1  0  0  0  0
  1  4  1  0  0  0  0
  2  5  1  0  0  0  0
  2  6  1  0  0  0  0
  3  4  1  0  0  0  0
  3  5  1  0  0  0  0
  4  7  1  0  0  0  0
  5  6  1  0  0  0  0
  6  7  1  0  0  0  0
  1  8  1  0  0  0  0
  2  9  1  0  0  0  0
  3 10  1  0  0  0  0
  4 11  1  0  0  0  0
  5 12  1  0  0  0  0
  6 13  1  0  0  0  0
  7 14  1  0  0  0  0
  7 15  1  0  0  0  0
M  END
>  <Alias name>
Quadricyclane

>  <Cp(liq,298)>   J/mol/K
157.6

$$$$
Tetrachloroethylene
  ChemBrain IXL

  6  5  0  0  0  0  0  0  0  0  1 V2000
    2.6379    3.0422    0.0000 C   0  0  0  0  0  0  0  0  0  0  0  0
    3.9729    3.0541   -0.0057 C   0  0  0  0  0  0  0  0  0  0  0  0
    1.7323    4.5789    0.0274 Cl  0  0  0  0  0  0  0  0  0  0  0  0
    1.7597    1.4894   -0.0198 Cl  0  0  0  0  0  0  0  0  0  0  0  0
    4.8511    4.6068    0.0142 Cl  0  0  0  0  0  0  0  0  0  0  0  0
    4.8786    1.5173   -0.0331 Cl  0  0  0  0  0  0  0  0  0  0  0  0
  1  2  2  0  0  0  0
  1  3  1  0  0  0  0
  1  4  1  0  0  0  0
  2  5  1  0  0  0  0
  2  6  1  0  0  0  0
M  END
>  <Alias name>
Tetrachloroethylene

>  <Cp(liq,298)>   J/mol/K
157.7

$$$$
Dimethylcarbonate
  ChemBrain IXL

 12 11  0  0  0  0  0  0  0  0  1 V2000
    4.1067    4.7213    0.3632 C   0  0  0  0  0  0  0  0  0  0  0  0
    3.4877    5.6107    0.9237 O   0  0  0  0  0  0  0  0  0  0  0  0
    3.4482    3.4404    0.0687 O   0  0  0  0  0  0  0  0  0  0  0  0
    5.5110    4.9305   -0.0178 O   0  0  0  0  0  0  0  0  0  0  0  0
    6.1501    3.7880   -0.6863 C   0  0  0  0  0  0  0  0  0  0  0  0
    2.0448    3.3505    0.4968 C   0  0  0  0  0  0  0  0  0  0  0  0
    7.1763    4.0378   -0.9259 H   0  0  0  0  0  0  0  0  0  0  0  0
    5.6128    3.5562   -1.5976 H   0  0  0  0  0  0  0  0  0  0  0  0
    6.1322    2.9282   -0.0280 H   0  0  0  0  0  0  0  0  0  0  0  0
    1.6501    2.3758    0.2377 H   0  0  0  0  0  0  0  0  0  0  0  0
    1.9847    3.4910    1.5689 H   0  0  0  0  0  0  0  0  0  0  0  0
    1.4657    4.1184   -0.0010 H   0  0  0  0  0  0  0  0  0  0  0  0
  1  2  2  0  0  0  0
  1  3  1  0  0  0  0
  1  4  1  0  0  0  0
  4  5  1  0  0  0  0
  3  6  1  0  0  0  0
  5  7  1  0  0  0  0
  5  8  1  0  0  0  0
  5  9  1  0  0  0  0
  6 10  1  0  0  0  0
  6 11  1  0  0  0  0
  6 12  1  0  0  0  0
M  END
>  <Alias name>
Dimethyl carbonate

>  <Cp(liq,298)>   J/mol/K
157.9

$$$$
Cyclohexane
  ChemBrain IXL

 18 18  0  0  0  0  0  0  0  0  1 V2000
    2.8888    2.9404   -0.6190 C   0  0  0  0  0  0  0  0  0  0  0  0
    2.6183    4.0649    0.3995 C   0  0  0  0  0  0  0  0  0  0  0  0
    3.7442    5.1141    0.3174 C   0  0  0  0  0  0  0  0  0  0  0  0
    5.0948    4.4446    0.6379 C   0  0  0  0  0  0  0  0  0  0  0  0
    5.3653    3.3201   -0.3807 C   0  0  0  0  0  0  0  0  0  0  0  0
    4.2394    2.2709   -0.2986 C   0  0  0  0  0  0  0  0  0  0  0  0
    2.9207    3.3568   -1.6150 H   0  0  0  0  0  0  0  0  0  0  0  0
    2.0999    2.2051   -0.5614 H   0  0  0  0  0  0  0  0  0  0  0  0
    2.5862    3.6485    1.3955 H   0  0  0  0  0  0  0  0  0  0  0  0
    1.6719    4.5341    0.1748 H   0  0  0  0  0  0  0  0  0  0  0  0
    3.5546    5.9021    1.0313 H   0  0  0  0  0  0  0  0  0  0  0  0
    3.7762    5.5307   -0.6785 H   0  0  0  0  0  0  0  0  0  0  0  0
    5.8837    5.1799    0.5803 H   0  0  0  0  0  0  0  0  0  0  0  0
    5.0629    4.0282    1.6339 H   0  0  0  0  0  0  0  0  0  0  0  0
    5.3974    3.7366   -1.3766 H   0  0  0  0  0  0  0  0  0  0  0  0
    6.3117    2.8509   -0.1560 H   0  0  0  0  0  0  0  0  0  0  0  0
    4.4290    1.4829   -1.0124 H   0  0  0  0  0  0  0  0  0  0  0  0
    4.2074    1.8543    0.6973 H   0  0  0  0  0  0  0  0  0  0  0  0
  1  2  1  0  0  0  0
  2  3  1  0  0  0  0
  3  4  1  0  0  0  0
  4  5  1  0  0  0  0
  5  6  1  0  0  0  0
  6  1  1  0  0  0  0
  1  7  1  0  0  0  0
  1  8  1  0  0  0  0
  2  9  1  0  0  0  0
  2 10  1  0  0  0  0
  3 11  1  0  0  0  0
  3 12  1  0  0  0  0
  4 13  1  0  0  0  0
  4 14  1  0  0  0  0
  5 15  1  0  0  0  0
  5 16  1  0  0  0  0
  6 17  1  0  0  0  0
  6 18  1  0  0  0  0
M  END
>  <Alias name>
Cyclohexane

>  <Cp(liq,298)>   J/mol/K
158.1

$$$$
Ethylmethylketone
  ChemBrain IXL

 13 12  0  0  0  0  0  0  0  0  1 V2000
    3.3413    3.8633   -0.3655 C   0  0  0  0  0  0  0  0  0  0  0  0
    4.8463    3.6395   -0.1200 C   0  0  0  0  0  0  0  0  0  0  0  0
    5.7887    4.8480    0.0415 C   0  0  0  0  0  0  0  0  0  0  0  0
    5.2917    2.5056   -0.0541 O   0  0  0  0  0  0  0  0  0  0  0  0
    2.5320    2.7935    0.3934 C   0  0  0  0  0  0  0  0  0  0  0  0
    3.1340    3.7888   -1.4227 H   0  0  0  0  0  0  0  0  0  0  0  0
    3.0610    4.8446   -0.0120 H   0  0  0  0  0  0  0  0  0  0  0  0
    6.6348    4.5658    0.6504 H   0  0  0  0  0  0  0  0  0  0  0  0
    5.2567    5.6583    0.5176 H   0  0  0  0  0  0  0  0  0  0  0  0
    6.1351    5.1668   -0.9305 H   0  0  0  0  0  0  0  0  0  0  0  0
    1.4774    2.9505    0.2212 H   0  0  0  0  0  0  0  0  0  0  0  0
    2.7391    2.8682    1.4507 H   0  0  0  0  0  0  0  0  0  0  0  0
    2.8123    1.8122    0.0400 H   0  0  0  0  0  0  0  0  0  0  0  0
  1  2  1  0  0  0  0
  2  3  1  0  0  0  0
  2  4  2  0  0  0  0
  1  5  1  0  0  0  0
  1  6  1  0  0  0  0
  1  7  1  0  0  0  0
  3  8  1  0  0  0  0
  3  9  1  0  0  0  0
  3 10  1  0  0  0  0
  5 11  1  0  0  0  0
  5 12  1  0  0  0  0
  5 13  1  0  0  0  0
M  END
>  <Alias name>
2-Butanone

>  <Cp(liq,298)>   J/mol/K
158.4

$$$$
Iodobenzene
  ChemBrain IXL

 12 12  0  0  0  0  0  0  0  0  1 V2000
    3.7175    3.4851    0.1162 C   0  0  0  0  0  0  0  0  0  0  0  0
    3.1190    4.7253   -0.1074 C   0  0  0  0  0  0  0  0  0  0  0  0
    3.9111    5.8572   -0.3006 C   0  0  0  0  0  0  0  0  0  0  0  0
    5.3015    5.7491   -0.2702 C   0  0  0  0  0  0  0  0  0  0  0  0
    5.9000    4.5089   -0.0467 C   0  0  0  0  0  0  0  0  0  0  0  0
    5.1079    3.3770    0.1465 C   0  0  0  0  0  0  0  0  0  0  0  0
    6.0174    1.4923    0.4863 I   0  0  0  0  0  0  0  0  0  0  0  0
    3.1026    2.6063    0.2661 H   0  0  0  0  0  0  0  0  0  0  0  0
    2.0395    4.8092   -0.1309 H   0  0  0  0  0  0  0  0  0  0  0  0
    3.4465    6.8200   -0.4741 H   0  0  0  0  0  0  0  0  0  0  0  0
    5.9164    6.6279   -0.4202 H   0  0  0  0  0  0  0  0  0  0  0  0
    6.9795    4.4250   -0.0231 H   0  0  0  0  0  0  0  0  0  0  0  0
  1  2  4  0  0  0  0
  2  3  4  0  0  0  0
  3  4  4  0  0  0  0
  4  5  4  0  0  0  0
  5  6  4  0  0  0  0
  6  1  4  0  0  0  0
  6  7  1  0  0  0  0
  1  8  1  0  0  0  0
  2  9  1  0  0  0  0
  3 10  1  0  0  0  0
  4 11  1  0  0  0  0
  5 12  1  0  0  0  0
M  END
>  <Alias name>
Iodobenzene

>  <Cp(liq,298)>   J/mol/K
158.4

$$$$
2-Methylpyridine
  ChemBrain IXL

 14 14  0  0  0  0  0  0  0  0  1 V2000
    2.9971    3.0819   -0.7917 C   0  0  0  0  0  0  0  0  0  0  0  0
    2.8146    4.4452   -0.5619 C   0  0  0  0  0  0  0  0  0  0  0  0
    3.8716    5.2360   -0.2709 N   0  0  0  0  0  0  0  0  0  0  0  0
    5.1215    4.7261   -0.1966 C   0  0  0  0  0  0  0  0  0  0  0  0
    5.3445    3.3687   -0.4198 C   0  0  0  0  0  0  0  0  0  0  0  0
    4.2730    2.5397   -0.7199 C   0  0  0  0  0  0  0  0  0  0  0  0
    6.2593    5.6085    0.1224 C   0  0  0  0  0  0  0  0  0  0  0  0
    2.1491    2.4476   -1.0251 H   0  0  0  0  0  0  0  0  0  0  0  0
    1.8219    4.8701   -0.6171 H   0  0  0  0  0  0  0  0  0  0  0  0
    6.3481    2.9614   -0.3598 H   0  0  0  0  0  0  0  0  0  0  0  0
    4.4309    1.4797   -0.8965 H   0  0  0  0  0  0  0  0  0  0  0  0
    5.8981    6.6134    0.2938 H   0  0  0  0  0  0  0  0  0  0  0  0
    6.9569    5.6112   -0.7060 H   0  0  0  0  0  0  0  0  0  0  0  0
    6.7578    5.2463    1.0132 H   0  0  0  0  0  0  0  0  0  0  0  0
  1  2  4  0  0  0  0
  2  3  4  0  0  0  0
  3  4  4  0  0  0  0
  4  5  4  0  0  0  0
  5  6  4  0  0  0  0
  6  1  4  0  0  0  0
  4  7  1  0  0  0  0
  1  8  1  0  0  0  0
  2  9  1  0  0  0  0
  5 10  1  0  0  0  0
  6 11  1  0  0  0  0
  7 12  1  0  0  0  0
  7 13  1  0  0  0  0
  7 14  1  0  0  0  0
M  END
>  <Alias name>
2-Picoline

>  <Cp(liq,298)>   J/mol/K
158.41

$$$$
1-Chloro-2-methylpropane
  ChemBrain IXL

 14 13  0  0  0  0  0  0  0  0  1 V2000
    1.4941    2.8139   -0.0996 Cl  0  0  0  0  0  0  0  0  0  0  0  0
    3.2129    2.3918    0.1241 C   0  0  0  0  0  0  0  0  0  0  0  0
    4.0964    3.5418   -0.3970 C   0  0  0  0  0  0  0  0  0  0  0  0
    5.5813    3.1676   -0.2246 C   0  0  0  0  0  0  0  0  0  0  0  0
    3.7938    4.8245    0.4017 C   0  0  0  0  0  0  0  0  0  0  0  0
    3.4115    2.2326    1.1768 H   0  0  0  0  0  0  0  0  0  0  0  0
    3.4370    1.4865   -0.4264 H   0  0  0  0  0  0  0  0  0  0  0  0
    3.8863    3.7117   -1.4458 H   0  0  0  0  0  0  0  0  0  0  0  0
    6.2021    3.9759   -0.5908 H   0  0  0  0  0  0  0  0  0  0  0  0
    5.7939    2.2662   -0.7860 H   0  0  0  0  0  0  0  0  0  0  0  0
    5.7913    2.9977    0.8241 H   0  0  0  0  0  0  0  0  0  0  0  0
    2.7513    5.0900    0.2770 H   0  0  0  0  0  0  0  0  0  0  0  0
    3.9997    4.6533    1.4511 H   0  0  0  0  0  0  0  0  0  0  0  0
    4.4179    5.6316    0.0385 H   0  0  0  0  0  0  0  0  0  0  0  0
  1  2  1  0  0  0  0
  2  3  1  0  0  0  0
  3  4  1  0  0  0  0
  3  5  1  0  0  0  0
  2  6  1  0  0  0  0
  2  7  1  0  0  0  0
  3  8  1  0  0  0  0
  4  9  1  0  0  0  0
  4 10  1  0  0  0  0
  4 11  1  0  0  0  0
  5 12  1  0  0  0  0
  5 13  1  0  0  0  0
  5 14  1  0  0  0  0
M  END
>  <Alias name>
Isobutyl chloride

>  <Cp(liq,298)>   J/mol/K
158.6

$$$$
Propionic acid
  ChemBrain IXL

 11 10  0  0  0  0  0  0  0  0  1 V2000
    2.4244    3.3134    0.1616 C   0  0  0  0  0  0  0  0  0  0  0  0
    3.4775    4.3984   -0.1363 C   0  0  0  0  0  0  0  0  0  0  0  0
    4.8414    3.7318   -0.4014 C   0  0  0  0  0  0  0  0  0  0  0  0
    6.0790    4.3874    0.0452 O   0  0  0  0  0  0  0  0  0  0  0  0
    4.8942    2.6601   -0.9819 O   0  0  0  0  0  0  0  0  0  0  0  0
    1.4686    3.7807    0.3473 H   0  0  0  0  0  0  0  0  0  0  0  0
    2.3419    2.6494   -0.6861 H   0  0  0  0  0  0  0  0  0  0  0  0
    2.7248    2.7497    1.0325 H   0  0  0  0  0  0  0  0  0  0  0  0
    3.5600    5.0624    0.7114 H   0  0  0  0  0  0  0  0  0  0  0  0
    3.1770    4.9621   -1.0072 H   0  0  0  0  0  0  0  0  0  0  0  0
    6.8785    3.9148   -0.1548 H   0  0  0  0  0  0  0  0  0  0  0  0
  1  2  1  0  0  0  0
  2  3  1  0  0  0  0
  3  4  1  0  0  0  0
  3  5  2  0  0  0  0
  1  6  1  0  0  0  0
  1  7  1  0  0  0  0
  1  8  1  0  0  0  0
  2  9  1  0  0  0  0
  2 10  1  0  0  0  0
  4 11  1  0  0  0  0
M  END
>  <Alias name>
Propanoic acid

>  <Cp(liq,298)>   J/mol/K
158.6

$$$$
beta-Picoline
  ChemBrain IXL

 14 14  0  0  0  0  0  0  0  0  1 V2000
    4.8359    3.7220    0.0272 C   0  0  0  0  0  0  0  0  0  0  0  0
    3.6190    3.0533    0.0229 C   0  0  0  0  0  0  0  0  0  0  0  0
    4.8536    5.1150    0.1155 C   0  0  0  0  0  0  0  0  0  0  0  0
    6.1065    2.9563   -0.0618 C   0  0  0  0  0  0  0  0  0  0  0  0
    2.4421    3.7859    0.1068 C   0  0  0  0  0  0  0  0  0  0  0  0
    3.6959    5.8102    0.1964 N   0  0  0  0  0  0  0  0  0  0  0  0
    2.5014    5.1764    0.1936 C   0  0  0  0  0  0  0  0  0  0  0  0
    3.5880    1.9701   -0.0452 H   0  0  0  0  0  0  0  0  0  0  0  0
    5.7989    5.6402    0.1192 H   0  0  0  0  0  0  0  0  0  0  0  0
    6.9288    3.6391   -0.2339 H   0  0  0  0  0  0  0  0  0  0  0  0
    6.0466    2.2495   -0.8816 H   0  0  0  0  0  0  0  0  0  0  0  0
    6.2711    2.4195    0.8652 H   0  0  0  0  0  0  0  0  0  0  0  0
    1.4838    3.2778    0.1046 H   0  0  0  0  0  0  0  0  0  0  0  0
    1.5861    5.7492    0.2591 H   0  0  0  0  0  0  0  0  0  0  0  0
  1  2  4  0  0  0  0
  1  3  4  0  0  0  0
  1  4  1  0  0  0  0
  2  5  4  0  0  0  0
  3  6  4  0  0  0  0
  5  7  4  0  0  0  0
  6  7  4  0  0  0  0
  2  8  1  0  0  0  0
  3  9  1  0  0  0  0
  4 10  1  0  0  0  0
  4 11  1  0  0  0  0
  4 12  1  0  0  0  0
  5 13  1  0  0  0  0
  7 14  1  0  0  0  0
M  END
>  <Alias name>
3-Methylpyridine

>  <Cp(liq,298)>   J/mol/K
158.69

$$$$
Methylcyclopentane
  ChemBrain IXL

 18 18  0  0  0  0  0  0  0  0  1 V2000
    3.5202    4.2494    1.0309 C   0  0  0  0  0  0  0  0  0  0  0  0
    2.1326    3.7442    0.5904 C   0  0  0  0  0  0  0  0  0  0  0  0
    2.3164    2.8993   -0.6852 C   0  0  0  0  0  0  0  0  0  0  0  0
    3.8175    2.8824   -1.0331 C   0  0  0  0  0  0  0  0  0  0  0  0
    4.5615    3.7168    0.0276 C   0  0  0  0  0  0  0  0  0  0  0  0
    5.5871    2.8315    0.7617 C   0  0  0  0  0  0  0  0  0  0  0  0
    3.5324    5.3293    1.0312 H   0  0  0  0  0  0  0  0  0  0  0  0
    3.7455    3.8813    2.0209 H   0  0  0  0  0  0  0  0  0  0  0  0
    1.4873    4.5847    0.3819 H   0  0  0  0  0  0  0  0  0  0  0  0
    1.7003    3.1366    1.3716 H   0  0  0  0  0  0  0  0  0  0  0  0
    1.9711    1.8914   -0.5086 H   0  0  0  0  0  0  0  0  0  0  0  0
    1.7581    3.3394   -1.4983 H   0  0  0  0  0  0  0  0  0  0  0  0
    3.9707    3.3145   -2.0109 H   0  0  0  0  0  0  0  0  0  0  0  0
    4.1837    1.8665   -1.0212 H   0  0  0  0  0  0  0  0  0  0  0  0
    5.0673    4.5444   -0.4476 H   0  0  0  0  0  0  0  0  0  0  0  0
    6.2887    2.4257    0.0479 H   0  0  0  0  0  0  0  0  0  0  0  0
    5.0731    2.0232    1.2607 H   0  0  0  0  0  0  0  0  0  0  0  0
    6.1183    3.4250    1.4911 H   0  0  0  0  0  0  0  0  0  0  0  0
  1  2  1  0  0  0  0
  2  3  1  0  0  0  0
  3  4  1  0  0  0  0
  4  5  1  0  0  0  0
  5  1  1  0  0  0  0
  1  7  1  0  0  0  0
  1  8  1  0  0  0  0
  2  9  1  0  0  0  0
  2 10  1  0  0  0  0
  3 11  1  0  0  0  0
  3 12  1  0  0  0  0
  4 13  1  0  0  0  0
  4 14  1  0  0  0  0
  5  6  1  0  0  0  0
  5 15  1  0  0  0  0
  6 16  1  0  0  0  0
  6 17  1  0  0  0  0
  6 18  1  0  0  0  0
M  END
>  <Alias name>
Methylcyclopentane

>  <Cp(liq,298)>   J/mol/K
158.7

$$$$
Toluene
  ChemBrain IXL

 15 15  0  0  0  0  0  0  0  0  1 V2000
    2.6327    3.1315   -0.5820 C   0  0  0  0  0  0  0  0  0  0  0  0
    2.4635    4.5103   -0.7108 C   0  0  0  0  0  0  0  0  0  0  0  0
    3.5721    5.3561   -0.6687 C   0  0  0  0  0  0  0  0  0  0  0  0
    4.8501    4.8232   -0.4978 C   0  0  0  0  0  0  0  0  0  0  0  0
    5.0193    3.4444   -0.3690 C   0  0  0  0  0  0  0  0  0  0  0  0
    3.9106    2.5985   -0.4110 C   0  0  0  0  0  0  0  0  0  0  0  0
    6.4309    2.8556   -0.1801 C   0  0  0  0  0  0  0  0  0  0  0  0
    1.7744    2.4768   -0.6146 H   0  0  0  0  0  0  0  0  0  0  0  0
    1.4742    4.9229   -0.8431 H   0  0  0  0  0  0  0  0  0  0  0  0
    3.4411    6.4235   -0.7684 H   0  0  0  0  0  0  0  0  0  0  0  0
    5.7083    5.4780   -0.4652 H   0  0  0  0  0  0  0  0  0  0  0  0
    4.0416    1.5312   -0.3113 H   0  0  0  0  0  0  0  0  0  0  0  0
    7.1257    3.3721   -0.8258 H   0  0  0  0  0  0  0  0  0  0  0  0
    6.7370    2.9770    0.8484 H   0  0  0  0  0  0  0  0  0  0  0  0
    6.4194    1.8052   -0.4308 H   0  0  0  0  0  0  0  0  0  0  0  0
  1  2  4  0  0  0  0
  2  3  4  0  0  0  0
  3  4  4  0  0  0  0
  4  5  4  0  0  0  0
  5  6  4  0  0  0  0
  6  1  4  0  0  0  0
  5  7  1  0  0  0  0
  1  8  1  0  0  0  0
  2  9  1  0  0  0  0
  3 10  1  0  0  0  0
  4 11  1  0  0  0  0
  6 12  1  0  0  0  0
  7 13  1  0  0  0  0
  7 14  1  0  0  0  0
  7 15  1  0  0  0  0
M  END
>  <Alias name>
Methylbenzene

>  <Cp(liq,298)>   J/mol/K
158.7

$$$$
Acrylic methylester
  ChemBrain IXL

 12 11  0  0  0  0  0  0  0  0  1 V2000
    3.3822    4.6575   -0.2495 C   0  0  0  0  0  0  0  0  0  0  0  0
    4.1346    3.4083   -0.1796 C   0  0  0  0  0  0  0  0  0  0  0  0
    3.5454    2.3400   -0.1874 O   0  0  0  0  0  0  0  0  0  0  0  0
    5.6022    3.4376   -0.0999 O   0  0  0  0  0  0  0  0  0  0  0  0
    2.0716    4.6625    0.0044 C   0  0  0  0  0  0  0  0  0  0  0  0
    6.1835    4.7610    0.1676 C   0  0  0  0  0  0  0  0  0  0  0  0
    3.8859    5.5776   -0.5067 H   0  0  0  0  0  0  0  0  0  0  0  0
    1.5692    3.7435    0.2683 H   0  0  0  0  0  0  0  0  0  0  0  0
    1.5138    5.5854   -0.0539 H   0  0  0  0  0  0  0  0  0  0  0  0
    5.4847    5.3519    0.7411 H   0  0  0  0  0  0  0  0  0  0  0  0
    6.3924    5.2583   -0.7681 H   0  0  0  0  0  0  0  0  0  0  0  0
    7.1005    4.6452    0.7263 H   0  0  0  0  0  0  0  0  0  0  0  0
  1  2  1  0  0  0  0
  2  3  2  0  0  0  0
  2  4  1  0  0  0  0
  1  5  2  0  0  0  0
  4  6  1  0  0  0  0
  1  7  1  0  0  0  0
  5  8  1  0  0  0  0
  5  9  1  0  0  0  0
  6 10  1  0  0  0  0
  6 11  1  0  0  0  0
  6 12  1  0  0  0  0
M  END
>  <Alias name>
Methyl acrylate

>  <Cp(liq,298)>   J/mol/K
158.8

$$$$
gamma-Picoline
  ChemBrain IXL

 14 14  0  0  0  0  0  0  0  0  1 V2000
    4.6758    2.5430    0.0000 C   0  0  0  0  0  0  0  0  0  0  0  0
    3.5815    3.3980    0.0419 C   0  0  0  0  0  0  0  0  0  0  0  0
    5.9663    3.0723    0.0370 C   0  0  0  0  0  0  0  0  0  0  0  0
    3.7984    4.7680    0.1202 C   0  0  0  0  0  0  0  0  0  0  0  0
    2.1943    2.8532    0.0035 C   0  0  0  0  0  0  0  0  0  0  0  0
    6.1549    4.4088    0.1132 N   0  0  0  0  0  0  0  0  0  0  0  0
    5.1042    5.2585    0.1550 C   0  0  0  0  0  0  0  0  0  0  0  0
    4.5262    1.4708   -0.0611 H   0  0  0  0  0  0  0  0  0  0  0  0
    6.8196    2.4083    0.0044 H   0  0  0  0  0  0  0  0  0  0  0  0
    2.9568    5.4508    0.1538 H   0  0  0  0  0  0  0  0  0  0  0  0
    2.2305    1.7700   -0.0056 H   0  0  0  0  0  0  0  0  0  0  0  0
    1.6492    3.1879    0.8785 H   0  0  0  0  0  0  0  0  0  0  0  0
    1.6917    3.2043   -0.8902 H   0  0  0  0  0  0  0  0  0  0  0  0
    5.2752    6.3249    0.2160 H   0  0  0  0  0  0  0  0  0  0  0  0
  1  2  4  0  0  0  0
  1  3  4  0  0  0  0
  2  4  4  0  0  0  0
  2  5  1  0  0  0  0
  3  6  4  0  0  0  0
  4  7  4  0  0  0  0
  6  7  4  0  0  0  0
  1  8  1  0  0  0  0
  3  9  1  0  0  0  0
  4 10  1  0  0  0  0
  5 11  1  0  0  0  0
  5 12  1  0  0  0  0
  5 13  1  0  0  0  0
  7 14  1  0  0  0  0
M  END
>  <Alias name>
4-Methylpyridine

>  <Cp(liq,298)>   J/mol/K
158.99

$$$$
1,2-Difluorobenzene
  ChemBrain IXL

 12 12  0  0  0  0  0  0  0  0  1 V2000
    3.0189    3.1851    0.0277 C   0  0  0  0  0  0  0  0  0  0  0  0
    2.9190    4.5762    0.0560 C   0  0  0  0  0  0  0  0  0  0  0  0
    4.0737    5.3588    0.0421 C   0  0  0  0  0  0  0  0  0  0  0  0
    5.3283    4.7503    0.0000 C   0  0  0  0  0  0  0  0  0  0  0  0
    5.4282    3.3592   -0.0283 C   0  0  0  0  0  0  0  0  0  0  0  0
    4.2735    2.5766   -0.0145 C   0  0  0  0  0  0  0  0  0  0  0  0
    6.6513    2.7660   -0.0694 F   0  0  0  0  0  0  0  0  0  0  0  0
    6.4540    5.5133   -0.0135 F   0  0  0  0  0  0  0  0  0  0  0  0
    2.1224    2.5775    0.0385 H   0  0  0  0  0  0  0  0  0  0  0  0
    1.9450    5.0486    0.0887 H   0  0  0  0  0  0  0  0  0  0  0  0
    3.9961    6.4388    0.0641 H   0  0  0  0  0  0  0  0  0  0  0  0
    4.3510    1.4966   -0.0364 H   0  0  0  0  0  0  0  0  0  0  0  0
  1  2  4  0  0  0  0
  2  3  4  0  0  0  0
  3  4  4  0  0  0  0
  4  5  4  0  0  0  0
  5  6  4  0  0  0  0
  6  1  4  0  0  0  0
  5  7  1  0  0  0  0
  4  8  1  0  0  0  0
  1  9  1  0  0  0  0
  2 10  1  0  0  0  0
  3 11  1  0  0  0  0
  6 12  1  0  0  0  0
M  END
>  <Alias name>
1,2-Difluorobenzene

>  <Cp(liq,298)>   J/mol/K
159.03

$$$$
1,4-Difluorobenzene
  ChemBrain IXL

 12 12  0  0  0  0  0  0  0  0  1 V2000
    3.4345    3.4641    0.0296 C   0  0  0  0  0  0  0  0  0  0  0  0
    3.3346    4.8555    0.0343 C   0  0  0  0  0  0  0  0  0  0  0  0
    4.4893    5.6377    0.0061 C   0  0  0  0  0  0  0  0  0  0  0  0
    5.7438    5.0286   -0.0269 C   0  0  0  0  0  0  0  0  0  0  0  0
    5.8437    3.6372   -0.0316 C   0  0  0  0  0  0  0  0  0  0  0  0
    4.6890    2.8549   -0.0034 C   0  0  0  0  0  0  0  0  0  0  0  0
    4.7864    1.4984   -0.0080 F   0  0  0  0  0  0  0  0  0  0  0  0
    4.3919    6.9943    0.0108 F   0  0  0  0  0  0  0  0  0  0  0  0
    2.5380    2.8568    0.0515 H   0  0  0  0  0  0  0  0  0  0  0  0
    2.3606    5.3284    0.0599 H   0  0  0  0  0  0  0  0  0  0  0  0
    6.6403    5.6359   -0.0488 H   0  0  0  0  0  0  0  0  0  0  0  0
    6.8176    3.1643   -0.0572 H   0  0  0  0  0  0  0  0  0  0  0  0
  1  2  4  0  0  0  0
  2  3  4  0  0  0  0
  3  4  4  0  0  0  0
  4  5  4  0  0  0  0
  5  6  4  0  0  0  0
  6  1  4  0  0  0  0
  6  7  1  0  0  0  0
  3  8  1  0  0  0  0
  1  9  1  0  0  0  0
  2 10  1  0  0  0  0
  4 11  1  0  0  0  0
  5 12  1  0  0  0  0
M  END
>  <Alias name>
1,4-Difluorobenzene

>  <Cp(liq,298)>   J/mol/K
159.1

$$$$
1,3-Difluorobenzene
  ChemBrain IXL

 12 12  0  0  0  0  0  0  0  0  1 V2000
    3.2574    3.4288    0.0000 C   0  0  0  0  0  0  0  0  0  0  0  0
    3.1575    4.8200    0.0234 C   0  0  0  0  0  0  0  0  0  0  0  0
    4.3123    5.6025    0.0126 C   0  0  0  0  0  0  0  0  0  0  0  0
    5.5670    4.9938   -0.0215 C   0  0  0  0  0  0  0  0  0  0  0  0
    5.6669    3.6026   -0.0449 C   0  0  0  0  0  0  0  0  0  0  0  0
    4.5121    2.8201   -0.0341 C   0  0  0  0  0  0  0  0  0  0  0  0
    4.6095    1.4638   -0.0570 F   0  0  0  0  0  0  0  0  0  0  0  0
    6.6928    5.7567   -0.0319 F   0  0  0  0  0  0  0  0  0  0  0  0
    2.3608    2.8213    0.0084 H   0  0  0  0  0  0  0  0  0  0  0  0
    2.1834    5.2926    0.0499 H   0  0  0  0  0  0  0  0  0  0  0  0
    4.2347    6.6826    0.0308 H   0  0  0  0  0  0  0  0  0  0  0  0
    6.6410    3.1300   -0.0714 H   0  0  0  0  0  0  0  0  0  0  0  0
  1  2  4  0  0  0  0
  2  3  4  0  0  0  0
  3  4  4  0  0  0  0
  4  5  4  0  0  0  0
  5  6  4  0  0  0  0
  6  1  4  0  0  0  0
  6  7  1  0  0  0  0
  4  8  1  0  0  0  0
  1  9  1  0  0  0  0
  2 10  1  0  0  0  0
  3 11  1  0  0  0  0
  5 12  1  0  0  0  0
M  END
>  <Alias name>
1,3-Difluorobenzene

>  <Cp(liq,298)>   J/mol/K
159.11

$$$$
n-Butylchloride
  ChemBrain IXL

 14 13  0  0  0  0  0  0  0  0  1 V2000
    4.8686    3.7608   -0.2041 C   0  0  0  0  0  0  0  0  0  0  0  0
    3.6261    4.5656    0.2248 C   0  0  0  0  0  0  0  0  0  0  0  0
    6.1272    4.6364   -0.0477 C   0  0  0  0  0  0  0  0  0  0  0  0
    2.3676    3.6901    0.0684 C   0  0  0  0  0  0  0  0  0  0  0  0
    7.5652    3.7047   -0.5441 Cl  0  0  0  0  0  0  0  0  0  0  0  0
    4.7644    3.4602   -1.2393 H   0  0  0  0  0  0  0  0  0  0  0  0
    4.9616    2.8805    0.4199 H   0  0  0  0  0  0  0  0  0  0  0  0
    3.7303    4.8662    1.2599 H   0  0  0  0  0  0  0  0  0  0  0  0
    3.5332    5.4459   -0.3991 H   0  0  0  0  0  0  0  0  0  0  0  0
    6.0343    5.5167   -0.6717 H   0  0  0  0  0  0  0  0  0  0  0  0
    6.2315    4.9370    0.9875 H   0  0  0  0  0  0  0  0  0  0  0  0
    2.4604    2.8098    0.6923 H   0  0  0  0  0  0  0  0  0  0  0  0
    1.4947    4.2558    0.3698 H   0  0  0  0  0  0  0  0  0  0  0  0
    2.2633    3.3895   -0.9668 H   0  0  0  0  0  0  0  0  0  0  0  0
  1  2  1  0  0  0  0
  1  3  1  0  0  0  0
  2  4  1  0  0  0  0
  3  5  1  0  0  0  0
  1  6  1  0  0  0  0
  1  7  1  0  0  0  0
  2  8  1  0  0  0  0
  2  9  1  0  0  0  0
  3 10  1  0  0  0  0
  3 11  1  0  0  0  0
  4 12  1  0  0  0  0
  4 13  1  0  0  0  0
  4 14  1  0  0  0  0
M  END
>  <Alias name>
1-Chlorobutane

>  <Cp(liq,298)>   J/mol/K
159.64

$$$$
1-Bromo-2-chloro-1,1,2-trifluoroethane
  ChemBrain IXL

  8  7  0  0  0  0  0  0  0  0  1 V2000
    3.2672    3.9673    0.1167 C   0  0  0  0  0  0  0  0  0  0  0  0
    4.1154    2.7050   -0.1323 C   0  0  0  0  0  0  0  0  0  0  0  0
    1.4991    3.4511    0.6899 Br  0  0  0  0  0  0  0  0  0  0  0  0
    3.8538    4.7245    1.0822 F   0  0  0  0  0  0  0  0  0  0  0  0
    3.1785    4.6880   -1.0332 F   0  0  0  0  0  0  0  0  0  0  0  0
    5.7527    3.1825   -0.6554 Cl  0  0  0  0  0  0  0  0  0  0  0  0
    3.5317    1.9506   -1.1017 F   0  0  0  0  0  0  0  0  0  0  0  0
    4.1822    2.1289    0.7823 H   0  0  0  0  0  0  0  0  0  0  0  0
  1  2  1  0  0  0  0
  1  3  1  0  0  0  0
  1  4  1  0  0  0  0
  1  5  1  0  0  0  0
  2  6  1  0  0  0  0
  2  7  1  0  0  0  0
  2  8  1  0  0  0  0
M  END
>  <Alias name>
1-Bromo-2-chloro-1,1,2-trifluoroethane

>  <Cp(liq,298)>   J/mol/K
160.3

$$$$
1-Nitropropane
  ChemBrain IXL

 13 12  0  0  0  0  0  0  0  0  1 V2000
    6.8767    4.2069   -0.9978 O   0  5  0  0  0  0  0  0  0  0  0  0
    5.8364    3.6820   -0.5736 N   0  3  0  0  0  0  0  0  0  0  0  0
    5.7957    2.4588   -0.3748 O   0  0  0  0  0  0  0  0  0  0  0  0
    4.6515    4.5100   -0.3065 C   0  0  0  0  0  0  0  0  0  0  0  0
    3.5063    3.6167    0.2086 C   0  0  0  0  0  0  0  0  0  0  0  0
    2.2641    4.4847    0.4887 C   0  0  0  0  0  0  0  0  0  0  0  0
    4.3421    5.0028   -1.2199 H   0  0  0  0  0  0  0  0  0  0  0  0
    4.8928    5.2549    0.4417 H   0  0  0  0  0  0  0  0  0  0  0  0
    3.8157    3.1238    1.1219 H   0  0  0  0  0  0  0  0  0  0  0  0
    3.2649    2.8719   -0.5397 H   0  0  0  0  0  0  0  0  0  0  0  0
    1.4594    3.8570    0.8512 H   0  0  0  0  0  0  0  0  0  0  0  0
    2.5056    5.2298    1.2366 H   0  0  0  0  0  0  0  0  0  0  0  0
    1.9544    4.9772   -0.4247 H   0  0  0  0  0  0  0  0  0  0  0  0
  1  2  1  0  0  0  0
  2  3  2  0  0  0  0
  2  4  1  0  0  0  0
  4  5  1  0  0  0  0
  5  6  1  0  0  0  0
  4  7  1  0  0  0  0
  4  8  1  0  0  0  0
  5  9  1  0  0  0  0
  5 10  1  0  0  0  0
  6 11  1  0  0  0  0
  6 12  1  0  0  0  0
  6 13  1  0  0  0  0
M  END
>  <Alias name>
1-Nitropropane

>  <Cp(liq,298)>   J/mol/K
160.4

$$$$
s-Butylchloride
  ChemBrain IXL

 14 13  0  0  0  0  0  0  0  0  1 V2000
    2.0441    3.7434    0.7881 C   0  0  0  0  0  0  0  0  0  0  0  0
    3.4241    3.2237    0.3407 C   0  0  0  0  0  0  0  0  0  0  0  0
    4.2049    4.3627   -0.3432 C   0  0  0  0  0  0  0  0  0  0  0  0
    5.5914    3.8475   -0.7757 C   0  0  0  0  0  0  0  0  0  0  0  0
    3.2083    1.8768   -0.8090 Cl  0  0  0  0  0  0  0  0  0  0  0  0
    1.4955    2.9431    1.2691 H   0  0  0  0  0  0  0  0  0  0  0  0
    2.1752    4.5613    1.4857 H   0  0  0  0  0  0  0  0  0  0  0  0
    1.4918    4.0911   -0.0762 H   0  0  0  0  0  0  0  0  0  0  0  0
    3.9763    2.8757    1.2049 H   0  0  0  0  0  0  0  0  0  0  0  0
    3.6584    4.7029   -1.2141 H   0  0  0  0  0  0  0  0  0  0  0  0
    4.3258    5.1851    0.3510 H   0  0  0  0  0  0  0  0  0  0  0  0
    6.1420    4.6494   -1.2519 H   0  0  0  0  0  0  0  0  0  0  0  0
    5.4704    3.0284   -1.4738 H   0  0  0  0  0  0  0  0  0  0  0  0
    6.1360    3.5028    0.0945 H   0  0  0  0  0  0  0  0  0  0  0  0
  1  2  1  0  0  0  0
  2  3  1  0  0  0  0
  3  4  1  0  0  0  0
  2  5  1  0  0  0  0
  1  6  1  0  0  0  0
  1  7  1  0  0  0  0
  1  8  1  0  0  0  0
  2  9  1  0  0  0  0
  3 10  1  0  0  0  0
  3 11  1  0  0  0  0
  4 12  1  0  0  0  0
  4 13  1  0  0  0  0
  4 14  1  0  0  0  0
M  END
>  <Alias name>
2-Chlorobutane

>  <Cp(liq,298)>   J/mol/K
160.9

$$$$
Methacrylic acid
  ChemBrain IXL

 12 11  0  0  0  0  0  0  0  0  1 V2000
    3.5219    3.7337    0.0530 C   0  0  0  0  0  0  0  0  0  0  0  0
    4.6770    4.5708    0.4472 C   0  0  0  0  0  0  0  0  0  0  0  0
    4.5275    5.7669    0.6355 O   0  0  0  0  0  0  0  0  0  0  0  0
    6.0044    3.9611    0.6118 O   0  0  0  0  0  0  0  0  0  0  0  0
    3.6853    2.4248   -0.1525 C   0  0  0  0  0  0  0  0  0  0  0  0
    2.1856    4.3477   -0.1135 C   0  0  0  0  0  0  0  0  0  0  0  0
    6.7180    4.5841    0.8747 H   0  0  0  0  0  0  0  0  0  0  0  0
    4.6632    1.9755   -0.0307 H   0  0  0  0  0  0  0  0  0  0  0  0
    2.8401    1.8122   -0.4409 H   0  0  0  0  0  0  0  0  0  0  0  0
    1.4718    3.5861   -0.4021 H   0  0  0  0  0  0  0  0  0  0  0  0
    1.8756    4.7969    0.8219 H   0  0  0  0  0  0  0  0  0  0  0  0
    2.2314    5.1094   -0.8820 H   0  0  0  0  0  0  0  0  0  0  0  0
  1  2  1  0  0  0  0
  2  3  2  0  0  0  0
  2  4  1  0  0  0  0
  1  5  2  0  0  0  0
  1  6  1  0  0  0  0
  4  7  1  0  0  0  0
  5  8  1  0  0  0  0
  5  9  1  0  0  0  0
  6 10  1  0  0  0  0
  6 11  1  0  0  0  0
  6 12  1  0  0  0  0
M  END
>  <Alias name>
Methacrylic acid

>  <Cp(liq,298)>   J/mol/K
161.1

$$$$
2,5-Norbornadiene
  ChemBrain IXL

 15 16  0  0  0  0  0  0  0  0  1 V2000
    3.8013    4.0937    0.8285 C   0  0  0  0  0  0  0  0  0  0  0  0
    4.8155    4.4446   -0.0074 C   0  0  0  0  0  0  0  0  0  0  0  0
    4.9149    3.5740   -0.8716 C   0  0  0  0  0  0  0  0  0  0  0  0
    3.9685    2.6280   -0.6263 C   0  0  0  0  0  0  0  0  0  0  0  0
    2.8300    3.3322   -0.8677 C   0  0  0  0  0  0  0  0  0  0  0  0
    2.7306    4.2029   -0.0035 C   0  0  0  0  0  0  0  0  0  0  0  0
    3.9634    2.6947    0.7813 C   0  0  0  0  0  0  0  0  0  0  0  0
    3.7463    4.5837    1.7868 H   0  0  0  0  0  0  0  0  0  0  0  0
    5.4348    5.3496    0.0489 H   0  0  0  0  0  0  0  0  0  0  0  0
    5.6358    3.5880   -1.6997 H   0  0  0  0  0  0  0  0  0  0  0  0
    4.0788    1.6693   -1.1060 H   0  0  0  0  0  0  0  0  0  0  0  0
    2.1219    3.1805   -1.6932 H   0  0  0  0  0  0  0  0  0  0  0  0
    1.9209    4.9422    0.0554 H   0  0  0  0  0  0  0  0  0  0  0  0
    3.1188    2.1779    1.2048 H   0  0  0  0  0  0  0  0  0  0  0  0
    4.9054    2.3851    1.2015 H   0  0  0  0  0  0  0  0  0  0  0  0
  1  2  1  0  0  0  0
  2  3  2  0  0  0  0
  3  4  1  0  0  0  0
  4  5  1  0  0  0  0
  5  6  2  0  0  0  0
  6  1  1  0  0  0  0
  4  7  1  0  0  0  0
  7  1  1  0  0  0  0
  1  8  1  0  0  0  0
  2  9  1  0  0  0  0
  3 10  1  0  0  0  0
  4 11  1  0  0  0  0
  5 12  1  0  0  0  0
  6 13  1  0  0  0  0
  7 14  1  0  0  0  0
  7 15  1  0  0  0  0
M  END
>  <Alias name>
2,5-Norbornadiene

>  <Cp(liq,298)>   J/mol/K
161.2

$$$$
1-Propylamine
  ChemBrain IXL

 13 12  0  0  0  0  0  0  0  0  1 V2000
    2.2320    3.6668   -0.0797 C   0  0  0  0  0  0  0  0  0  0  0  0
    3.6130    4.0307    0.4992 C   0  0  0  0  0  0  0  0  0  0  0  0
    4.7145    3.5927   -0.4855 C   0  0  0  0  0  0  0  0  0  0  0  0
    6.0318    3.9399    0.0668 N   0  0  0  0  0  0  0  0  0  0  0  0
    2.1753    2.5990   -0.2315 H   0  0  0  0  0  0  0  0  0  0  0  0
    1.4600    3.9738    0.6104 H   0  0  0  0  0  0  0  0  0  0  0  0
    2.0927    4.1725   -1.0238 H   0  0  0  0  0  0  0  0  0  0  0  0
    3.6697    5.0985    0.6511 H   0  0  0  0  0  0  0  0  0  0  0  0
    3.7522    3.5250    1.4433 H   0  0  0  0  0  0  0  0  0  0  0  0
    4.6578    2.5249   -0.6373 H   0  0  0  0  0  0  0  0  0  0  0  0
    4.5753    4.0985   -1.4296 H   0  0  0  0  0  0  0  0  0  0  0  0
    6.0885    5.0077    0.2186 H   0  0  0  0  0  0  0  0  0  0  0  0
    6.8038    3.6329   -0.6233 H   0  0  0  0  0  0  0  0  0  0  0  0
  1  2  1  0  0  0  0
  2  3  1  0  0  0  0
  3  4  1  0  0  0  0
  1  5  1  0  0  0  0
  1  6  1  0  0  0  0
  1  7  1  0  0  0  0
  2  8  1  0  0  0  0
  2  9  1  0  0  0  0
  3 10  1  0  0  0  0
  3 11  1  0  0  0  0
  4 12  1  0  0  0  0
  4 13  1  0  0  0  0
M  END
>  <Alias name>
1-Propylamine

>  <Cp(liq,298)>   J/mol/K
161.9

$$$$
Isopropylmethylether
  ChemBrain IXL

 15 14  0  0  0  0  0  0  0  0  1 V2000
    4.8373    3.9019    0.0802 C   0  0  0  0  0  0  0  0  0  0  0  0
    5.7896    4.7580   -0.7771 C   0  0  0  0  0  0  0  0  0  0  0  0
    3.4690    4.4267   -0.0348 O   0  0  0  0  0  0  0  0  0  0  0  0
    2.4613    3.7150    0.7645 C   0  0  0  0  0  0  0  0  0  0  0  0
    4.8712    2.4432   -0.4155 C   0  0  0  0  0  0  0  0  0  0  0  0
    5.1522    3.9387    1.1157 H   0  0  0  0  0  0  0  0  0  0  0  0
    5.7672    5.7827   -0.4275 H   0  0  0  0  0  0  0  0  0  0  0  0
    5.4735    4.7228   -1.8123 H   0  0  0  0  0  0  0  0  0  0  0  0
    6.7973    4.3701   -0.6939 H   0  0  0  0  0  0  0  0  0  0  0  0
    2.4088    2.6823    0.4426 H   0  0  0  0  0  0  0  0  0  0  0  0
    2.7377    3.7533    1.8109 H   0  0  0  0  0  0  0  0  0  0  0  0
    1.4951    4.1850    0.6289 H   0  0  0  0  0  0  0  0  0  0  0  0
    5.8816    2.0603   -0.3419 H   0  0  0  0  0  0  0  0  0  0  0  0
    4.2110    1.8392    0.1946 H   0  0  0  0  0  0  0  0  0  0  0  0
    4.5449    2.4048   -1.4474 H   0  0  0  0  0  0  0  0  0  0  0  0
  1  2  1  0  0  0  0
  3  4  1  0  0  0  0
  1  5  1  0  0  0  0
  3  1  1  0  0  0  0
  1  6  1  0  0  0  0
  2  7  1  0  0  0  0
  2  8  1  0  0  0  0
  2  9  1  0  0  0  0
  4 10  1  0  0  0  0
  4 11  1  0  0  0  0
  4 12  1  0  0  0  0
  5 13  1  0  0  0  0
  5 14  1  0  0  0  0
  5 15  1  0  0  0  0
M  END
>  <Alias name>
Isopropyl methyl ether

>  <Cp(liq,298)>   J/mol/K
161.9

$$$$
t-Butylchloride
  ChemBrain IXL

 14 13  0  0  0  0  0  0  0  0  1 V2000
    2.6495    2.1382    0.5346 C   0  0  0  0  0  0  0  0  0  0  0  0
    3.5286    3.3565    0.1916 C   0  0  0  0  0  0  0  0  0  0  0  0
    3.9306    4.2401    1.6884 Cl  0  0  0  0  0  0  0  0  0  0  0  0
    4.8269    2.8784   -0.4870 C   0  0  0  0  0  0  0  0  0  0  0  0
    2.7623    4.2897   -0.7657 C   0  0  0  0  0  0  0  0  0  0  0  0
    2.4055    1.6019   -0.3741 H   0  0  0  0  0  0  0  0  0  0  0  0
    3.1881    1.4824    1.2073 H   0  0  0  0  0  0  0  0  0  0  0  0
    1.7371    2.4743    1.0115 H   0  0  0  0  0  0  0  0  0  0  0  0
    5.4448    3.7346   -0.7281 H   0  0  0  0  0  0  0  0  0  0  0  0
    4.5829    2.3420   -1.3957 H   0  0  0  0  0  0  0  0  0  0  0  0
    5.3655    2.2225    0.1858 H   0  0  0  0  0  0  0  0  0  0  0  0
    3.3801    5.1460   -1.0068 H   0  0  0  0  0  0  0  0  0  0  0  0
    1.8498    4.6258   -0.2888 H   0  0  0  0  0  0  0  0  0  0  0  0
    2.5183    3.7534   -1.6744 H   0  0  0  0  0  0  0  0  0  0  0  0
  1  2  1  0  0  0  0
  2  3  1  0  0  0  0
  2  4  1  0  0  0  0
  2  5  1  0  0  0  0
  1  6  1  0  0  0  0
  1  7  1  0  0  0  0
  1  8  1  0  0  0  0
  4  9  1  0  0  0  0
  4 10  1  0  0  0  0
  4 11  1  0  0  0  0
  5 12  1  0  0  0  0
  5 13  1  0  0  0  0
  5 14  1  0  0  0  0
M  END
>  <Alias name>
2-Chloro-2-methylpropane

>  <Cp(liq,298)>   J/mol/K
162

$$$$
1-Bromobutane
  ChemBrain IXL

 14 13  0  0  0  0  0  0  0  0  1 V2000
    3.2282    4.1062    0.6198 C   0  0  0  0  0  0  0  0  0  0  0  0
    4.2279    3.2841   -0.2165 C   0  0  0  0  0  0  0  0  0  0  0  0
    5.2744    4.2279   -0.8398 C   0  0  0  0  0  0  0  0  0  0  0  0
    6.5259    3.1988   -1.8865 Br  0  0  0  0  0  0  0  0  0  0  0  0
    2.1816    3.1624    1.2431 C   0  0  0  0  0  0  0  0  0  0  0  0
    2.7305    4.8264   -0.0179 H   0  0  0  0  0  0  0  0  0  0  0  0
    3.7588    4.6272    1.4072 H   0  0  0  0  0  0  0  0  0  0  0  0
    4.7255    2.5640    0.4212 H   0  0  0  0  0  0  0  0  0  0  0  0
    3.6973    2.7631   -1.0038 H   0  0  0  0  0  0  0  0  0  0  0  0
    4.7768    4.9480   -1.4775 H   0  0  0  0  0  0  0  0  0  0  0  0
    5.8050    4.7489   -0.0524 H   0  0  0  0  0  0  0  0  0  0  0  0
    2.6792    2.4422    1.8808 H   0  0  0  0  0  0  0  0  0  0  0  0
    1.4790    3.7402    1.8308 H   0  0  0  0  0  0  0  0  0  0  0  0
    1.6510    2.6414    0.4558 H   0  0  0  0  0  0  0  0  0  0  0  0
  1  2  1  0  0  0  0
  2  3  1  0  0  0  0
  3  4  1  0  0  0  0
  1  5  1  0  0  0  0
  1  6  1  0  0  0  0
  1  7  1  0  0  0  0
  2  8  1  0  0  0  0
  2  9  1  0  0  0  0
  3 10  1  0  0  0  0
  3 11  1  0  0  0  0
  5 12  1  0  0  0  0
  5 13  1  0  0  0  0
  5 14  1  0  0  0  0
M  END
>  <Alias name>
1-Bromobutane

>  <Cp(liq,298)>   J/mol/K
162.2

$$$$
2-Methoxy-1-propene
  ChemBrain IXL

 13 12  0  0  0  0  0  0  0  0  1 V2000
    3.5737    3.5737    0.1067 C   0  0  0  0  0  0  0  0  0  0  0  0
    4.6795    2.6195    0.2728 O   0  0  0  0  0  0  0  0  0  0  0  0
    3.8612    5.0104   -0.1025 C   0  0  0  0  0  0  0  0  0  0  0  0
    2.3102    3.1444    0.1446 C   0  0  0  0  0  0  0  0  0  0  0  0
    6.0242    3.2102    0.2121 C   0  0  0  0  0  0  0  0  0  0  0  0
    2.9309    5.5496   -0.2315 H   0  0  0  0  0  0  0  0  0  0  0  0
    4.4739    5.1308   -0.9874 H   0  0  0  0  0  0  0  0  0  0  0  0
    4.3891    5.4020    0.7582 H   0  0  0  0  0  0  0  0  0  0  0  0
    2.0998    2.0931    0.2977 H   0  0  0  0  0  0  0  0  0  0  0  0
    1.4955    3.8474    0.0222 H   0  0  0  0  0  0  0  0  0  0  0  0
    6.1301    3.9482    0.9976 H   0  0  0  0  0  0  0  0  0  0  0  0
    6.1669    3.6849   -0.7508 H   0  0  0  0  0  0  0  0  0  0  0  0
    6.7664    2.4327    0.3448 H   0  0  0  0  0  0  0  0  0  0  0  0
  1  2  1  0  0  0  0
  1  3  1  0  0  0  0
  1  4  2  0  0  0  0
  2  5  1  0  0  0  0
  3  6  1  0  0  0  0
  3  7  1  0  0  0  0
  3  8  1  0  0  0  0
  4  9  1  0  0  0  0
  4 10  1  0  0  0  0
  5 11  1  0  0  0  0
  5 12  1  0  0  0  0
  5 13  1  0  0  0  0
M  END
>  <Alias name>
2-Methoxy-1-propene

>  <Cp(liq,298)>   J/mol/K
162.3

$$$$
Tetrabromomethane
  ChemBrain IXL

  5  4  0  0  0  0  0  0  0  0  1 V2000
    1.7920    3.4477    1.2856 Br  0  0  0  0  0  0  0  0  0  0  0  0
    3.1522    2.6773    0.1554 C   0  0  0  0  0  0  0  0  0  0  0  0
    4.2426    4.0839   -0.5886 Br  0  0  0  0  0  0  0  0  0  0  0  0
    4.2582    1.4898    1.1984 Br  0  0  0  0  0  0  0  0  0  0  0  0
    2.3161    1.6877   -1.2738 Br  0  0  0  0  0  0  0  0  0  0  0  0
  1  2  1  0  0  0  0
  2  3  1  0  0  0  0
  2  4  1  0  0  0  0
  2  5  1  0  0  0  0
M  END
>  <Alias name>
Carbon tetrabromide

>  <Cp(liq,298)>   J/mol/K
162.3

$$$$
1,3,5-Cycloheptatriene
  ChemBrain IXL

 15 15  0  0  0  0  0  0  0  0  1 V2000
    2.7756    3.6448    0.3084 C   0  0  0  0  0  0  0  0  0  0  0  0
    3.3108    5.1944    0.4282 C   0  0  0  0  0  0  0  0  0  0  0  0
    4.6498    5.7053    0.2789 C   0  0  0  0  0  0  0  0  0  0  0  0
    3.5088    2.4506   -0.0384 C   0  0  0  0  0  0  0  0  0  0  0  0
    5.1047    2.2796   -0.4200 C   0  0  0  0  0  0  0  0  0  0  0  0
    6.1454    3.2737   -0.4291 C   0  0  0  0  0  0  0  0  0  0  0  0
    6.0645    4.8916   -0.0512 C   0  0  0  0  0  0  0  0  0  0  0  0
    1.7434    3.4944    0.5119 H   0  0  0  0  0  0  0  0  0  0  0  0
    2.5683    5.9299    0.6483 H   0  0  0  0  0  0  0  0  0  0  0  0
    4.7398    6.7694    0.4051 H   0  0  0  0  0  0  0  0  0  0  0  0
    2.9305    1.5589   -0.0496 H   0  0  0  0  0  0  0  0  0  0  0  0
    5.4188    1.2972   -0.6997 H   0  0  0  0  0  0  0  0  0  0  0  0
    7.1151    2.9063   -0.7200 H   0  0  0  0  0  0  0  0  0  0  0  0
    6.7009    5.0303    0.8156 H   0  0  0  0  0  0  0  0  0  0  0  0
    6.5344    5.4207   -0.8761 H   0  0  0  0  0  0  0  0  0  0  0  0
  1  2  1  0  0  0  0
  2  3  2  0  0  0  0
  1  4  2  0  0  0  0
  4  5  1  0  0  0  0
  5  6  2  0  0  0  0
  6  7  1  0  0  0  0
  7  3  1  0  0  0  0
  1  8  1  0  0  0  0
  2  9  1  0  0  0  0
  3 10  1  0  0  0  0
  4 11  1  0  0  0  0
  5 12  1  0  0  0  0
  6 13  1  0  0  0  0
  7 14  1  0  0  0  0
  7 15  1  0  0  0  0
M  END
>  <Alias name>
1,3,5-Cycloheptatriene

>  <Cp(liq,298)>   J/mol/K
162.76

$$$$
Furfural
  ChemBrain IXL

 11 11  0  0  0  0  0  0  0  0  1 V2000
    4.7529    4.2748   -0.0281 C   0  0  0  0  0  0  0  0  0  0  0  0
    3.7067    4.7731    0.4051 C   0  0  0  0  0  0  0  0  0  0  0  0
    4.4619    3.1172   -0.7005 O   0  0  0  0  0  0  0  0  0  0  0  0
    6.1327    4.8755    0.1700 C   0  0  0  0  0  0  0  0  0  0  0  0
    2.6730    3.9947    0.0586 C   0  0  0  0  0  0  0  0  0  0  0  0
    3.0910    3.0357   -0.5790 C   0  0  0  0  0  0  0  0  0  0  0  0
    7.1072    4.3159   -0.3034 O   0  0  0  0  0  0  0  0  0  0  0  0
    3.6347    5.7013    0.9810 H   0  0  0  0  0  0  0  0  0  0  0  0
    6.2704    5.8123    0.7380 H   0  0  0  0  0  0  0  0  0  0  0  0
    1.6141    4.1810    0.3052 H   0  0  0  0  0  0  0  0  0  0  0  0
    2.4501    2.2519   -0.9773 H   0  0  0  0  0  0  0  0  0  0  0  0
  1  2  2  0  0  0  0
  1  3  1  0  0  0  0
  1  4  1  0  0  0  0
  2  5  1  0  0  0  0
  3  6  1  0  0  0  0
  4  7  2  0  0  0  0
  5  6  2  0  0  0  0
  2  8  1  0  0  0  0
  4  9  1  0  0  0  0
  5 10  1  0  0  0  0
  6 11  1  0  0  0  0
M  END
>  <Alias name>
Furfural

>  <Cp(liq,298)>   J/mol/K
162.8

$$$$
Methyltrichlorosilane
  ChemBrain IXL

  8  7  0  0  0  0  0  0  0  0  1 V2000
    2.1677    2.8477    0.8501 C   0  0  0  0  0  0  0  0  0  0  0  0
    3.7988    2.6387   -0.0296 Si  0  0  0  0  0  0  0  0  0  0  0  0
    4.5846    4.4647   -0.4409 Cl  0  0  0  0  0  0  0  0  0  0  0  0
    5.0795    1.6026    1.1566 Cl  0  0  0  0  0  0  0  0  0  0  0  0
    3.5078    1.6215   -1.7621 Cl  0  0  0  0  0  0  0  0  0  0  0  0
    1.7486    1.8736    1.0697 H   0  0  0  0  0  0  0  0  0  0  0  0
    2.3229    3.3906    1.7742 H   0  0  0  0  0  0  0  0  0  0  0  0
    1.4844    3.4004    0.2171 H   0  0  0  0  0  0  0  0  0  0  0  0
  1  2  1  0  0  0  0
  3  2  1  0  0  0  0
  4  2  1  0  0  0  0
  5  2  1  0  0  0  0
  1  6  1  0  0  0  0
  1  7  1  0  0  0  0
  1  8  1  0  0  0  0
M  END
>  <Alias name>
Methyltrichlorosilane

>  <Cp(liq,298)>   J/mol/K
163.1

$$$$
Thiacyclohexane
  ChemBrain IXL

 16 16  0  0  0  0  0  0  0  0  1 V2000
    2.5919    3.1299    0.2201 C   0  0  0  0  0  0  0  0  0  0  0  0
    3.8987    2.7939   -0.5439 C   0  0  0  0  0  0  0  0  0  0  0  0
    5.1394    3.1941    0.2956 C   0  0  0  0  0  0  0  0  0  0  0  0
    5.1816    4.7238    0.4871 C   0  0  0  0  0  0  0  0  0  0  0  0
    3.7765    5.2492    1.4894 S   0  0  0  0  0  0  0  0  0  0  0  0
    2.4614    4.6552    0.4065 C   0  0  0  0  0  0  0  0  0  0  0  0
    2.6036    2.6460    1.1889 H   0  0  0  0  0  0  0  0  0  0  0  0
    1.7454    2.7689   -0.3506 H   0  0  0  0  0  0  0  0  0  0  0  0
    3.9313    1.7289   -0.7368 H   0  0  0  0  0  0  0  0  0  0  0  0
    3.9131    3.3281   -1.4859 H   0  0  0  0  0  0  0  0  0  0  0  0
    5.0947    2.7089    1.2627 H   0  0  0  0  0  0  0  0  0  0  0  0
    6.0353    2.8771   -0.2234 H   0  0  0  0  0  0  0  0  0  0  0  0
    5.1405    5.2105   -0.4795 H   0  0  0  0  0  0  0  0  0  0  0  0
    6.1011    4.9975    0.9894 H   0  0  0  0  0  0  0  0  0  0  0  0
    2.5351    5.1448   -0.5567 H   0  0  0  0  0  0  0  0  0  0  0  0
    1.5012    4.8814    0.8531 H   0  0  0  0  0  0  0  0  0  0  0  0
  1  2  1  0  0  0  0
  2  3  1  0  0  0  0
  3  4  1  0  0  0  0
  4  5  1  0  0  0  0
  5  6  1  0  0  0  0
  6  1  1  0  0  0  0
  1  7  1  0  0  0  0
  1  8  1  0  0  0  0
  2  9  1  0  0  0  0
  2 10  1  0  0  0  0
  3 11  1  0  0  0  0
  3 12  1  0  0  0  0
  4 13  1  0  0  0  0
  4 14  1  0  0  0  0
  6 15  1  0  0  0  0
  6 16  1  0  0  0  0
M  END
>  <Alias name>
Thiane

>  <Cp(liq,298)>   J/mol/K
163.3

$$$$
Bromotrifluoromethane
  ChemBrain IXL

  5  4  0  0  0  0  0  0  0  0  1 V2000
    2.7217    2.2562   -0.0358 C   0  0  0  0  0  0  0  0  0  0  0  0
    3.0644    1.4815   -1.0998 F   0  0  0  0  0  0  0  0  0  0  0  0
    2.6623    1.4871    1.0843 F   0  0  0  0  0  0  0  0  0  0  0  0
    1.5065    2.8238   -0.2610 F   0  0  0  0  0  0  0  0  0  0  0  0
    4.0435    3.6405    0.2040 Br  0  0  0  0  0  0  0  0  0  0  0  0
  1  2  1  0  0  0  0
  1  3  1  0  0  0  0
  1  4  1  0  0  0  0
  1  5  1  0  0  0  0
M  END
>  <Alias name>
Bromotrifluoromethane

>  <Cp(liq,298)>   J/mol/K
163.6

$$$$
Methylal
  ChemBrain IXL

 13 12  0  0  0  0  0  0  0  0  1 V2000
    1.9940    2.7695   -0.8308 C   0  0  0  0  0  0  0  0  0  0  0  0
    3.4471    2.8467   -0.6210 O   0  0  0  0  0  0  0  0  0  0  0  0
    3.9331    4.1344   -0.1042 C   0  0  0  0  0  0  0  0  0  0  0  0
    5.3930    4.0772    0.0590 O   0  0  0  0  0  0  0  0  0  0  0  0
    6.0099    5.3090    0.5724 C   0  0  0  0  0  0  0  0  0  0  0  0
    1.7358    1.7886   -1.2104 H   0  0  0  0  0  0  0  0  0  0  0  0
    1.4839    2.9384    0.1095 H   0  0  0  0  0  0  0  0  0  0  0  0
    1.6919    3.5244   -1.5462 H   0  0  0  0  0  0  0  0  0  0  0  0
    3.6784    4.9227   -0.8019 H   0  0  0  0  0  0  0  0  0  0  0  0
    3.4703    4.3368    0.8539 H   0  0  0  0  0  0  0  0  0  0  0  0
    5.5978    5.5402    1.5469 H   0  0  0  0  0  0  0  0  0  0  0  0
    5.8060    6.1260   -0.1088 H   0  0  0  0  0  0  0  0  0  0  0  0
    7.0803    5.1684    0.6572 H   0  0  0  0  0  0  0  0  0  0  0  0
  1  2  1  0  0  0  0
  2  3  1  0  0  0  0
  3  4  1  0  0  0  0
  4  5  1  0  0  0  0
  1  6  1  0  0  0  0
  1  7  1  0  0  0  0
  1  8  1  0  0  0  0
  3  9  1  0  0  0  0
  3 10  1  0  0  0  0
  5 11  1  0  0  0  0
  5 12  1  0  0  0  0
  5 13  1  0  0  0  0
M  END
>  <Alias name>
Dimethoxymethane

>  <Cp(liq,298)>   J/mol/K
163.6

$$$$
1-Bromo-2-methylpropane
  ChemBrain IXL

 14 13  0  0  0  0  0  0  0  0  1 V2000
    3.3316    2.5178   -0.2543 C   0  0  0  0  0  0  0  0  0  0  0  0
    4.2697    3.5908    0.3374 C   0  0  0  0  0  0  0  0  0  0  0  0
    4.0137    4.9429   -0.3597 C   0  0  0  0  0  0  0  0  0  0  0  0
    5.7354    3.1691    0.1154 C   0  0  0  0  0  0  0  0  0  0  0  0
    1.4945    3.0267    0.0476 Br  0  0  0  0  0  0  0  0  0  0  0  0
    3.5250    1.5662    0.2251 H   0  0  0  0  0  0  0  0  0  0  0  0
    3.5113    2.4284   -1.3186 H   0  0  0  0  0  0  0  0  0  0  0  0
    4.0801    3.6903    1.3989 H   0  0  0  0  0  0  0  0  0  0  0  0
    2.9862    5.2437   -0.1991 H   0  0  0  0  0  0  0  0  0  0  0  0
    4.6776    5.6926    0.0525 H   0  0  0  0  0  0  0  0  0  0  0  0
    4.1986    4.8421   -1.4221 H   0  0  0  0  0  0  0  0  0  0  0  0
    6.3944    3.9213    0.5311 H   0  0  0  0  0  0  0  0  0  0  0  0
    5.9257    3.0694   -0.9462 H   0  0  0  0  0  0  0  0  0  0  0  0
    5.9162    2.2203    0.6052 H   0  0  0  0  0  0  0  0  0  0  0  0
  1  2  1  0  0  0  0
  2  3  1  0  0  0  0
  2  4  1  0  0  0  0
  1  5  1  0  0  0  0
  1  6  1  0  0  0  0
  1  7  1  0  0  0  0
  2  8  1  0  0  0  0
  3  9  1  0  0  0  0
  3 10  1  0  0  0  0
  3 11  1  0  0  0  0
  4 12  1  0  0  0  0
  4 13  1  0  0  0  0
  4 14  1  0  0  0  0
M  END
>  <Alias name>
Isobutyl bromide

>  <Cp(liq,298)>   J/mol/K
163.7

$$$$
n-Butyric aldehyde
  ChemBrain IXL

 13 12  0  0  0  0  0  0  0  0  1 V2000
    5.6830    4.7759    0.4002 C   0  0  0  0  0  0  0  0  0  0  0  0
    6.8040    4.6931    0.8745 O   0  0  0  0  0  0  0  0  0  0  0  0
    4.8505    3.5008    0.1635 C   0  0  0  0  0  0  0  0  0  0  0  0
    3.3534    3.8643    0.1261 C   0  0  0  0  0  0  0  0  0  0  0  0
    2.5209    2.5892   -0.1107 C   0  0  0  0  0  0  0  0  0  0  0  0
    5.2741    5.7427    0.1462 H   0  0  0  0  0  0  0  0  0  0  0  0
    5.0308    2.7993    0.9646 H   0  0  0  0  0  0  0  0  0  0  0  0
    5.1361    3.0539   -0.7774 H   0  0  0  0  0  0  0  0  0  0  0  0
    3.0678    4.3111    1.0669 H   0  0  0  0  0  0  0  0  0  0  0  0
    3.1731    4.5658   -0.6750 H   0  0  0  0  0  0  0  0  0  0  0  0
    1.4717    2.8440   -0.1369 H   0  0  0  0  0  0  0  0  0  0  0  0
    2.8065    2.1424   -1.0515 H   0  0  0  0  0  0  0  0  0  0  0  0
    2.7011    1.8877    0.6905 H   0  0  0  0  0  0  0  0  0  0  0  0
  1  2  2  0  0  0  0
  1  3  1  0  0  0  0
  1  6  1  0  0  0  0
  3  4  1  0  0  0  0
  3  7  1  0  0  0  0
  3  8  1  0  0  0  0
  4  9  1  0  0  0  0
  4  5  1  0  0  0  0
  4 10  1  0  0  0  0
  5 11  1  0  0  0  0
  5 12  1  0  0  0  0
  5 13  1  0  0  0  0
M  END
>  <Alias name>
Butanal

>  <Cp(liq,298)>   J/mol/K
163.7

$$$$
Trimethylenebromide
  ChemBrain IXL

 11 10  0  0  0  0  0  0  0  0  1 V2000
    4.0681    3.3990   -0.1071 C   0  0  0  0  0  0  0  0  0  0  0  0
    2.5923    3.8415   -0.1405 C   0  0  0  0  0  0  0  0  0  0  0  0
    4.9684    4.6290    0.1201 C   0  0  0  0  0  0  0  0  0  0  0  0
    1.4658    2.3019   -0.4248 Br  0  0  0  0  0  0  0  0  0  0  0  0
    6.8154    4.0748    0.1620 Br  0  0  0  0  0  0  0  0  0  0  0  0
    4.2144    2.6908    0.6991 H   0  0  0  0  0  0  0  0  0  0  0  0
    4.3263    2.9318   -1.0493 H   0  0  0  0  0  0  0  0  0  0  0  0
    2.3341    4.3087    0.8018 H   0  0  0  0  0  0  0  0  0  0  0  0
    2.4460    4.5497   -0.9467 H   0  0  0  0  0  0  0  0  0  0  0  0
    4.8221    5.3372   -0.6860 H   0  0  0  0  0  0  0  0  0  0  0  0
    4.7102    5.0962    1.0624 H   0  0  0  0  0  0  0  0  0  0  0  0
  1  2  1  0  0  0  0
  1  3  1  0  0  0  0
  2  4  1  0  0  0  0
  3  5  1  0  0  0  0
  1  6  1  0  0  0  0
  1  7  1  0  0  0  0
  2  8  1  0  0  0  0
  2  9  1  0  0  0  0
  3 10  1  0  0  0  0
  3 11  1  0  0  0  0
M  END
>  <Alias name>
1,3-Dibromopropane

>  <Cp(liq,298)>   J/mol/K
163.7

$$$$
1-Cyanobicyclo(2,1,0)pentane
  ChemBrain IXL

 14 15  0  0  0  0  0  0  0  0  1 V2000
    4.7573    4.3609    0.6343 C   0  0  0  0  0  0  0  0  0  0  0  0
    5.7173    3.1599    0.5291 C   0  0  0  0  0  0  0  0  0  0  0  0
    4.8541    2.5528   -0.5766 C   0  0  0  0  0  0  0  0  0  0  0  0
    3.8636    3.7270   -0.4636 C   0  0  0  0  0  0  0  0  0  0  0  0
    4.3663    5.1784   -0.6154 C   0  0  0  0  0  0  0  0  0  0  0  0
    2.5023    3.4527    0.2073 C   0  0  0  0  0  0  0  0  0  0  0  0
    1.4802    3.2468    0.7110 N   0  0  0  0  0  0  0  0  0  0  0  0
    4.1362    4.4475    1.5175 H   0  0  0  0  0  0  0  0  0  0  0  0
    5.7231    2.5707    1.4376 H   0  0  0  0  0  0  0  0  0  0  0  0
    6.7001    3.4431    0.1731 H   0  0  0  0  0  0  0  0  0  0  0  0
    4.4120    1.6030   -0.3023 H   0  0  0  0  0  0  0  0  0  0  0  0
    5.3598    2.5507   -1.5342 H   0  0  0  0  0  0  0  0  0  0  0  0
    3.6257    5.9529   -0.4590 H   0  0  0  0  0  0  0  0  0  0  0  0
    5.1553    5.3243   -1.3427 H   0  0  0  0  0  0  0  0  0  0  0  0
  1  2  1  0  0  0  0
  2  3  1  0  0  0  0
  3  4  1  0  0  0  0
  4  5  1  0  0  0  0
  1  5  1  0  0  0  0
  1  4  1  0  0  0  0
  6  7  3  0  0  0  0
  6  4  1  0  0  0  0
  1  8  1  0  0  0  0
  2  9  1  0  0  0  0
  2 10  1  0  0  0  0
  3 11  1  0  0  0  0
  3 12  1  0  0  0  0
  5 13  1  0  0  0  0
  5 14  1  0  0  0  0
M  END
>  <Alias name>
1-Cyanobicyclo[2.1.0]pentane

>  <Cp(liq,298)>   J/mol/K
164

$$$$
Isopropylamine
  ChemBrain IXL

 13 12  0  0  0  0  0  0  0  0  1 V2000
    2.3649    4.1502    0.3014 N   0  0  0  0  0  0  0  0  0  0  0  0
    3.5332    3.4935   -0.3025 C   0  0  0  0  0  0  0  0  0  0  0  0
    4.8223    4.0671    0.3171 C   0  0  0  0  0  0  0  0  0  0  0  0
    3.4654    1.9773   -0.0354 C   0  0  0  0  0  0  0  0  0  0  0  0
    2.4093    5.1429    0.1265 H   0  0  0  0  0  0  0  0  0  0  0  0
    1.5209    3.7746   -0.1043 H   0  0  0  0  0  0  0  0  0  0  0  0
    3.5356    3.6721   -1.3707 H   0  0  0  0  0  0  0  0  0  0  0  0
    4.8699    5.1326    0.1293 H   0  0  0  0  0  0  0  0  0  0  0  0
    5.6830    3.5833   -0.1278 H   0  0  0  0  0  0  0  0  0  0  0  0
    4.8198    3.8885    1.3853 H   0  0  0  0  0  0  0  0  0  0  0  0
    4.3262    1.4936   -0.4803 H   0  0  0  0  0  0  0  0  0  0  0  0
    3.4628    1.7987    1.0327 H   0  0  0  0  0  0  0  0  0  0  0  0
    2.5595    1.5742   -0.4711 H   0  0  0  0  0  0  0  0  0  0  0  0
  1  2  1  0  0  0  0
  2  3  1  0  0  0  0
  2  4  1  0  0  0  0
  1  5  1  0  0  0  0
  1  6  1  0  0  0  0
  2  7  1  0  0  0  0
  3  8  1  0  0  0  0
  3  9  1  0  0  0  0
  3 10  1  0  0  0  0
  4 11  1  0  0  0  0
  4 12  1  0  0  0  0
  4 13  1  0  0  0  0
M  END
>  <Alias name>
Isopropylamine

>  <Cp(liq,298)>   J/mol/K
164

$$$$
1,1-Dimethylhydrazine
  ChemBrain IXL

 12 11  0  0  0  0  0  0  0  0  1 V2000
    3.6361    3.1729   -0.7411 N   0  0  0  0  0  0  0  0  0  0  0  0
    4.7804    2.4948   -0.1638 N   0  0  0  0  0  0  0  0  0  0  0  0
    3.7401    4.6163   -0.4827 C   0  0  0  0  0  0  0  0  0  0  0  0
    2.4017    2.6542   -0.1344 C   0  0  0  0  0  0  0  0  0  0  0  0
    5.6277    2.8508   -0.5802 H   0  0  0  0  0  0  0  0  0  0  0  0
    4.7089    1.5041   -0.3412 H   0  0  0  0  0  0  0  0  0  0  0  0
    2.8854    5.1227   -0.9137 H   0  0  0  0  0  0  0  0  0  0  0  0
    4.6495    4.9984   -0.9298 H   0  0  0  0  0  0  0  0  0  0  0  0
    3.7622    4.7910    0.5859 H   0  0  0  0  0  0  0  0  0  0  0  0
    2.3249    1.5909   -0.3250 H   0  0  0  0  0  0  0  0  0  0  0  0
    2.4236    2.8288    0.9342 H   0  0  0  0  0  0  0  0  0  0  0  0
    1.5470    3.1608   -0.5655 H   0  0  0  0  0  0  0  0  0  0  0  0
  1  2  1  0  0  0  0
  1  3  1  0  0  0  0
  1  4  1  0  0  0  0
  2  5  1  0  0  0  0
  2  6  1  0  0  0  0
  3  7  1  0  0  0  0
  3  8  1  0  0  0  0
  3  9  1  0  0  0  0
  4 10  1  0  0  0  0
  4 11  1  0  0  0  0
  4 12  1  0  0  0  0
M  END
>  <Alias name>
1,1-Dimethylhydrazine

>  <Cp(liq,298)>   J/mol/K
164.05

$$$$
n-Butyliodide
  ChemBrain IXL

 14 13  0  0  0  0  0  0  0  0  1 V2000
    4.8963    3.9291   -0.0302 C   0  0  0  0  0  0  0  0  0  0  0  0
    3.5688    4.7105    0.0192 C   0  0  0  0  0  0  0  0  0  0  0  0
    6.0501    4.8966   -0.3584 C   0  0  0  0  0  0  0  0  0  0  0  0
    2.4150    3.7431    0.3473 C   0  0  0  0  0  0  0  0  0  0  0  0
    7.8759    3.8216   -0.4263 I   0  0  0  0  0  0  0  0  0  0  0  0
    5.0775    3.4642    0.9309 H   0  0  0  0  0  0  0  0  0  0  0  0
    4.8372    3.1651   -0.7955 H   0  0  0  0  0  0  0  0  0  0  0  0
    3.3876    5.1755   -0.9420 H   0  0  0  0  0  0  0  0  0  0  0  0
    3.6279    5.4745    0.7844 H   0  0  0  0  0  0  0  0  0  0  0  0
    5.8690    5.3616   -1.3196 H   0  0  0  0  0  0  0  0  0  0  0  0
    6.1093    5.6607    0.4069 H   0  0  0  0  0  0  0  0  0  0  0  0
    2.3558    2.9791   -0.4179 H   0  0  0  0  0  0  0  0  0  0  0  0
    2.5961    3.2782    1.3085 H   0  0  0  0  0  0  0  0  0  0  0  0
    1.4823    4.2923    0.3820 H   0  0  0  0  0  0  0  0  0  0  0  0
  1  2  1  0  0  0  0
  1  3  1  0  0  0  0
  2  4  1  0  0  0  0
  3  5  1  0  0  0  0
  1  6  1  0  0  0  0
  1  7  1  0  0  0  0
  2  8  1  0  0  0  0
  2  9  1  0  0  0  0
  3 10  1  0  0  0  0
  3 11  1  0  0  0  0
  4 12  1  0  0  0  0
  4 13  1  0  0  0  0
  4 14  1  0  0  0  0
M  END
>  <Alias name>
1-Iodobutane

>  <Cp(liq,298)>   J/mol/K
164.5

$$$$
Morpholine
  ChemBrain IXL

 15 15  0  0  0  0  0  0  0  0  1 V2000
    3.9602    2.2167   -0.3238 C   0  0  0  0  0  0  0  0  0  0  0  0
    2.6256    2.8396   -0.7805 C   0  0  0  0  0  0  0  0  0  0  0  0
    4.9884    3.2734   -0.2110 N   0  0  0  0  0  0  0  0  0  0  0  0
    2.2356    3.8813    0.1679 O   0  0  0  0  0  0  0  0  0  0  0  0
    4.5679    4.2718    0.7954 C   0  0  0  0  0  0  0  0  0  0  0  0
    3.2424    4.9245    0.3546 C   0  0  0  0  0  0  0  0  0  0  0  0
    5.8638    2.8599    0.0730 H   0  0  0  0  0  0  0  0  0  0  0  0
    4.2792    1.4779   -1.0484 H   0  0  0  0  0  0  0  0  0  0  0  0
    3.8255    1.7415    0.6401 H   0  0  0  0  0  0  0  0  0  0  0  0
    2.7493    3.2757   -1.7640 H   0  0  0  0  0  0  0  0  0  0  0  0
    1.8600    2.0746   -0.8169 H   0  0  0  0  0  0  0  0  0  0  0  0
    4.4287    3.7822    1.7515 H   0  0  0  0  0  0  0  0  0  0  0  0
    5.3311    5.0344    0.8888 H   0  0  0  0  0  0  0  0  0  0  0  0
    2.9091    5.6212    1.1137 H   0  0  0  0  0  0  0  0  0  0  0  0
    3.3932    5.4511   -0.5796 H   0  0  0  0  0  0  0  0  0  0  0  0
  1  2  1  0  0  0  0
  1  3  1  0  0  0  0
  2  4  1  0  0  0  0
  3  5  1  0  0  0  0
  4  6  1  0  0  0  0
  5  6  1  0  0  0  0
  3  7  1  0  0  0  0
  1  8  1  0  0  0  0
  1  9  1  0  0  0  0
  2 10  1  0  0  0  0
  2 11  1  0  0  0  0
  5 12  1  0  0  0  0
  5 13  1  0  0  0  0
  6 14  1  0  0  0  0
  6 15  1  0  0  0  0
M  END
>  <Alias name>
Morpholine

>  <Cp(liq,298)>   J/mol/K
164.8

$$$$
2-Methylbutane
  ChemBrain IXL

 17 16  0  0  0  0  0  0  0  0  1 V2000
    2.4183    4.4018    0.7608 C   0  0  0  0  0  0  0  0  0  0  0  0
    3.5372    4.6327   -0.2733 C   0  0  0  0  0  0  0  0  0  0  0  0
    4.8661    4.0778    0.2752 C   0  0  0  0  0  0  0  0  0  0  0  0
    4.7289    2.5622    0.5176 C   0  0  0  0  0  0  0  0  0  0  0  0
    5.9908    4.3349   -0.7463 C   0  0  0  0  0  0  0  0  0  0  0  0
    2.3035    3.3395    0.9374 H   0  0  0  0  0  0  0  0  0  0  0  0
    2.6769    4.8962    1.6890 H   0  0  0  0  0  0  0  0  0  0  0  0
    1.4880    4.8075    0.3827 H   0  0  0  0  0  0  0  0  0  0  0  0
    3.6400    5.6940   -0.4631 H   0  0  0  0  0  0  0  0  0  0  0  0
    3.2868    4.1236   -1.1958 H   0  0  0  0  0  0  0  0  0  0  0  0
    5.1060    4.5724    1.2084 H   0  0  0  0  0  0  0  0  0  0  0  0
    5.6678    2.1693    0.8876 H   0  0  0  0  0  0  0  0  0  0  0  0
    3.9495    2.3825    1.2478 H   0  0  0  0  0  0  0  0  0  0  0  0
    4.4729    2.0696   -0.4123 H   0  0  0  0  0  0  0  0  0  0  0  0
    6.0875    5.4001   -0.9164 H   0  0  0  0  0  0  0  0  0  0  0  0
    5.7507    3.8407   -1.6796 H   0  0  0  0  0  0  0  0  0  0  0  0
    6.9246    3.9446   -0.3610 H   0  0  0  0  0  0  0  0  0  0  0  0
  1  2  1  0  0  0  0
  2  3  1  0  0  0  0
  3  4  1  0  0  0  0
  3  5  1  0  0  0  0
  1  6  1  0  0  0  0
  1  7  1  0  0  0  0
  1  8  1  0  0  0  0
  2  9  1  0  0  0  0
  2 10  1  0  0  0  0
  3 11  1  0  0  0  0
  4 12  1  0  0  0  0
  4 13  1  0  0  0  0
  4 14  1  0  0  0  0
  5 15  1  0  0  0  0
  5 16  1  0  0  0  0
  5 17  1  0  0  0  0
M  END
>  <Alias name>
Isopentane

>  <Cp(liq,298)>   J/mol/K
164.85

$$$$
Benzonitrile
  ChemBrain IXL

 13 13  0  0  0  0  0  0  0  0  1 V2000
    3.0343    2.5934    1.2189 C   0  0  0  0  0  0  0  0  0  0  0  0
    2.3224    3.7862    1.3472 C   0  0  0  0  0  0  0  0  0  0  0  0
    2.6999    4.9068    0.6070 C   0  0  0  0  0  0  0  0  0  0  0  0
    4.5010    3.6417   -0.3897 C   0  0  0  0  0  0  0  0  0  0  0  0
    4.1236    2.5211    0.3504 C   0  0  0  0  0  0  0  0  0  0  0  0
    5.6567    3.5651   -1.3111 C   0  0  0  0  0  0  0  0  0  0  0  0
    6.5610    3.5051   -2.0320 N   0  0  0  0  0  0  0  0  0  0  0  0
    3.7892    4.8345   -0.2614 C   0  0  0  0  0  0  0  0  0  0  0  0
    2.7412    1.7234    1.7935 H   0  0  0  0  0  0  0  0  0  0  0  0
    1.4767    3.8423    2.0214 H   0  0  0  0  0  0  0  0  0  0  0  0
    2.1473    5.8329    0.7066 H   0  0  0  0  0  0  0  0  0  0  0  0
    4.6762    1.5951    0.2508 H   0  0  0  0  0  0  0  0  0  0  0  0
    4.0822    5.7045   -0.8361 H   0  0  0  0  0  0  0  0  0  0  0  0
  1  2  4  0  0  0  0
  2  3  4  0  0  0  0
  4  5  4  0  0  0  0
  5  1  4  0  0  0  0
  6  7  3  0  0  0  0
  6  4  1  0  0  0  0
  4  8  4  0  0  0  0
  3  8  4  0  0  0  0
  1  9  1  0  0  0  0
  2 10  1  0  0  0  0
  3 11  1  0  0  0  0
  5 12  1  0  0  0  0
  8 13  1  0  0  0  0
M  END
>  <Alias name>
Benzonitrile

>  <Cp(liq,298)>   J/mol/K
165.2

$$$$
Cyclopentanethiol
  ChemBrain IXL

 16 16  0  0  0  0  0  0  0  0  1 V2000
    3.2566    2.8974    1.2452 C   0  0  0  0  0  0  0  0  0  0  0  0
    2.4214    2.6334   -0.0512 C   0  0  0  0  0  0  0  0  0  0  0  0
    3.2273    3.2620   -1.1860 C   0  0  0  0  0  0  0  0  0  0  0  0
    3.9272    4.4493   -0.5401 C   0  0  0  0  0  0  0  0  0  0  0  0
    4.3508    3.9376    0.8349 C   0  0  0  0  0  0  0  0  0  0  0  0
    5.9469    3.0806    0.6690 S   0  0  0  0  0  0  0  0  0  0  0  0
    5.5778    2.1736   -0.2454 H   0  0  0  0  0  0  0  0  0  0  0  0
    2.6085    3.2974    2.0150 H   0  0  0  0  0  0  0  0  0  0  0  0
    3.7343    1.9895    1.5922 H   0  0  0  0  0  0  0  0  0  0  0  0
    2.2513    1.5759   -0.2099 H   0  0  0  0  0  0  0  0  0  0  0  0
    1.4761    3.1555    0.0296 H   0  0  0  0  0  0  0  0  0  0  0  0
    3.9685    2.5555   -1.5383 H   0  0  0  0  0  0  0  0  0  0  0  0
    2.5855    3.5741   -2.0004 H   0  0  0  0  0  0  0  0  0  0  0  0
    3.2212    5.2619   -0.4220 H   0  0  0  0  0  0  0  0  0  0  0  0
    4.7814    4.7722   -1.1223 H   0  0  0  0  0  0  0  0  0  0  0  0
    4.4322    4.7388    1.5589 H   0  0  0  0  0  0  0  0  0  0  0  0
  1  2  1  0  0  0  0
  2  3  1  0  0  0  0
  3  4  1  0  0  0  0
  4  5  1  0  0  0  0
  5  1  1  0  0  0  0
  5  6  1  0  0  0  0
  6  7  1  0  0  0  0
  1  8  1  0  0  0  0
  1  9  1  0  0  0  0
  2 10  1  0  0  0  0
  2 11  1  0  0  0  0
  3 12  1  0  0  0  0
  3 13  1  0  0  0  0
  4 14  1  0  0  0  0
  4 15  1  0  0  0  0
  5 16  1  0  0  0  0
M  END
>  <Alias name>
Cyclopentanethiol

>  <Cp(liq,298)>   J/mol/K
165.2

$$$$
2-Iodobutane
  ChemBrain IXL

 14 13  0  0  0  0  0  0  0  0  1 V2000
    4.8902    4.1337    0.2432 C   0  0  0  0  0  0  0  0  0  0  0  0
    3.4962    4.6034   -0.2248 C   0  0  0  0  0  0  0  0  0  0  0  0
    5.9249    4.4181   -0.8630 C   0  0  0  0  0  0  0  0  0  0  0  0
    4.8430    2.0510    0.6452 I   0  0  0  0  0  0  0  0  0  0  0  0
    2.4625    4.3516    0.8921 C   0  0  0  0  0  0  0  0  0  0  0  0
    5.1681    4.6689    1.1427 H   0  0  0  0  0  0  0  0  0  0  0  0
    3.5303    5.6619   -0.4509 H   0  0  0  0  0  0  0  0  0  0  0  0
    3.2093    4.0542   -1.1130 H   0  0  0  0  0  0  0  0  0  0  0  0
    5.9509    5.4811   -1.0684 H   0  0  0  0  0  0  0  0  0  0  0  0
    5.6476    3.8832   -1.7630 H   0  0  0  0  0  0  0  0  0  0  0  0
    6.9034    4.0899   -0.5350 H   0  0  0  0  0  0  0  0  0  0  0  0
    2.4201    3.2930    1.1139 H   0  0  0  0  0  0  0  0  0  0  0  0
    2.7533    4.8956    1.7823 H   0  0  0  0  0  0  0  0  0  0  0  0
    1.4877    4.6907    0.5644 H   0  0  0  0  0  0  0  0  0  0  0  0
  1  2  1  0  0  0  0
  1  3  1  0  0  0  0
  1  4  1  0  0  0  0
  2  5  1  0  0  0  0
  1  6  1  0  0  0  0
  2  7  1  0  0  0  0
  2  8  1  0  0  0  0
  3  9  1  0  0  0  0
  3 10  1  0  0  0  0
  3 11  1  0  0  0  0
  5 12  1  0  0  0  0
  5 13  1  0  0  0  0
  5 14  1  0  0  0  0
M  END
>  <Alias name>
2-Iodobutane

>  <Cp(liq,298)>   J/mol/K
165.3

$$$$
Methyl propyl ether
  ChemBrain IXL

 15 14  0  0  0  0  0  0  0  0  1 V2000
    4.8519    4.6983    0.0000 C   0  0  0  0  0  0  0  0  0  0  0  0
    3.6211    3.7723    0.0468 C   0  0  0  0  0  0  0  0  0  0  0  0
    6.0773    3.8883    0.0653 O   0  0  0  0  0  0  0  0  0  0  0  0
    2.3365    4.6207   -0.0216 C   0  0  0  0  0  0  0  0  0  0  0  0
    7.3326    4.6536    0.0283 C   0  0  0  0  0  0  0  0  0  0  0  0
    4.8237    5.3790    0.8419 H   0  0  0  0  0  0  0  0  0  0  0  0
    4.8424    5.2650   -0.9229 H   0  0  0  0  0  0  0  0  0  0  0  0
    3.6307    3.2056    0.9695 H   0  0  0  0  0  0  0  0  0  0  0  0
    3.6494    3.0917   -0.7951 H   0  0  0  0  0  0  0  0  0  0  0  0
    1.4718    3.9696    0.0112 H   0  0  0  0  0  0  0  0  0  0  0  0
    2.3082    5.3013    0.8204 H   0  0  0  0  0  0  0  0  0  0  0  0
    2.3269    5.1874   -0.9444 H   0  0  0  0  0  0  0  0  0  0  0  0
    7.1322    5.6776    0.3190 H   0  0  0  0  0  0  0  0  0  0  0  0
    7.7438    4.6373   -0.9734 H   0  0  0  0  0  0  0  0  0  0  0  0
    8.0374    4.2249    0.7298 H   0  0  0  0  0  0  0  0  0  0  0  0
  1  2  1  0  0  0  0
  1  3  1  0  0  0  0
  2  4  1  0  0  0  0
  3  5  1  0  0  0  0
  1  6  1  0  0  0  0
  1  7  1  0  0  0  0
  2  8  1  0  0  0  0
  2  9  1  0  0  0  0
  4 10  1  0  0  0  0
  4 11  1  0  0  0  0
  4 12  1  0  0  0  0
  5 13  1  0  0  0  0
  5 14  1  0  0  0  0
  5 15  1  0  0  0  0
M  END
>  <Alias name>
Methylpropylether

>  <Cp(liq,298)>   J/mol/K
165.4

$$$$
1-Iodo-2-methylpropane
  ChemBrain IXL

 14 13  0  0  0  0  0  0  0  0  1 V2000
    4.4721    3.7921   -0.3138 C   0  0  0  0  0  0  0  0  0  0  0  0
    4.2471    2.3754    0.2490 C   0  0  0  0  0  0  0  0  0  0  0  0
    3.4559    4.7632    0.3179 C   0  0  0  0  0  0  0  0  0  0  0  0
    1.4886    4.1502   -0.1806 I   0  0  0  0  0  0  0  0  0  0  0  0
    5.9028    4.2565    0.0208 C   0  0  0  0  0  0  0  0  0  0  0  0
    4.3389    3.7790   -1.3885 H   0  0  0  0  0  0  0  0  0  0  0  0
    4.9671    1.6947   -0.1881 H   0  0  0  0  0  0  0  0  0  0  0  0
    4.3714    2.3903    1.3247 H   0  0  0  0  0  0  0  0  0  0  0  0
    3.2446    2.0454    0.0060 H   0  0  0  0  0  0  0  0  0  0  0  0
    3.5735    4.7588    1.3945 H   0  0  0  0  0  0  0  0  0  0  0  0
    3.6291    5.7632   -0.0601 H   0  0  0  0  0  0  0  0  0  0  0  0
    6.0610    5.2522   -0.3748 H   0  0  0  0  0  0  0  0  0  0  0  0
    6.6170    3.5741   -0.4231 H   0  0  0  0  0  0  0  0  0  0  0  0
    6.0360    4.2697    1.0955 H   0  0  0  0  0  0  0  0  0  0  0  0
  1  2  1  0  0  0  0
  1  3  1  0  0  0  0
  3  4  1  0  0  0  0
  1  5  1  0  0  0  0
  1  6  1  0  0  0  0
  2  7  1  0  0  0  0
  2  8  1  0  0  0  0
  2  9  1  0  0  0  0
  3 10  1  0  0  0  0
  3 11  1  0  0  0  0
  5 12  1  0  0  0  0
  5 13  1  0  0  0  0
  5 14  1  0  0  0  0
M  END
>  <Alias name>
Isobutyl iodide

>  <Cp(liq,298)>   J/mol/K
165.5

$$$$
1,1,2,2-Tetrabromoethane
  ChemBrain IXL

  8  7  0  0  0  0  0  0  0  0  1 V2000
    4.0243    4.2361    0.6354 C   0  0  0  0  0  0  0  0  0  0  0  0
    4.1667    3.3589   -0.6235 C   0  0  0  0  0  0  0  0  0  0  0  0
    2.2874    3.9508    1.4247 Br  0  0  0  0  0  0  0  0  0  0  0  0
    4.2126    6.0934    0.1497 Br  0  0  0  0  0  0  0  0  0  0  0  0
    5.9037    3.6441   -1.4127 Br  0  0  0  0  0  0  0  0  0  0  0  0
    3.9783    1.5016   -0.1379 Br  0  0  0  0  0  0  0  0  0  0  0  0
    4.7935    3.9699    1.3498 H   0  0  0  0  0  0  0  0  0  0  0  0
    3.3975    3.6251   -1.3379 H   0  0  0  0  0  0  0  0  0  0  0  0
  1  2  1  0  0  0  0
  1  3  1  0  0  0  0
  1  4  1  0  0  0  0
  2  5  1  0  0  0  0
  2  6  1  0  0  0  0
  1  7  1  0  0  0  0
  2  8  1  0  0  0  0
M  END
>  <Alias name>
1,1,2,2-Tetrabromoethane

>  <Cp(liq,298)>   J/mol/K
165.7

$$$$
t-Butylbromide
  ChemBrain IXL

 14 13  0  0  0  0  0  0  0  0  1 V2000
    3.0537    2.2792    1.1064 C   0  0  0  0  0  0  0  0  0  0  0  0
    3.4763    3.0084   -0.1837 C   0  0  0  0  0  0  0  0  0  0  0  0
    4.4632    4.1393    0.1651 C   0  0  0  0  0  0  0  0  0  0  0  0
    4.3283    1.7575   -1.3797 Br  0  0  0  0  0  0  0  0  0  0  0  0
    2.2312    3.6059   -0.8673 C   0  0  0  0  0  0  0  0  0  0  0  0
    2.3601    1.4844    0.8613 H   0  0  0  0  0  0  0  0  0  0  0  0
    3.9288    1.8593    1.5869 H   0  0  0  0  0  0  0  0  0  0  0  0
    2.5753    2.9815    1.7778 H   0  0  0  0  0  0  0  0  0  0  0  0
    3.9849    4.8415    0.8365 H   0  0  0  0  0  0  0  0  0  0  0  0
    4.7602    4.6517   -0.7416 H   0  0  0  0  0  0  0  0  0  0  0  0
    5.3383    3.7193    0.6455 H   0  0  0  0  0  0  0  0  0  0  0  0
    2.5281    4.1183   -1.7741 H   0  0  0  0  0  0  0  0  0  0  0  0
    1.5375    2.8112   -1.1125 H   0  0  0  0  0  0  0  0  0  0  0  0
    1.7528    4.3082   -0.1959 H   0  0  0  0  0  0  0  0  0  0  0  0
  1  2  1  0  0  0  0
  2  3  1  0  0  0  0
  2  4  1  0  0  0  0
  2  5  1  0  0  0  0
  1  6  1  0  0  0  0
  1  7  1  0  0  0  0
  1  8  1  0  0  0  0
  3  9  1  0  0  0  0
  3 10  1  0  0  0  0
  3 11  1  0  0  0  0
  5 12  1  0  0  0  0
  5 13  1  0  0  0  0
  5 14  1  0  0  0  0
M  END
>  <Alias name>
2-Bromo-2-methylpropane

>  <Cp(liq,298)>   J/mol/K
165.7

$$$$
Cyclohexaneepoxide
  ChemBrain IXL

 17 18  0  0  0  0  0  0  0  0  1 V2000
    2.5763    3.2767    0.2501 C   0  0  0  0  0  0  0  0  0  0  0  0
    3.4696    2.1869   -0.3552 C   0  0  0  0  0  0  0  0  0  0  0  0
    4.7733    2.7960   -0.9517 C   0  0  0  0  0  0  0  0  0  0  0  0
    5.2806    4.1476   -0.5121 C   0  0  0  0  0  0  0  0  0  0  0  0
    4.3289    5.0235    0.3406 C   0  0  0  0  0  0  0  0  0  0  0  0
    3.4013    4.1481    1.1815 C   0  0  0  0  0  0  0  0  0  0  0  0
    5.7992    2.9037    0.1397 O   0  0  0  0  0  0  0  0  0  0  0  0
    2.1610    3.8894   -0.5405 H   0  0  0  0  0  0  0  0  0  0  0  0
    1.7722    2.8109    0.8059 H   0  0  0  0  0  0  0  0  0  0  0  0
    2.9227    1.6753   -1.1374 H   0  0  0  0  0  0  0  0  0  0  0  0
    3.7352    1.4752    0.4165 H   0  0  0  0  0  0  0  0  0  0  0  0
    5.2192    2.3386   -1.8261 H   0  0  0  0  0  0  0  0  0  0  0  0
    5.9599    4.6247   -1.2075 H   0  0  0  0  0  0  0  0  0  0  0  0
    4.9152    5.6568    0.9946 H   0  0  0  0  0  0  0  0  0  0  0  0
    3.7321    5.6440   -0.3165 H   0  0  0  0  0  0  0  0  0  0  0  0
    2.7413    4.7815    1.7609 H   0  0  0  0  0  0  0  0  0  0  0  0
    3.9839    3.5241    1.8481 H   0  0  0  0  0  0  0  0  0  0  0  0
  1  2  1  0  0  0  0
  2  3  1  0  0  0  0
  3  4  1  0  0  0  0
  4  5  1  0  0  0  0
  5  6  1  0  0  0  0
  6  1  1  0  0  0  0
  4  7  1  0  0  0  0
  7  3  1  0  0  0  0
  1  8  1  0  0  0  0
  1  9  1  0  0  0  0
  2 10  1  0  0  0  0
  2 11  1  0  0  0  0
  3 12  1  0  0  0  0
  4 13  1  0  0  0  0
  5 14  1  0  0  0  0
  5 15  1  0  0  0  0
  6 16  1  0  0  0  0
  6 17  1  0  0  0  0
M  END
>  <Alias name>
7-Oxabicyclo[4.1.0]heptane

>  <Cp(liq,298)>   J/mol/K
166.1

$$$$
Ethanolamine
  ChemBrain IXL

 11 10  0  0  0  0  0  0  0  0  1 V2000
    4.8132    4.1982   -0.1872 C   0  0  0  0  0  0  0  0  0  0  0  0
    3.5082    3.4709    0.1906 C   0  0  0  0  0  0  0  0  0  0  0  0
    5.9653    3.3887    0.2352 N   0  0  0  0  0  0  0  0  0  0  0  0
    2.3563    4.2805   -0.2318 O   0  0  0  0  0  0  0  0  0  0  0  0
    6.8197    3.8650   -0.0120 H   0  0  0  0  0  0  0  0  0  0  0  0
    5.9341    2.4923   -0.2270 H   0  0  0  0  0  0  0  0  0  0  0  0
    1.4773    3.8898   -0.0290 H   0  0  0  0  0  0  0  0  0  0  0  0
    4.8468    5.1604    0.3088 H   0  0  0  0  0  0  0  0  0  0  0  0
    4.8480    4.3435   -1.2598 H   0  0  0  0  0  0  0  0  0  0  0  0
    3.4746    2.5088   -0.3054 H   0  0  0  0  0  0  0  0  0  0  0  0
    3.4735    3.3256    1.2632 H   0  0  0  0  0  0  0  0  0  0  0  0
  1  2  1  0  0  0  0
  1  3  1  0  0  0  0
  2  4  1  0  0  0  0
  3  5  1  0  0  0  0
  3  6  1  0  0  0  0
  4  7  1  0  0  0  0
  1  8  1  0  0  0  0
  1  9  1  0  0  0  0
  2 10  1  0  0  0  0
  2 11  1  0  0  0  0
M  END
>  <Alias name>
Colamine

>  <Cp(liq,298)>   J/mol/K
166.14

$$$$
N-Methylpyrrolidone
  ChemBrain IXL

 16 16  0  0  0  0  0  0  0  0  1 V2000
    3.1304    2.0510   -0.0810 C   0  0  0  0  0  0  0  0  0  0  0  0
    2.7877    3.5806    0.0876 C   0  0  0  0  0  0  0  0  0  0  0  0
    4.6853    2.0073   -0.1690 C   0  0  0  0  0  0  0  0  0  0  0  0
    5.0629    3.3730   -0.1729 C   0  0  0  0  0  0  0  0  0  0  0  0
    4.0508    4.2215   -0.0335 N   0  0  0  0  0  0  0  0  0  0  0  0
    6.2238    3.7462   -0.2960 O   0  0  0  0  0  0  0  0  0  0  0  0
    4.2446    5.7024   -0.0186 C   0  0  0  0  0  0  0  0  0  0  0  0
    2.6977    1.6667   -0.9974 H   0  0  0  0  0  0  0  0  0  0  0  0
    2.7852    1.4857    0.7734 H   0  0  0  0  0  0  0  0  0  0  0  0
    2.1195    3.9171   -0.6915 H   0  0  0  0  0  0  0  0  0  0  0  0
    2.3650    3.7717    1.0681 H   0  0  0  0  0  0  0  0  0  0  0  0
    5.1094    1.5086    0.6990 H   0  0  0  0  0  0  0  0  0  0  0  0
    5.0129    1.5255   -1.0841 H   0  0  0  0  0  0  0  0  0  0  0  0
    3.2880    6.1942    0.0848 H   0  0  0  0  0  0  0  0  0  0  0  0
    4.8850    5.9786    0.8168 H   0  0  0  0  0  0  0  0  0  0  0  0
    4.7140    6.0178   -0.9475 H   0  0  0  0  0  0  0  0  0  0  0  0
  1  2  1  0  0  0  0
  1  3  1  0  0  0  0
  3  4  1  0  0  0  0
  4  5  1  0  0  0  0
  5  2  1  0  0  0  0
  4  6  2  0  0  0  0
  5  7  1  0  0  0  0
  1  8  1  0  0  0  0
  1  9  1  0  0  0  0
  2 10  1  0  0  0  0
  2 11  1  0  0  0  0
  3 12  1  0  0  0  0
  3 13  1  0  0  0  0
  7 14  1  0  0  0  0
  7 15  1  0  0  0  0
  7 16  1  0  0  0  0
M  END
>  <Alias name>
N-Methyl-2-pyrrolidone

>  <Cp(liq,298)>   J/mol/K
166.26

$$$$
1,2,3-Tribromopropane
  ChemBrain IXL

 11 10  0  0  0  0  0  0  0  0  1 V2000
    4.2853    3.1733    0.5424 C   0  0  0  0  0  0  0  0  0  0  0  0
    5.0860    1.4900    0.0435 Br  0  0  0  0  0  0  0  0  0  0  0  0
    4.5433    4.2162   -0.5660 C   0  0  0  0  0  0  0  0  0  0  0  0
    3.8954    5.5599   -0.1722 C   0  0  0  0  0  0  0  0  0  0  0  0
    6.4445    4.4628   -0.7883 Br  0  0  0  0  0  0  0  0  0  0  0  0
    1.9893    5.3270    0.0214 Br  0  0  0  0  0  0  0  0  0  0  0  0
    3.2188    3.0401    0.6718 H   0  0  0  0  0  0  0  0  0  0  0  0
    4.7210    3.5190    1.4717 H   0  0  0  0  0  0  0  0  0  0  0  0
    4.1135    3.8676   -1.4969 H   0  0  0  0  0  0  0  0  0  0  0  0
    4.3146    5.9014    0.7662 H   0  0  0  0  0  0  0  0  0  0  0  0
    4.0918    6.2943   -0.9434 H   0  0  0  0  0  0  0  0  0  0  0  0
  1  2  1  0  0  0  0
  1  3  1  0  0  0  0
  3  4  1  0  0  0  0
  3  5  1  0  0  0  0
  4  6  1  0  0  0  0
  1  7  1  0  0  0  0
  1  8  1  0  0  0  0
  3  9  1  0  0  0  0
  4 10  1  0  0  0  0
  4 11  1  0  0  0  0
M  END
>  <Alias name>
1,2,3-Tribromopropane

>  <Cp(liq,298)>   J/mol/K
166.5

$$$$
2-Chlorotoluene
  ChemBrain IXL

 15 15  0  0  0  0  0  0  0  0  1 V2000
    2.9454    3.8471    0.1202 C   0  0  0  0  0  0  0  0  0  0  0  0
    2.8400    5.2380    0.1401 C   0  0  0  0  0  0  0  0  0  0  0  0
    3.9916    6.0251    0.1192 C   0  0  0  0  0  0  0  0  0  0  0  0
    5.2485    5.4214    0.0784 C   0  0  0  0  0  0  0  0  0  0  0  0
    5.3539    4.0305    0.0585 C   0  0  0  0  0  0  0  0  0  0  0  0
    4.2024    3.2434    0.0794 C   0  0  0  0  0  0  0  0  0  0  0  0
    4.3372    1.4647    0.0540 Cl  0  0  0  0  0  0  0  0  0  0  0  0
    6.6874    3.3900    0.0152 C   0  0  0  0  0  0  0  0  0  0  0  0
    2.0515    3.2360    0.1365 H   0  0  0  0  0  0  0  0  0  0  0  0
    1.8642    5.7067    0.1718 H   0  0  0  0  0  0  0  0  0  0  0  0
    3.9097    7.1049    0.1346 H   0  0  0  0  0  0  0  0  0  0  0  0
    6.1425    6.0325    0.0621 H   0  0  0  0  0  0  0  0  0  0  0  0
    7.4548    4.1542    0.0047 H   0  0  0  0  0  0  0  0  0  0  0  0
    6.7684    2.7849   -0.8793 H   0  0  0  0  0  0  0  0  0  0  0  0
    6.8149    2.7623    0.8884 H   0  0  0  0  0  0  0  0  0  0  0  0
  1  2  4  0  0  0  0
  2  3  4  0  0  0  0
  3  4  4  0  0  0  0
  4  5  4  0  0  0  0
  5  6  4  0  0  0  0
  6  1  4  0  0  0  0
  6  7  1  0  0  0  0
  5  8  1  0  0  0  0
  1  9  1  0  0  0  0
  2 10  1  0  0  0  0
  3 11  1  0  0  0  0
  4 12  1  0  0  0  0
  8 13  1  0  0  0  0
  8 14  1  0  0  0  0
  8 15  1  0  0  0  0
M  END
>  <Alias name>
2-Chlorotoluene

>  <Cp(liq,298)>   J/mol/K
166.8

$$$$
1,3-Dioxepane
  ChemBrain IXL

 17 17  0  0  0  0  0  0  0  0  1 V2000
    4.4074    5.4116    0.3347 C   0  0  0  0  0  0  0  0  0  0  0  0
    5.4344    4.7543   -0.4676 O   0  0  0  0  0  0  0  0  0  0  0  0
    3.0627    5.0128   -0.1004 O   0  0  0  0  0  0  0  0  0  0  0  0
    5.9653    3.5141    0.1132 C   0  0  0  0  0  0  0  0  0  0  0  0
    4.9931    2.3347   -0.0945 C   0  0  0  0  0  0  0  0  0  0  0  0
    3.5845    2.6406    0.4841 C   0  0  0  0  0  0  0  0  0  0  0  0
    2.8249    3.5995   -0.4574 C   0  0  0  0  0  0  0  0  0  0  0  0
    4.5462    5.1467    1.3757 H   0  0  0  0  0  0  0  0  0  0  0  0
    4.5037    6.4847    0.2255 H   0  0  0  0  0  0  0  0  0  0  0  0
    6.1302    3.6607    1.1735 H   0  0  0  0  0  0  0  0  0  0  0  0
    6.9088    3.2770   -0.3626 H   0  0  0  0  0  0  0  0  0  0  0  0
    5.3955    1.4624    0.4054 H   0  0  0  0  0  0  0  0  0  0  0  0
    4.9036    2.1250   -1.1532 H   0  0  0  0  0  0  0  0  0  0  0  0
    3.0328    1.7108    0.5450 H   0  0  0  0  0  0  0  0  0  0  0  0
    3.6666    3.0731    1.4735 H   0  0  0  0  0  0  0  0  0  0  0  0
    3.1438    3.4215   -1.4770 H   0  0  0  0  0  0  0  0  0  0  0  0
    1.7632    3.4012   -0.3796 H   0  0  0  0  0  0  0  0  0  0  0  0
  1  2  1  0  0  0  0
  3  1  1  0  0  0  0
  2  4  1  0  0  0  0
  7  3  1  0  0  0  0
  4  5  1  0  0  0  0
  5  6  1  0  0  0  0
  6  7  1  0  0  0  0
  1  8  1  0  0  0  0
  1  9  1  0  0  0  0
  4 10  1  0  0  0  0
  4 11  1  0  0  0  0
  5 12  1  0  0  0  0
  5 13  1  0  0  0  0
  6 14  1  0  0  0  0
  6 15  1  0  0  0  0
  7 16  1  0  0  0  0
  7 17  1  0  0  0  0
M  END
>  <Alias name>
1,3-Dioxepane

>  <Cp(liq,298)>   J/mol/K
167

$$$$
1,1-Difluoro-1,2,2-trichloroethane
  ChemBrain IXL

  8  7  0  0  0  0  0  0  0  0  1 V2000
    1.5954    3.5783   -0.8433 Cl  0  0  0  0  0  0  0  0  0  0  0  0
    3.2085    4.0236   -0.2251 C   0  0  0  0  0  0  0  0  0  0  0  0
    3.8588    2.7971    0.4439 C   0  0  0  0  0  0  0  0  0  0  0  0
    5.4708    3.2431    1.0646 Cl  0  0  0  0  0  0  0  0  0  0  0  0
    3.9889    4.4444   -1.2563 F   0  0  0  0  0  0  0  0  0  0  0  0
    3.0840    5.0247    0.6870 F   0  0  0  0  0  0  0  0  0  0  0  0
    4.0247    1.4848   -0.7532 Cl  0  0  0  0  0  0  0  0  0  0  0  0
    3.2365    2.4610    1.2641 H   0  0  0  0  0  0  0  0  0  0  0  0
  1  2  1  0  0  0  0
  2  3  1  0  0  0  0
  3  4  1  0  0  0  0
  2  5  1  0  0  0  0
  2  6  1  0  0  0  0
  3  7  1  0  0  0  0
  3  8  1  0  0  0  0
M  END
>  <Alias name>
1,1-Difluoro-1,2,2-trichloroethane

>  <Cp(liq,298)>   J/mol/K
167.04

$$$$
Pentane
  ChemBrain IXL

 17 16  0  0  0  0  0  0  0  0  1 V2000
    2.5096    2.5378    0.5076 C   0  0  0  0  0  0  0  0  0  0  0  0
    3.1313    3.9470    0.4578 C   0  0  0  0  0  0  0  0  0  0  0  0
    4.6053    3.8431    0.0200 C   0  0  0  0  0  0  0  0  0  0  0  0
    5.2270    5.2524   -0.0295 C   0  0  0  0  0  0  0  0  0  0  0  0
    6.7009    5.1485   -0.4673 C   0  0  0  0  0  0  0  0  0  0  0  0
    2.5632    2.0859   -0.4719 H   0  0  0  0  0  0  0  0  0  0  0  0
    3.0533    1.9293    1.2151 H   0  0  0  0  0  0  0  0  0  0  0  0
    1.4767    2.6107    0.8144 H   0  0  0  0  0  0  0  0  0  0  0  0
    3.0777    4.3989    1.4373 H   0  0  0  0  0  0  0  0  0  0  0  0
    2.5877    4.5556   -0.2496 H   0  0  0  0  0  0  0  0  0  0  0  0
    4.6589    3.3914   -0.9595 H   0  0  0  0  0  0  0  0  0  0  0  0
    5.1489    3.2345    0.7274 H   0  0  0  0  0  0  0  0  0  0  0  0
    5.1734    5.7041    0.9500 H   0  0  0  0  0  0  0  0  0  0  0  0
    4.6834    5.8611   -0.7369 H   0  0  0  0  0  0  0  0  0  0  0  0
    6.7545    4.6968   -1.4468 H   0  0  0  0  0  0  0  0  0  0  0  0
    7.2445    4.5398    0.2401 H   0  0  0  0  0  0  0  0  0  0  0  0
    7.1366    6.1361   -0.5019 H   0  0  0  0  0  0  0  0  0  0  0  0
  1  2  1  0  0  0  0
  2  3  1  0  0  0  0
  3  4  1  0  0  0  0
  4  5  1  0  0  0  0
  1  6  1  0  0  0  0
  1  7  1  0  0  0  0
  1  8  1  0  0  0  0
  2  9  1  0  0  0  0
  2 10  1  0  0  0  0
  3 11  1  0  0  0  0
  3 12  1  0  0  0  0
  4 13  1  0  0  0  0
  4 14  1  0  0  0  0
  5 15  1  0  0  0  0
  5 16  1  0  0  0  0
  5 17  1  0  0  0  0
M  END
>  <Alias name>
Pentane

>  <Cp(liq,298)>   J/mol/K
167.19

$$$$
Cyclopentanecarbonitrile
  ChemBrain IXL

 16 16  0  0  0  0  0  0  0  0  1 V2000
    4.9631    3.7660    0.0499 C   0  0  0  0  0  0  0  0  0  0  0  0
    4.1782    3.4395   -1.2185 C   0  0  0  0  0  0  0  0  0  0  0  0
    2.6789    3.3867   -0.7751 C   0  0  0  0  0  0  0  0  0  0  0  0
    2.6458    3.9928    0.6667 C   0  0  0  0  0  0  0  0  0  0  0  0
    4.0168    4.6346    0.8663 C   0  0  0  0  0  0  0  0  0  0  0  0
    5.2600    2.4652    0.8222 C   0  0  0  0  0  0  0  0  0  0  0  0
    5.4829    1.4881    1.4023 N   0  0  0  0  0  0  0  0  0  0  0  0
    5.8838    4.2882   -0.1789 H   0  0  0  0  0  0  0  0  0  0  0  0
    4.4970    2.5062   -1.6661 H   0  0  0  0  0  0  0  0  0  0  0  0
    4.3064    4.2533   -1.9214 H   0  0  0  0  0  0  0  0  0  0  0  0
    2.0806    3.9759   -1.4589 H   0  0  0  0  0  0  0  0  0  0  0  0
    2.3176    2.3663   -0.7447 H   0  0  0  0  0  0  0  0  0  0  0  0
    1.8408    4.7077    0.7826 H   0  0  0  0  0  0  0  0  0  0  0  0
    2.5355    3.1873    1.3822 H   0  0  0  0  0  0  0  0  0  0  0  0
    4.2962    4.6524    1.9125 H   0  0  0  0  0  0  0  0  0  0  0  0
    4.0092    5.6384    0.4598 H   0  0  0  0  0  0  0  0  0  0  0  0
  2  3  1  0  0  0  0
  3  4  1  0  0  0  0
  4  5  1  0  0  0  0
  1  2  1  0  0  0  0
  1  5  1  0  0  0  0
  6  7  3  0  0  0  0
  6  1  1  0  0  0  0
  1  8  1  0  0  0  0
  2  9  1  0  0  0  0
  2 10  1  0  0  0  0
  3 11  1  0  0  0  0
  3 12  1  0  0  0  0
  4 13  1  0  0  0  0
  4 14  1  0  0  0  0
  5 15  1  0  0  0  0
  5 16  1  0  0  0  0
M  END
>  <Alias name>
Cyclopentanecarbonitrile

>  <Cp(liq,298)>   J/mol/K
167.4

$$$$
Propylenecarbonate
  ChemBrain IXL

 13 13  0  0  0  0  0  0  0  0  1 V2000
    3.0247    3.5904   -0.6148 C   0  0  0  0  0  0  0  0  0  0  0  0
    2.5720    4.5606    0.5628 C   0  0  0  0  0  0  0  0  0  0  0  0
    4.3127    4.0681   -1.0119 O   0  0  0  0  0  0  0  0  0  0  0  0
    4.7163    5.0186   -0.0849 C   0  0  0  0  0  0  0  0  0  0  0  0
    3.7310    5.3626    0.8401 O   0  0  0  0  0  0  0  0  0  0  0  0
    5.8417    5.5032   -0.0777 O   0  0  0  0  0  0  0  0  0  0  0  0
    3.1869    2.1754   -0.0903 C   0  0  0  0  0  0  0  0  0  0  0  0
    2.3302    3.6282   -1.4403 H   0  0  0  0  0  0  0  0  0  0  0  0
    1.7569    5.1916    0.2400 H   0  0  0  0  0  0  0  0  0  0  0  0
    2.2945    3.9957    1.4349 H   0  0  0  0  0  0  0  0  0  0  0  0
    3.5143    1.5302   -0.8951 H   0  0  0  0  0  0  0  0  0  0  0  0
    3.9348    2.1728    0.6998 H   0  0  0  0  0  0  0  0  0  0  0  0
    2.2496    1.8257    0.2988 H   0  0  0  0  0  0  0  0  0  0  0  0
  1  2  1  0  0  0  0
  1  3  1  0  0  0  0
  3  4  1  0  0  0  0
  4  5  1  0  0  0  0
  5  2  1  0  0  0  0
  4  6  2  0  0  0  0
  1  7  1  0  0  0  0
  1  8  1  0  0  0  0
  2  9  1  0  0  0  0
  2 10  1  0  0  0  0
  7 11  1  0  0  0  0
  7 12  1  0  0  0  0
  7 13  1  0  0  0  0
M  END
>  <Alias name>
Propylenecarbonate

>  <Cp(liq,298)>   J/mol/K
167.4

$$$$
N-Methylpyrrolidine
  ChemBrain IXL

 17 17  0  0  0  0  0  0  0  0  1 V2000
    3.3300    2.4697   -0.2497 C   0  0  0  0  0  0  0  0  0  0  0  0
    4.8436    2.2176   -0.5063 C   0  0  0  0  0  0  0  0  0  0  0  0
    3.2830    3.8574    0.3837 C   0  0  0  0  0  0  0  0  0  0  0  0
    5.5196    3.5960   -0.2293 C   0  0  0  0  0  0  0  0  0  0  0  0
    4.4138    4.5540   -0.2252 N   0  0  0  0  0  0  0  0  0  0  0  0
    4.7656    5.7640    0.5341 C   0  0  0  0  0  0  0  0  0  0  0  0
    2.8119    2.5049   -1.2001 H   0  0  0  0  0  0  0  0  0  0  0  0
    2.8958    1.7106    0.3889 H   0  0  0  0  0  0  0  0  0  0  0  0
    5.2384    1.4775    0.1786 H   0  0  0  0  0  0  0  0  0  0  0  0
    4.9932    1.9029   -1.5316 H   0  0  0  0  0  0  0  0  0  0  0  0
    2.3455    4.3613    0.1838 H   0  0  0  0  0  0  0  0  0  0  0  0
    3.4471    3.7695    1.4508 H   0  0  0  0  0  0  0  0  0  0  0  0
    5.9589    3.5719    0.7606 H   0  0  0  0  0  0  0  0  0  0  0  0
    6.2729    3.8406   -0.9678 H   0  0  0  0  0  0  0  0  0  0  0  0
    3.9239    6.4454    0.5377 H   0  0  0  0  0  0  0  0  0  0  0  0
    5.6179    6.2457    0.0708 H   0  0  0  0  0  0  0  0  0  0  0  0
    5.0143    5.4921    1.5526 H   0  0  0  0  0  0  0  0  0  0  0  0
  1  2  1  0  0  0  0
  1  3  1  0  0  0  0
  2  4  1  0  0  0  0
  3  5  1  0  0  0  0
  4  5  1  0  0  0  0
  5  6  1  0  0  0  0
  1  7  1  0  0  0  0
  1  8  1  0  0  0  0
  2  9  1  0  0  0  0
  2 10  1  0  0  0  0
  3 11  1  0  0  0  0
  3 12  1  0  0  0  0
  4 13  1  0  0  0  0
  4 14  1  0  0  0  0
  6 15  1  0  0  0  0
  6 16  1  0  0  0  0
  6 17  1  0  0  0  0
M  END
>  <Alias name>
N-Methylpyrrolidine

>  <Cp(liq,298)>   J/mol/K
167.746

$$$$
1,1,2,2-Tetrachloroethane
  ChemBrain IXL

  8  7  0  0  0  0  0  0  0  0  1 V2000
    3.1021    4.1284   -0.0233 C   0  0  0  0  0  0  0  0  0  0  0  0
    4.1270    3.1492   -0.6280 C   0  0  0  0  0  0  0  0  0  0  0  0
    3.5778    4.5298    1.6486 Cl  0  0  0  0  0  0  0  0  0  0  0  0
    1.4874    3.3698   -0.0163 Cl  0  0  0  0  0  0  0  0  0  0  0  0
    5.7409    3.9094   -0.6390 Cl  0  0  0  0  0  0  0  0  0  0  0  0
    4.1777    1.6603    0.3535 Cl  0  0  0  0  0  0  0  0  0  0  0  0
    3.0733    5.0333   -0.6176 H   0  0  0  0  0  0  0  0  0  0  0  0
    3.8367    2.9034   -1.6420 H   0  0  0  0  0  0  0  0  0  0  0  0
  1  2  1  0  0  0  0
  1  3  1  0  0  0  0
  1  4  1  0  0  0  0
  2  5  1  0  0  0  0
  2  6  1  0  0  0  0
  1  7  1  0  0  0  0
  2  8  1  0  0  0  0
M  END
>  <Alias name>
1,1,2,2-Tetrachloroethane

>  <Cp(liq,298)>   J/mol/K
168

$$$$
1,1,1-Trichlorotrifluoroethane
  ChemBrain IXL

  8  7  0  0  0  0  0  0  0  0  1 V2000
    2.8549    2.7910    0.2983 C   0  0  0  0  0  0  0  0  0  0  0  0
    4.0792    2.9159   -0.6292 C   0  0  0  0  0  0  0  0  0  0  0  0
    3.2641    1.7470    1.6859 Cl  0  0  0  0  0  0  0  0  0  0  0  0
    2.3884    4.4086    0.8883 Cl  0  0  0  0  0  0  0  0  0  0  0  0
    1.4949    2.0726   -0.6056 Cl  0  0  0  0  0  0  0  0  0  0  0  0
    5.1159    3.4635    0.0598 F   0  0  0  0  0  0  0  0  0  0  0  0
    3.7672    3.7117   -1.6870 F   0  0  0  0  0  0  0  0  0  0  0  0
    4.4348    1.6827   -1.0790 F   0  0  0  0  0  0  0  0  0  0  0  0
  1  2  1  0  0  0  0
  1  3  1  0  0  0  0
  1  4  1  0  0  0  0
  1  5  1  0  0  0  0
  2  6  1  0  0  0  0
  2  7  1  0  0  0  0
  2  8  1  0  0  0  0
M  END
>  <Alias name>
1,1,1-Trichlorotrifluoroethane

>  <Cp(liq,298)>   J/mol/K
168.6

$$$$
Ethylacetate
  ChemBrain IXL

 14 13  0  0  0  0  0  0  0  0  1 V2000
    2.3993    4.9535    0.9288 C   0  0  0  0  0  0  0  0  0  0  0  0
    2.4397    3.4137    0.9792 C   0  0  0  0  0  0  0  0  0  0  0  0
    1.5190    2.7958    1.4881 O   0  0  0  0  0  0  0  0  0  0  0  0
    3.5875    2.6893    0.4141 O   0  0  0  0  0  0  0  0  0  0  0  0
    4.6334    3.5408   -0.1709 C   0  0  0  0  0  0  0  0  0  0  0  0
    5.7681    2.6556   -0.7217 C   0  0  0  0  0  0  0  0  0  0  0  0
    1.4875    5.3050    1.3885 H   0  0  0  0  0  0  0  0  0  0  0  0
    3.2489    5.3535    1.4623 H   0  0  0  0  0  0  0  0  0  0  0  0
    2.4334    5.2811   -0.0998 H   0  0  0  0  0  0  0  0  0  0  0  0
    4.2125    4.1276   -0.9740 H   0  0  0  0  0  0  0  0  0  0  0  0
    5.0274    4.2001    0.5884 H   0  0  0  0  0  0  0  0  0  0  0  0
    6.5365    3.2811   -1.1514 H   0  0  0  0  0  0  0  0  0  0  0  0
    5.3741    1.9964   -1.4811 H   0  0  0  0  0  0  0  0  0  0  0  0
    6.1890    2.0687    0.0813 H   0  0  0  0  0  0  0  0  0  0  0  0
  1  2  1  0  0  0  0
  2  3  2  0  0  0  0
  2  4  1  0  0  0  0
  4  5  1  0  0  0  0
  5  6  1  0  0  0  0
  1  7  1  0  0  0  0
  1  8  1  0  0  0  0
  1  9  1  0  0  0  0
  5 10  1  0  0  0  0
  5 11  1  0  0  0  0
  6 12  1  0  0  0  0
  6 13  1  0  0  0  0
  6 14  1  0  0  0  0
M  END
>  <Alias name>
Ethyl acetate

>  <Cp(liq,298)>   J/mol/K
169.06

$$$$
1,3-Diiodopropane
  ChemBrain IXL

 11 10  0  0  0  0  0  0  0  0  1 V2000
    4.0067    3.2312    0.0258 C   0  0  0  0  0  0  0  0  0  0  0  0
    5.0575    4.1639   -0.6069 C   0  0  0  0  0  0  0  0  0  0  0  0
    6.5263    3.0024   -1.6008 I   0  0  0  0  0  0  0  0  0  0  0  0
    2.9390    4.0755    0.7483 C   0  0  0  0  0  0  0  0  0  0  0  0
    1.4934    2.7922    1.6189 I   0  0  0  0  0  0  0  0  0  0  0  0
    4.4897    2.5737    0.7381 H   0  0  0  0  0  0  0  0  0  0  0  0
    3.5354    2.6398   -0.7494 H   0  0  0  0  0  0  0  0  0  0  0  0
    4.5744    4.8214   -1.3191 H   0  0  0  0  0  0  0  0  0  0  0  0
    5.5287    4.7554    0.1684 H   0  0  0  0  0  0  0  0  0  0  0  0
    3.4103    4.6669    1.5236 H   0  0  0  0  0  0  0  0  0  0  0  0
    2.4559    4.7329    0.0361 H   0  0  0  0  0  0  0  0  0  0  0  0
  1  2  1  0  0  0  0
  2  3  1  0  0  0  0
  1  4  1  0  0  0  0
  4  5  1  0  0  0  0
  1  6  1  0  0  0  0
  1  7  1  0  0  0  0
  2  8  1  0  0  0  0
  2  9  1  0  0  0  0
  4 10  1  0  0  0  0
  4 11  1  0  0  0  0
M  END
>  <Alias name>
1,3-Diiodopropane

>  <Cp(liq,298)>   J/mol/K
169.2

$$$$
Diethylamine
  ChemBrain IXL

 16 15  0  0  0  0  0  0  0  0  1 V2000
    2.1102    3.1791    1.2881 C   0  0  0  0  0  0  0  0  0  0  0  0
    3.3020    4.1498    1.1784 C   0  0  0  0  0  0  0  0  0  0  0  0
    4.1596    3.7478    0.0542 N   0  0  0  0  0  0  0  0  0  0  0  0
    5.2959    4.6744   -0.0510 C   0  0  0  0  0  0  0  0  0  0  0  0
    6.1945    4.2535   -1.2301 C   0  0  0  0  0  0  0  0  0  0  0  0
    4.5023    2.8117    0.2106 H   0  0  0  0  0  0  0  0  0  0  0  0
    2.4775    2.1741    1.4556 H   0  0  0  0  0  0  0  0  0  0  0  0
    1.4784    3.4753    2.1163 H   0  0  0  0  0  0  0  0  0  0  0  0
    1.5373    3.2056    0.3694 H   0  0  0  0  0  0  0  0  0  0  0  0
    3.8750    4.1233    2.0970 H   0  0  0  0  0  0  0  0  0  0  0  0
    2.9348    5.1548    1.0109 H   0  0  0  0  0  0  0  0  0  0  0  0
    4.9281    5.6792   -0.2182 H   0  0  0  0  0  0  0  0  0  0  0  0
    5.8695    4.6480    0.8673 H   0  0  0  0  0  0  0  0  0  0  0  0
    7.0316    4.9362   -1.3077 H   0  0  0  0  0  0  0  0  0  0  0  0
    5.6209    4.2797   -2.1484 H   0  0  0  0  0  0  0  0  0  0  0  0
    6.5624    3.2487   -1.0628 H   0  0  0  0  0  0  0  0  0  0  0  0
  1  2  1  0  0  0  0
  2  3  1  0  0  0  0
  3  4  1  0  0  0  0
  4  5  1  0  0  0  0
  3  6  1  0  0  0  0
  1  7  1  0  0  0  0
  1  8  1  0  0  0  0
  1  9  1  0  0  0  0
  2 10  1  0  0  0  0
  2 11  1  0  0  0  0
  4 12  1  0  0  0  0
  4 13  1  0  0  0  0
  5 14  1  0  0  0  0
  5 15  1  0  0  0  0
  5 16  1  0  0  0  0
M  END
>  <Alias name>
Diethylamine

>  <Cp(liq,298)>   J/mol/K
169.2

$$$$
2-Cyanopropionaldehyde
  ChemBrain IXL

 11 10  0  0  0  0  0  0  0  0  1 V2000
    2.7945    2.2010   -0.0495 C   0  0  0  0  0  0  0  0  0  0  0  0
    1.7782    2.1369   -0.7213 O   0  0  0  0  0  0  0  0  0  0  0  0
    3.7930    3.2606   -0.3170 C   0  0  0  0  0  0  0  0  0  0  0  0
    5.1380    2.8752    0.3299 C   0  0  0  0  0  0  0  0  0  0  0  0
    3.2996    4.5934    0.2788 C   0  0  0  0  0  0  0  0  0  0  0  0
    2.9288    5.5948    0.7265 N   0  0  0  0  0  0  0  0  0  0  0  0
    2.9661    1.4826    0.7427 H   0  0  0  0  0  0  0  0  0  0  0  0
    3.9252    3.3702   -1.3862 H   0  0  0  0  0  0  0  0  0  0  0  0
    5.8683    3.6504    0.1337 H   0  0  0  0  0  0  0  0  0  0  0  0
    5.4847    1.9384   -0.0888 H   0  0  0  0  0  0  0  0  0  0  0  0
    5.0062    2.7658    1.3994 H   0  0  0  0  0  0  0  0  0  0  0  0
  1  2  2  0  0  0  0
  1  3  1  0  0  0  0
  3  4  1  0  0  0  0
  5  6  3  0  0  0  0
  5  3  1  0  0  0  0
  1  7  1  0  0  0  0
  3  8  1  0  0  0  0
  4  9  1  0  0  0  0
  4 10  1  0  0  0  0
  4 11  1  0  0  0  0
M  END
>  <Alias name>
2-Cyanopropionaldehyde

>  <Cp(liq,298)>   J/mol/K
169.5

$$$$
Pyrrolidone
  ChemBrain IXL

 13 13  0  0  0  0  0  0  0  0  1 V2000
    3.3375    2.0951    0.0244 C   0  0  0  0  0  0  0  0  0  0  0  0
    2.5241    3.4333    0.1318 C   0  0  0  0  0  0  0  0  0  0  0  0
    4.8158    2.5451   -0.1233 C   0  0  0  0  0  0  0  0  0  0  0  0
    4.7435    3.9546   -0.0976 C   0  0  0  0  0  0  0  0  0  0  0  0
    3.5123    4.4338    0.0395 N   0  0  0  0  0  0  0  0  0  0  0  0
    5.7289    4.6751   -0.1933 O   0  0  0  0  0  0  0  0  0  0  0  0
    3.3075    5.4285    0.0738 H   0  0  0  0  0  0  0  0  0  0  0  0
    3.0305    1.5372   -0.8443 H   0  0  0  0  0  0  0  0  0  0  0  0
    3.2155    1.5082    0.9189 H   0  0  0  0  0  0  0  0  0  0  0  0
    1.8249    3.5250   -0.6856 H   0  0  0  0  0  0  0  0  0  0  0  0
    2.0164    3.4994    1.0824 H   0  0  0  0  0  0  0  0  0  0  0  0
    5.4151    2.1872    0.7063 H   0  0  0  0  0  0  0  0  0  0  0  0
    5.2311    2.2099   -1.0667 H   0  0  0  0  0  0  0  0  0  0  0  0
  1  2  1  0  0  0  0
  1  3  1  0  0  0  0
  3  4  1  0  0  0  0
  4  5  1  0  0  0  0
  5  2  1  0  0  0  0
  4  6  2  0  0  0  0
  5  7  1  0  0  0  0
  1  8  1  0  0  0  0
  1  9  1  0  0  0  0
  2 10  1  0  0  0  0
  2 11  1  0  0  0  0
  3 12  1  0  0  0  0
  3 13  1  0  0  0  0
M  END
>  <Alias name>
2-Pyrrolidone

>  <Cp(liq,298)>   J/mol/K
169.5

$$$$
1,3-Dichlorobenzene
  ChemBrain IXL

 12 12  0  0  0  0  0  0  0  0  1 V2000
    3.3056    3.8765    0.0000 C   0  0  0  0  0  0  0  0  0  0  0  0
    3.2050    5.2677    0.0268 C   0  0  0  0  0  0  0  0  0  0  0  0
    4.3594    6.0508    0.0158 C   0  0  0  0  0  0  0  0  0  0  0  0
    5.6143    5.4428   -0.0218 C   0  0  0  0  0  0  0  0  0  0  0  0
    5.7149    4.0517   -0.0486 C   0  0  0  0  0  0  0  0  0  0  0  0
    4.5606    3.2686   -0.0377 C   0  0  0  0  0  0  0  0  0  0  0  0
    4.6892    1.4896   -0.0719 Cl  0  0  0  0  0  0  0  0  0  0  0  0
    7.0906    6.4444   -0.0358 Cl  0  0  0  0  0  0  0  0  0  0  0  0
    2.4094    3.2686    0.0085 H   0  0  0  0  0  0  0  0  0  0  0  0
    2.2307    5.7396    0.0560 H   0  0  0  0  0  0  0  0  0  0  0  0
    4.2813    7.1308    0.0366 H   0  0  0  0  0  0  0  0  0  0  0  0
    6.6892    3.5797   -0.0778 H   0  0  0  0  0  0  0  0  0  0  0  0
  1  2  4  0  0  0  0
  2  3  4  0  0  0  0
  3  4  4  0  0  0  0
  4  5  4  0  0  0  0
  5  6  4  0  0  0  0
  6  1  4  0  0  0  0
  6  7  1  0  0  0  0
  4  8  1  0  0  0  0
  1  9  1  0  0  0  0
  2 10  1  0  0  0  0
  3 11  1  0  0  0  0
  5 12  1  0  0  0  0
M  END
>  <Alias name>
1,3-Dichlorobenzene

>  <Cp(liq,298)>   J/mol/K
170.18

$$$$
1-Cyanobicyclo(3,1,0)hexane
  ChemBrain IXL

 17 18  0  0  0  0  0  0  0  0  1 V2000
    2.4603    3.8425   -1.0228 C   0  0  0  0  0  0  0  0  0  0  0  0
    3.8643    3.2616   -0.7747 C   0  0  0  0  0  0  0  0  0  0  0  0
    4.0740    2.5301    0.5659 C   0  0  0  0  0  0  0  0  0  0  0  0
    4.4885    4.0090    0.4221 C   0  0  0  0  0  0  0  0  0  0  0  0
    3.4826    5.1214    0.7976 C   0  0  0  0  0  0  0  0  0  0  0  0
    2.1282    4.6512    0.2450 C   0  0  0  0  0  0  0  0  0  0  0  0
    5.9719    4.3451    0.1754 C   0  0  0  0  0  0  0  0  0  0  0  0
    7.0866    4.5977   -0.0100 N   0  0  0  0  0  0  0  0  0  0  0  0
    2.4826    4.4894   -1.8909 H   0  0  0  0  0  0  0  0  0  0  0  0
    1.7327    3.0525   -1.1613 H   0  0  0  0  0  0  0  0  0  0  0  0
    4.5349    3.0004   -1.5839 H   0  0  0  0  0  0  0  0  0  0  0  0
    4.9098    1.8439    0.6237 H   0  0  0  0  0  0  0  0  0  0  0  0
    3.1880    2.3594    1.1647 H   0  0  0  0  0  0  0  0  0  0  0  0
    3.4377    5.2657    1.8699 H   0  0  0  0  0  0  0  0  0  0  0  0
    3.7708    6.0431    0.3074 H   0  0  0  0  0  0  0  0  0  0  0  0
    1.4769    5.4873    0.0231 H   0  0  0  0  0  0  0  0  0  0  0  0
    1.6610    3.9957    0.9695 H   0  0  0  0  0  0  0  0  0  0  0  0
  1  2  1  0  0  0  0
  2  3  1  0  0  0  0
  3  4  1  0  0  0  0
  4  5  1  0  0  0  0
  5  6  1  0  0  0  0
  6  1  1  0  0  0  0
  2  4  1  0  0  0  0
  7  8  3  0  0  0  0
  7  4  1  0  0  0  0
  1  9  1  0  0  0  0
  1 10  1  0  0  0  0
  2 11  1  0  0  0  0
  3 12  1  0  0  0  0
  3 13  1  0  0  0  0
  5 14  1  0  0  0  0
  5 15  1  0  0  0  0
  6 16  1  0  0  0  0
  6 17  1  0  0  0  0
M  END
>  <Alias name>
1-Cyanobicyclo[3.1.0]hexane

>  <Cp(liq,298)>   J/mol/K
170.3

$$$$
2-Nitropropane
  ChemBrain IXL

 13 12  0  0  0  0  0  0  0  0  1 V2000
    1.6686    3.9598    0.1494 O   0  5  0  0  0  0  0  0  0  0  0  0
    2.8068    4.4339    0.0178 N   0  3  0  0  0  0  0  0  0  0  0  0
    2.9952    5.6485    0.1820 O   0  0  0  0  0  0  0  0  0  0  0  0
    3.9326    3.5562   -0.3328 C   0  0  0  0  0  0  0  0  0  0  0  0
    5.2223    4.0891    0.3210 C   0  0  0  0  0  0  0  0  0  0  0  0
    3.6499    2.1297    0.1770 C   0  0  0  0  0  0  0  0  0  0  0  0
    4.0544    3.5376   -1.4087 H   0  0  0  0  0  0  0  0  0  0  0  0
    5.4182    5.0936   -0.0333 H   0  0  0  0  0  0  0  0  0  0  0  0
    6.0527    3.4454    0.0584 H   0  0  0  0  0  0  0  0  0  0  0  0
    5.1024    4.1028    1.3972 H   0  0  0  0  0  0  0  0  0  0  0  0
    4.4772    1.4819   -0.0856 H   0  0  0  0  0  0  0  0  0  0  0  0
    3.5330    2.1476    1.2535 H   0  0  0  0  0  0  0  0  0  0  0  0
    2.7409    1.7570   -0.2787 H   0  0  0  0  0  0  0  0  0  0  0  0
  1  2  1  0  0  0  0
  2  3  2  0  0  0  0
  2  4  1  0  0  0  0
  4  5  1  0  0  0  0
  4  6  1  0  0  0  0
  4  7  1  0  0  0  0
  5  8  1  0  0  0  0
  5  9  1  0  0  0  0
  5 10  1  0  0  0  0
  6 11  1  0  0  0  0
  6 12  1  0  0  0  0
  6 13  1  0  0  0  0
M  END
>  <Alias name>
2-Nitropropane

>  <Cp(liq,298)>   J/mol/K
170.3

$$$$
Ethylnitrate
  ChemBrain IXL

 11 10  0  0  0  0  0  0  0  0  1 V2000
    5.6364    2.4268   -0.7306 O   0  5  0  0  0  0  0  0  0  0  0  0
    5.6123    3.6641   -0.8085 N   0  3  0  0  0  0  0  0  0  0  0  0
    6.6013    4.2777   -1.2363 O   0  0  0  0  0  0  0  0  0  0  0  0
    4.5993    4.2878   -0.4587 O   0  0  0  0  0  0  0  0  0  0  0  0
    3.4933    3.4521    0.0304 C   0  0  0  0  0  0  0  0  0  0  0  0
    2.3067    4.3515    0.4276 C   0  0  0  0  0  0  0  0  0  0  0  0
    3.8224    2.8866    0.8934 H   0  0  0  0  0  0  0  0  0  0  0  0
    3.1832    2.7698   -0.7514 H   0  0  0  0  0  0  0  0  0  0  0  0
    1.4918    3.7358    0.7879 H   0  0  0  0  0  0  0  0  0  0  0  0
    2.6167    5.0337    1.2095 H   0  0  0  0  0  0  0  0  0  0  0  0
    1.9776    4.9170   -0.4354 H   0  0  0  0  0  0  0  0  0  0  0  0
  1  2  1  0  0  0  0
  2  3  2  0  0  0  0
  2  4  1  0  0  0  0
  4  5  1  0  0  0  0
  5  6  1  0  0  0  0
  5  7  1  0  0  0  0
  5  8  1  0  0  0  0
  6  9  1  0  0  0  0
  6 10  1  0  0  0  0
  6 11  1  0  0  0  0
M  END
>  <Alias name>
Ethylnitrate

>  <Cp(liq,298)>   J/mol/K
170.3

$$$$
n-Butyrylchloride
  ChemBrain IXL

 13 12  0  0  0  0  0  0  0  0  1 V2000
    4.6680    4.7772    0.1911 C   0  0  0  0  0  0  0  0  0  0  0  0
    5.9855    4.1283    0.3742 C   0  0  0  0  0  0  0  0  0  0  0  0
    3.5944    3.6996   -0.0554 C   0  0  0  0  0  0  0  0  0  0  0  0
    6.9801    4.8094    0.5621 O   0  0  0  0  0  0  0  0  0  0  0  0
    6.1192    2.3501    0.3203 Cl  0  0  0  0  0  0  0  0  0  0  0  0
    2.2223    4.3752   -0.2439 C   0  0  0  0  0  0  0  0  0  0  0  0
    4.7102    5.4460   -0.6597 H   0  0  0  0  0  0  0  0  0  0  0  0
    4.4163    5.3407    1.0811 H   0  0  0  0  0  0  0  0  0  0  0  0
    3.5533    3.0299    0.7947 H   0  0  0  0  0  0  0  0  0  0  0  0
    3.8453    3.1372   -0.9462 H   0  0  0  0  0  0  0  0  0  0  0  0
    1.4678    3.6178   -0.4171 H   0  0  0  0  0  0  0  0  0  0  0  0
    1.9714    4.9376    0.6470 H   0  0  0  0  0  0  0  0  0  0  0  0
    2.2634    5.0449   -1.0939 H   0  0  0  0  0  0  0  0  0  0  0  0
  1  2  1  0  0  0  0
  1  3  1  0  0  0  0
  2  4  2  0  0  0  0
  2  5  1  0  0  0  0
  3  6  1  0  0  0  0
  1  7  1  0  0  0  0
  1  8  1  0  0  0  0
  3  9  1  0  0  0  0
  3 10  1  0  0  0  0
  6 11  1  0  0  0  0
  6 12  1  0  0  0  0
  6 13  1  0  0  0  0
M  END
>  <Alias name>
Butanoyl chloride

>  <Cp(liq,298)>   J/mol/K
170.7

$$$$
Valerolactone
  ChemBrain IXL

 15 15  0  0  0  0  0  0  0  0  1 V2000
    3.0245    3.2970   -0.3270 C   0  0  0  0  0  0  0  0  0  0  0  0
    3.2175    4.4834    0.6373 C   0  0  0  0  0  0  0  0  0  0  0  0
    4.5470    5.0927    0.4098 C   0  0  0  0  0  0  0  0  0  0  0  0
    5.7259    4.2351    0.2210 O   0  0  0  0  0  0  0  0  0  0  0  0
    4.6645    6.3066    0.3791 O   0  0  0  0  0  0  0  0  0  0  0  0
    4.2233    2.3363   -0.2058 C   0  0  0  0  0  0  0  0  0  0  0  0
    5.5104    3.0636   -0.6404 C   0  0  0  0  0  0  0  0  0  0  0  0
    2.9580    3.6649   -1.3434 H   0  0  0  0  0  0  0  0  0  0  0  0
    2.1128    2.7703   -0.0734 H   0  0  0  0  0  0  0  0  0  0  0  0
    3.1515    4.1322    1.6596 H   0  0  0  0  0  0  0  0  0  0  0  0
    2.4464    5.2226    0.4590 H   0  0  0  0  0  0  0  0  0  0  0  0
    4.0621    1.4757   -0.8433 H   0  0  0  0  0  0  0  0  0  0  0  0
    4.3223    2.0105    0.8223 H   0  0  0  0  0  0  0  0  0  0  0  0
    5.4131    3.3855   -1.6699 H   0  0  0  0  0  0  0  0  0  0  0  0
    6.3535    2.3898   -0.5510 H   0  0  0  0  0  0  0  0  0  0  0  0
  1  2  1  0  0  0  0
  2  3  1  0  0  0  0
  3  4  1  0  0  0  0
  3  5  2  0  0  0  0
  1  6  1  0  0  0  0
  6  7  1  0  0  0  0
  7  4  1  0  0  0  0
  1  8  1  0  0  0  0
  1  9  1  0  0  0  0
  2 10  1  0  0  0  0
  2 11  1  0  0  0  0
  6 12  1  0  0  0  0
  6 13  1  0  0  0  0
  7 14  1  0  0  0  0
  7 15  1  0  0  0  0
M  END
>  <Alias name>
Tetrahydro-2H-pyran-2-one

>  <Cp(liq,298)>   J/mol/K
170.7

$$$$
1,2-Dichlorobenzene
  ChemBrain IXL

 12 12  0  0  0  0  0  0  0  0  1 V2000
    2.8237    3.1836    0.0277 C   0  0  0  0  0  0  0  0  0  0  0  0
    2.7233    4.5747    0.0581 C   0  0  0  0  0  0  0  0  0  0  0  0
    3.8777    5.3577    0.0496 C   0  0  0  0  0  0  0  0  0  0  0  0
    5.1327    4.7497    0.0108 C   0  0  0  0  0  0  0  0  0  0  0  0
    5.2331    3.3587   -0.0197 C   0  0  0  0  0  0  0  0  0  0  0  0
    4.0787    2.5756   -0.0113 C   0  0  0  0  0  0  0  0  0  0  0  0
    6.8380    2.5811   -0.0695 Cl  0  0  0  0  0  0  0  0  0  0  0  0
    6.6091    5.7511    0.0002 Cl  0  0  0  0  0  0  0  0  0  0  0  0
    1.9275    2.5757    0.0343 H   0  0  0  0  0  0  0  0  0  0  0  0
    1.7490    5.0467    0.0884 H   0  0  0  0  0  0  0  0  0  0  0  0
    3.7997    6.4377    0.0732 H   0  0  0  0  0  0  0  0  0  0  0  0
    4.1567    1.4957   -0.0351 H   0  0  0  0  0  0  0  0  0  0  0  0
  1  2  4  0  0  0  0
  2  3  4  0  0  0  0
  3  4  4  0  0  0  0
  4  5  4  0  0  0  0
  5  6  4  0  0  0  0
  6  1  4  0  0  0  0
  5  7  1  0  0  0  0
  4  8  1  0  0  0  0
  1  9  1  0  0  0  0
  2 10  1  0  0  0  0
  3 11  1  0  0  0  0
  6 12  1  0  0  0  0
M  END
>  <Alias name>
1,2-Dichlorobenzene

>  <Cp(liq,298)>   J/mol/K
170.9

$$$$
1,2-Dimethylhydrazine
  ChemBrain IXL

 12 11  0  0  0  0  0  0  0  0  1 V2000
    3.5409    3.9314    0.4947 N   0  0  0  0  0  0  0  0  0  0  0  0
    4.5196    3.4968   -0.4829 N   0  0  0  0  0  0  0  0  0  0  0  0
    2.1960    3.5390    0.0495 C   0  0  0  0  0  0  0  0  0  0  0  0
    5.8645    3.8892   -0.0377 C   0  0  0  0  0  0  0  0  0  0  0  0
    3.5840    4.9349    0.5905 H   0  0  0  0  0  0  0  0  0  0  0  0
    4.4765    2.4932   -0.5787 H   0  0  0  0  0  0  0  0  0  0  0  0
    2.1497    2.4619   -0.0533 H   0  0  0  0  0  0  0  0  0  0  0  0
    1.4650    3.8637    0.7796 H   0  0  0  0  0  0  0  0  0  0  0  0
    1.9825    4.0023   -0.9059 H   0  0  0  0  0  0  0  0  0  0  0  0
    5.9108    4.9663    0.0651 H   0  0  0  0  0  0  0  0  0  0  0  0
    6.5955    3.5644   -0.7678 H   0  0  0  0  0  0  0  0  0  0  0  0
    6.0780    3.4259    0.9176 H   0  0  0  0  0  0  0  0  0  0  0  0
  1  2  1  0  0  0  0
  1  3  1  0  0  0  0
  2  4  1  0  0  0  0
  1  5  1  0  0  0  0
  2  6  1  0  0  0  0
  3  7  1  0  0  0  0
  3  8  1  0  0  0  0
  3  9  1  0  0  0  0
  4 10  1  0  0  0  0
  4 11  1  0  0  0  0
  4 12  1  0  0  0  0
M  END
>  <Alias name>
1,2-Dimethylhydrazine

>  <Cp(liq,298)>   J/mol/K
171.04

$$$$
3-Chloro-1,1,1-trifluoropropane
  ChemBrain IXL

 11 10  0  0  0  0  0  0  0  0  1 V2000
    2.5758    3.5645    0.1561 C   0  0  0  0  0  0  0  0  0  0  0  0
    2.5601    3.7462    1.5038 F   0  0  0  0  0  0  0  0  0  0  0  0
    1.4985    4.1832   -0.3973 F   0  0  0  0  0  0  0  0  0  0  0  0
    2.5274    2.2343   -0.1226 F   0  0  0  0  0  0  0  0  0  0  0  0
    3.8692    4.1650   -0.4281 C   0  0  0  0  0  0  0  0  0  0  0  0
    5.0899    3.4640    0.1990 C   0  0  0  0  0  0  0  0  0  0  0  0
    6.5872    4.1591   -0.4774 Cl  0  0  0  0  0  0  0  0  0  0  0  0
    3.9078    5.2243   -0.2062 H   0  0  0  0  0  0  0  0  0  0  0  0
    3.8817    4.0203   -1.5013 H   0  0  0  0  0  0  0  0  0  0  0  0
    5.0513    2.4046   -0.0230 H   0  0  0  0  0  0  0  0  0  0  0  0
    5.0774    3.6086    1.2722 H   0  0  0  0  0  0  0  0  0  0  0  0
  1  2  1  0  0  0  0
  1  3  1  0  0  0  0
  1  4  1  0  0  0  0
  1  5  1  0  0  0  0
  5  6  1  0  0  0  0
  6  7  1  0  0  0  0
  5  8  1  0  0  0  0
  5  9  1  0  0  0  0
  6 10  1  0  0  0  0
  6 11  1  0  0  0  0
M  END
>  <Alias name>
3-Chloro-1,1,1-trifluoropropane

>  <Cp(liq,298)>   J/mol/K
171.08

$$$$
2-Fluorotoluene
  ChemBrain IXL

 15 15  0  0  0  0  0  0  0  0  1 V2000
    4.3872    2.5342   -0.8447 C   0  0  0  0  0  0  0  0  0  0  0  0
    3.3628    3.3225   -0.3199 C   0  0  0  0  0  0  0  0  0  0  0  0
    3.5945    4.6683   -0.0352 C   0  0  0  0  0  0  0  0  0  0  0  0
    4.8504    5.2259   -0.2754 C   0  0  0  0  0  0  0  0  0  0  0  0
    5.8747    4.4377   -0.8002 C   0  0  0  0  0  0  0  0  0  0  0  0
    5.6431    3.0918   -1.0849 C   0  0  0  0  0  0  0  0  0  0  0  0
    2.5077    5.5046    0.5216 C   0  0  0  0  0  0  0  0  0  0  0  0
    2.1384    2.7788   -0.0858 F   0  0  0  0  0  0  0  0  0  0  0  0
    4.2073    1.4893   -1.0657 H   0  0  0  0  0  0  0  0  0  0  0  0
    5.0303    6.2708   -0.0544 H   0  0  0  0  0  0  0  0  0  0  0  0
    6.8498    4.8706   -0.9867 H   0  0  0  0  0  0  0  0  0  0  0  0
    6.4383    2.4798   -1.4924 H   0  0  0  0  0  0  0  0  0  0  0  0
    1.6195    4.8997    0.6561 H   0  0  0  0  0  0  0  0  0  0  0  0
    2.8171    5.9092    1.4774 H   0  0  0  0  0  0  0  0  0  0  0  0
    2.2913    6.3169   -0.1612 H   0  0  0  0  0  0  0  0  0  0  0  0
  1  2  4  0  0  0  0
  2  3  4  0  0  0  0
  3  4  4  0  0  0  0
  4  5  4  0  0  0  0
  5  6  4  0  0  0  0
  6  1  4  0  0  0  0
  3  7  1  0  0  0  0
  2  8  1  0  0  0  0
  1  9  1  0  0  0  0
  4 10  1  0  0  0  0
  5 11  1  0  0  0  0
  6 12  1  0  0  0  0
  7 13  1  0  0  0  0
  7 14  1  0  0  0  0
  7 15  1  0  0  0  0
M  END
>  <Alias name>
2-Fluorotoluene

>  <Cp(liq,298)>   J/mol/K
171.2

$$$$
2-Mercaptobutane
  ChemBrain IXL

 15 14  0  0  0  0  0  0  0  0  1 V2000
    4.4294    4.4691    0.0790 C   0  0  0  0  0  0  0  0  0  0  0  0
    3.7851    3.2866   -0.6724 C   0  0  0  0  0  0  0  0  0  0  0  0
    2.7555    2.5915    0.2430 C   0  0  0  0  0  0  0  0  0  0  0  0
    2.0995    1.4226   -0.5176 C   0  0  0  0  0  0  0  0  0  0  0  0
    3.5918    1.9543    1.7265 S   0  0  0  0  0  0  0  0  0  0  0  0
    4.4510    1.1274    1.1154 H   0  0  0  0  0  0  0  0  0  0  0  0
    4.9325    4.1033    0.9652 H   0  0  0  0  0  0  0  0  0  0  0  0
    3.6609    5.1761    0.3660 H   0  0  0  0  0  0  0  0  0  0  0  0
    5.1473    4.9588   -0.5671 H   0  0  0  0  0  0  0  0  0  0  0  0
    3.2870    3.6533   -1.5613 H   0  0  0  0  0  0  0  0  0  0  0  0
    4.5529    2.5774   -0.9558 H   0  0  0  0  0  0  0  0  0  0  0  0
    1.9941    3.3038    0.5356 H   0  0  0  0  0  0  0  0  0  0  0  0
    1.6006    1.8015   -1.4010 H   0  0  0  0  0  0  0  0  0  0  0  0
    2.8607    0.7100   -0.8105 H   0  0  0  0  0  0  0  0  0  0  0  0
    1.3763    0.9350    0.1242 H   0  0  0  0  0  0  0  0  0  0  0  0
  1  2  1  0  0  0  0
  2  3  1  0  0  0  0
  3  4  1  0  0  0  0
  3  5  1  0  0  0  0
  5  6  1  0  0  0  0
  1  7  1  0  0  0  0
  1  8  1  0  0  0  0
  1  9  1  0  0  0  0
  2 10  1  0  0  0  0
  2 11  1  0  0  0  0
  3 12  1  0  0  0  0
  4 13  1  0  0  0  0
  4 14  1  0  0  0  0
  4 15  1  0  0  0  0
M  END
>  <Alias name>
2-Butanethiol

>  <Cp(liq,298)>   J/mol/K
171.2

$$$$
Diethylsulfide
  ChemBrain IXL

 15 14  0  0  0  0  0  0  0  0  1 V2000
    3.2135    4.1399    0.6948 C   0  0  0  0  0  0  0  0  0  0  0  0
    4.8044    3.6003    0.0032 S   0  0  0  0  0  0  0  0  0  0  0  0
    5.4410    5.2344   -0.4707 C   0  0  0  0  0  0  0  0  0  0  0  0
    2.4281    2.9124    1.1955 C   0  0  0  0  0  0  0  0  0  0  0  0
    6.8342    5.0774   -1.1100 C   0  0  0  0  0  0  0  0  0  0  0  0
    2.6404    4.6472   -0.0713 H   0  0  0  0  0  0  0  0  0  0  0  0
    3.3902    4.8170    1.5213 H   0  0  0  0  0  0  0  0  0  0  0  0
    5.5161    5.8616    0.4090 H   0  0  0  0  0  0  0  0  0  0  0  0
    4.7662    5.6918   -1.1836 H   0  0  0  0  0  0  0  0  0  0  0  0
    2.2513    2.2352    0.3690 H   0  0  0  0  0  0  0  0  0  0  0  0
    3.0011    2.4051    1.9617 H   0  0  0  0  0  0  0  0  0  0  0  0
    1.4798    3.2342    1.6076 H   0  0  0  0  0  0  0  0  0  0  0  0
    7.2135    6.0516   -1.3924 H   0  0  0  0  0  0  0  0  0  0  0  0
    6.7591    4.4503   -1.9897 H   0  0  0  0  0  0  0  0  0  0  0  0
    7.5091    4.6201   -0.3971 H   0  0  0  0  0  0  0  0  0  0  0  0
  1  2  1  0  0  0  0
  2  3  1  0  0  0  0
  1  4  1  0  0  0  0
  3  5  1  0  0  0  0
  1  6  1  0  0  0  0
  1  7  1  0  0  0  0
  3  8  1  0  0  0  0
  3  9  1  0  0  0  0
  4 10  1  0  0  0  0
  4 11  1  0  0  0  0
  4 12  1  0  0  0  0
  5 13  1  0  0  0  0
  5 14  1  0  0  0  0
  5 15  1  0  0  0  0
M  END
>  <Alias name>
Diethyl sulphide

>  <Cp(liq,298)>   J/mol/K
171.42

$$$$
Dichlorodimethylsilane
  ChemBrain IXL

 11 10  0  0  0  0  0  0  0  0  1 V2000
    1.7829    2.4960   -0.5468 Cl  0  0  0  0  0  0  0  0  0  0  0  0
    3.4917    3.4402    0.0095 Si  0  0  0  0  0  0  0  0  0  0  0  0
    3.0534    5.3229    0.6296 Cl  0  0  0  0  0  0  0  0  0  0  0  0
    4.2969    2.4983    1.4033 C   0  0  0  0  0  0  0  0  0  0  0  0
    4.6589    3.5199   -1.4429 C   0  0  0  0  0  0  0  0  0  0  0  0
    5.2086    3.0020    1.7000 H   0  0  0  0  0  0  0  0  0  0  0  0
    4.5307    1.4939    1.0725 H   0  0  0  0  0  0  0  0  0  0  0  0
    3.6191    2.4520    2.2467 H   0  0  0  0  0  0  0  0  0  0  0  0
    5.5706    4.0237   -1.1461 H   0  0  0  0  0  0  0  0  0  0  0  0
    4.1913    4.0669   -2.2522 H   0  0  0  0  0  0  0  0  0  0  0  0
    4.8928    2.5155   -1.7736 H   0  0  0  0  0  0  0  0  0  0  0  0
  1  2  1  0  0  0  0
  2  3  1  0  0  0  0
  2  4  1  0  0  0  0
  2  5  1  0  0  0  0
  4  6  1  0  0  0  0
  4  7  1  0  0  0  0
  4  8  1  0  0  0  0
  5  9  1  0  0  0  0
  5 10  1  0  0  0  0
  5 11  1  0  0  0  0
M  END
>  <Alias name>
Dichlorodimethylsilane

>  <Cp(liq,298)>   J/mol/K
171.5

$$$$
n-Propylformate
  ChemBrain IXL

 14 13  0  0  0  0  0  0  0  0  1 V2000
    8.0015    4.3062   -1.3743 O   0  0  0  0  0  0  0  0  0  0  0  0
    6.9277    4.7828   -1.0456 C   0  0  0  0  0  0  0  0  0  0  0  0
    5.8279    3.9000   -0.6308 O   0  0  0  0  0  0  0  0  0  0  0  0
    4.5843    4.5894   -0.2579 C   0  0  0  0  0  0  0  0  0  0  0  0
    3.5240    3.5493    0.1528 C   0  0  0  0  0  0  0  0  0  0  0  0
    2.2200    4.2715    0.5438 C   0  0  0  0  0  0  0  0  0  0  0  0
    6.7848    5.8563   -1.0594 H   0  0  0  0  0  0  0  0  0  0  0  0
    4.2209    5.1610   -1.1030 H   0  0  0  0  0  0  0  0  0  0  0  0
    4.7765    5.2565    0.5734 H   0  0  0  0  0  0  0  0  0  0  0  0
    3.8874    2.9778    0.9977 H   0  0  0  0  0  0  0  0  0  0  0  0
    3.3319    2.8823   -0.6784 H   0  0  0  0  0  0  0  0  0  0  0  0
    1.4751    3.5403    0.8323 H   0  0  0  0  0  0  0  0  0  0  0  0
    2.4121    4.9385    1.3751 H   0  0  0  0  0  0  0  0  0  0  0  0
    1.8565    4.8431   -0.3012 H   0  0  0  0  0  0  0  0  0  0  0  0
  1  2  2  0  0  0  0
  2  3  1  0  0  0  0
  3  4  1  0  0  0  0
  4  5  1  0  0  0  0
  5  6  1  0  0  0  0
  2  7  1  0  0  0  0
  4  8  1  0  0  0  0
  4  9  1  0  0  0  0
  5 10  1  0  0  0  0
  5 11  1  0  0  0  0
  6 12  1  0  0  0  0
  6 13  1  0  0  0  0
  6 14  1  0  0  0  0
M  END
>  <Alias name>
n-Propylformate

>  <Cp(liq,298)>   J/mol/K
171.5

$$$$
Methyl-n-propylsulfide
  ChemBrain IXL

 15 14  0  0  0  0  0  0  0  0  1 V2000
    2.2206    3.6009    0.8402 C   0  0  0  0  0  0  0  0  0  0  0  0
    3.6815    2.7931    0.1238 S   0  0  0  0  0  0  0  0  0  0  0  0
    4.6708    4.2856   -0.1822 C   0  0  0  0  0  0  0  0  0  0  0  0
    6.0194    3.8876   -0.8130 C   0  0  0  0  0  0  0  0  0  0  0  0
    6.8587    5.1536   -1.0726 C   0  0  0  0  0  0  0  0  0  0  0  0
    1.4840    2.8506    1.0998 H   0  0  0  0  0  0  0  0  0  0  0  0
    2.5096    4.1461    1.7302 H   0  0  0  0  0  0  0  0  0  0  0  0
    1.7972    4.2877    0.1177 H   0  0  0  0  0  0  0  0  0  0  0  0
    4.1355    4.9411   -0.8580 H   0  0  0  0  0  0  0  0  0  0  0  0
    4.8480    4.7995    0.7545 H   0  0  0  0  0  0  0  0  0  0  0  0
    6.5545    3.2321   -0.1372 H   0  0  0  0  0  0  0  0  0  0  0  0
    5.8421    3.3738   -1.7496 H   0  0  0  0  0  0  0  0  0  0  0  0
    6.3236    5.8092   -1.7484 H   0  0  0  0  0  0  0  0  0  0  0  0
    7.8063    4.8737   -1.5158 H   0  0  0  0  0  0  0  0  0  0  0  0
    7.0361    5.6675   -0.1359 H   0  0  0  0  0  0  0  0  0  0  0  0
  1  2  1  0  0  0  0
  2  3  1  0  0  0  0
  3  4  1  0  0  0  0
  4  5  1  0  0  0  0
  1  6  1  0  0  0  0
  1  7  1  0  0  0  0
  1  8  1  0  0  0  0
  3  9  1  0  0  0  0
  3 10  1  0  0  0  0
  4 11  1  0  0  0  0
  4 12  1  0  0  0  0
  5 13  1  0  0  0  0
  5 14  1  0  0  0  0
  5 15  1  0  0  0  0
M  END
>  <Alias name>
Methyl propyl sulfide

>  <Cp(liq,298)>   J/mol/K
171.63

$$$$
Cycloheptene
  ChemBrain IXL

 19 19  0  0  0  0  0  0  0  0  1 V2000
    3.3454    3.5405   -1.0036 C   0  0  0  0  0  0  0  0  0  0  0  0
    3.9787    2.4779   -0.0847 C   0  0  0  0  0  0  0  0  0  0  0  0
    5.5046    2.6871   -0.0331 C   0  0  0  0  0  0  0  0  0  0  0  0
    5.8366    3.6310    1.0573 C   0  0  0  0  0  0  0  0  0  0  0  0
    5.5327    4.9253    0.9354 C   0  0  0  0  0  0  0  0  0  0  0  0
    3.4059    4.9175   -0.3145 C   0  0  0  0  0  0  0  0  0  0  0  0
    4.8638    5.4161   -0.2902 C   0  0  0  0  0  0  0  0  0  0  0  0
    3.8905    3.5804   -1.9385 H   0  0  0  0  0  0  0  0  0  0  0  0
    2.3125    3.2796   -1.1988 H   0  0  0  0  0  0  0  0  0  0  0  0
    3.7626    1.4901   -0.4726 H   0  0  0  0  0  0  0  0  0  0  0  0
    3.5676    2.5720    0.9128 H   0  0  0  0  0  0  0  0  0  0  0  0
    5.9931    1.7379    0.1498 H   0  0  0  0  0  0  0  0  0  0  0  0
    5.8455    3.0924   -0.9778 H   0  0  0  0  0  0  0  0  0  0  0  0
    6.3261    3.2719    1.9541 H   0  0  0  0  0  0  0  0  0  0  0  0
    5.7757    5.6160    1.7333 H   0  0  0  0  0  0  0  0  0  0  0  0
    2.7924    5.6224   -0.8618 H   0  0  0  0  0  0  0  0  0  0  0  0
    3.0374    4.8299    0.7001 H   0  0  0  0  0  0  0  0  0  0  0  0
    4.8752    6.4990   -0.2987 H   0  0  0  0  0  0  0  0  0  0  0  0
    5.3876    5.0427   -1.1615 H   0  0  0  0  0  0  0  0  0  0  0  0
  1  2  1  0  0  0  0
  2  3  1  0  0  0  0
  3  4  1  0  0  0  0
  4  5  2  0  0  0  0
  6  1  1  0  0  0  0
  6  7  1  0  0  0  0
  7  5  1  0  0  0  0
  1  8  1  0  0  0  0
  1  9  1  0  0  0  0
  2 10  1  0  0  0  0
  2 11  1  0  0  0  0
  3 12  1  0  0  0  0
  3 13  1  0  0  0  0
  4 14  1  0  0  0  0
  5 15  1  0  0  0  0
  6 16  1  0  0  0  0
  6 17  1  0  0  0  0
  7 18  1  0  0  0  0
  7 19  1  0  0  0  0
M  END
>  <Alias name>
Cycloheptene

>  <Cp(liq,298)>   J/mol/K
171.7

$$$$
Isobutylmercaptan
  ChemBrain IXL

 15 14  0  0  0  0  0  0  0  0  1 V2000
    2.2191    4.6573    0.3014 C   0  0  0  0  0  0  0  0  0  0  0  0
    3.5970    3.9712    0.3750 C   0  0  0  0  0  0  0  0  0  0  0  0
    3.5397    2.6228   -0.3687 C   0  0  0  0  0  0  0  0  0  0  0  0
    4.6570    4.8759   -0.2827 C   0  0  0  0  0  0  0  0  0  0  0  0
    6.2857    4.0777   -0.1746 S   0  0  0  0  0  0  0  0  0  0  0  0
    7.0011    5.0297   -0.7889 H   0  0  0  0  0  0  0  0  0  0  0  0
    1.4741    4.0215    0.7634 H   0  0  0  0  0  0  0  0  0  0  0  0
    2.2593    5.6050    0.8241 H   0  0  0  0  0  0  0  0  0  0  0  0
    1.9556    4.8278   -0.7352 H   0  0  0  0  0  0  0  0  0  0  0  0
    3.8605    3.8010    1.4115 H   0  0  0  0  0  0  0  0  0  0  0  0
    4.5064    2.1379   -0.3120 H   0  0  0  0  0  0  0  0  0  0  0  0
    3.2818    2.7935   -1.4066 H   0  0  0  0  0  0  0  0  0  0  0  0
    2.7906    1.9891    0.0899 H   0  0  0  0  0  0  0  0  0  0  0  0
    4.4011    5.0345   -1.3230 H   0  0  0  0  0  0  0  0  0  0  0  0
    4.6872    5.8289    0.2310 H   0  0  0  0  0  0  0  0  0  0  0  0
  1  2  1  0  0  0  0
  2  3  1  0  0  0  0
  2  4  1  0  0  0  0
  4  5  1  0  0  0  0
  5  6  1  0  0  0  0
  1  7  1  0  0  0  0
  1  8  1  0  0  0  0
  1  9  1  0  0  0  0
  2 10  1  0  0  0  0
  3 11  1  0  0  0  0
  3 12  1  0  0  0  0
  3 13  1  0  0  0  0
  4 14  1  0  0  0  0
  4 15  1  0  0  0  0
M  END
>  <Alias name>
2-Methyl-1-propanethiol

>  <Cp(liq,298)>   J/mol/K
171.88

$$$$
2-Methyltetrahydrothiophene
  ChemBrain IXL

 16 16  0  0  0  0  0  0  0  0  1 V2000
    4.1177    3.0492   -0.4430 C   0  0  0  0  0  0  0  0  0  0  0  0
    3.2395    4.0626    0.2874 C   0  0  0  0  0  0  0  0  0  0  0  0
    5.4262    2.9489    0.4106 C   0  0  0  0  0  0  0  0  0  0  0  0
    4.3662    5.3599    0.8832 S   0  0  0  0  0  0  0  0  0  0  0  0
    5.8823    4.3915    0.6158 C   0  0  0  0  0  0  0  0  0  0  0  0
    2.1185    4.6385   -0.5990 C   0  0  0  0  0  0  0  0  0  0  0  0
    4.3571    3.4174   -1.4331 H   0  0  0  0  0  0  0  0  0  0  0  0
    3.6229    2.0883   -0.5092 H   0  0  0  0  0  0  0  0  0  0  0  0
    2.8090    3.5627    1.1462 H   0  0  0  0  0  0  0  0  0  0  0  0
    5.2015    2.4955    1.3681 H   0  0  0  0  0  0  0  0  0  0  0  0
    6.1846    2.3755   -0.1077 H   0  0  0  0  0  0  0  0  0  0  0  0
    6.5815    4.5022    1.4353 H   0  0  0  0  0  0  0  0  0  0  0  0
    6.3417    4.7233   -0.3070 H   0  0  0  0  0  0  0  0  0  0  0  0
    1.4759    3.8346   -0.9361 H   0  0  0  0  0  0  0  0  0  0  0  0
    1.5362    5.3505   -0.0274 H   0  0  0  0  0  0  0  0  0  0  0  0
    2.5554    5.1351   -1.4565 H   0  0  0  0  0  0  0  0  0  0  0  0
  1  2  1  0  0  0  0
  1  3  1  0  0  0  0
  2  4  1  0  0  0  0
  3  5  1  0  0  0  0
  5  4  1  0  0  0  0
  2  6  1  0  0  0  0
  1  7  1  0  0  0  0
  1  8  1  0  0  0  0
  2  9  1  0  0  0  0
  3 10  1  0  0  0  0
  3 11  1  0  0  0  0
  5 12  1  0  0  0  0
  5 13  1  0  0  0  0
  6 14  1  0  0  0  0
  6 15  1  0  0  0  0
  6 16  1  0  0  0  0
M  END
>  <Alias name>
2-Methylthiolane

>  <Cp(liq,298)>   J/mol/K
172

$$$$
n-Butylmercaptan
  ChemBrain IXL

 15 14  0  0  0  0  0  0  0  0  1 V2000
    2.4355    2.9637    0.2348 C   0  0  0  0  0  0  0  0  0  0  0  0
    3.2931    4.2382    0.3567 C   0  0  0  0  0  0  0  0  0  0  0  0
    4.6336    4.0277   -0.3740 C   0  0  0  0  0  0  0  0  0  0  0  0
    5.4912    5.3023   -0.2519 C   0  0  0  0  0  0  0  0  0  0  0  0
    7.0714    5.0539   -1.1133 S   0  0  0  0  0  0  0  0  0  0  0  0
    7.6086    6.2566   -0.8677 H   0  0  0  0  0  0  0  0  0  0  0  0
    2.2474    2.7539   -0.8109 H   0  0  0  0  0  0  0  0  0  0  0  0
    2.9628    2.1297    0.6812 H   0  0  0  0  0  0  0  0  0  0  0  0
    1.4937    3.1119    0.7483 H   0  0  0  0  0  0  0  0  0  0  0  0
    2.7657    5.0722   -0.0896 H   0  0  0  0  0  0  0  0  0  0  0  0
    3.4810    4.4481    1.4024 H   0  0  0  0  0  0  0  0  0  0  0  0
    5.1610    3.1937    0.0724 H   0  0  0  0  0  0  0  0  0  0  0  0
    4.4457    3.8179   -1.4197 H   0  0  0  0  0  0  0  0  0  0  0  0
    4.9639    6.1363   -0.6984 H   0  0  0  0  0  0  0  0  0  0  0  0
    5.6792    5.5121    0.7938 H   0  0  0  0  0  0  0  0  0  0  0  0
  1  2  1  0  0  0  0
  2  3  1  0  0  0  0
  3  4  1  0  0  0  0
  4  5  1  0  0  0  0
  5  6  1  0  0  0  0
  1  7  1  0  0  0  0
  1  8  1  0  0  0  0
  1  9  1  0  0  0  0
  2 10  1  0  0  0  0
  2 11  1  0  0  0  0
  3 12  1  0  0  0  0
  3 13  1  0  0  0  0
  4 14  1  0  0  0  0
  4 15  1  0  0  0  0
M  END
>  <Alias name>
1-Butanethiol

>  <Cp(liq,298)>   J/mol/K
172.3

$$$$
Methylisopropylsulfide
  ChemBrain IXL

 15 14  0  0  0  0  0  0  0  0  1 V2000
    2.3925    4.5317    0.6755 C   0  0  0  0  0  0  0  0  0  0  0  0
    3.7942    5.5353    0.1015 S   0  0  0  0  0  0  0  0  0  0  0  0
    5.0919    4.2740    0.2648 C   0  0  0  0  0  0  0  0  0  0  0  0
    6.4486    4.8763   -0.1489 C   0  0  0  0  0  0  0  0  0  0  0  0
    4.7620    3.0765   -0.6473 C   0  0  0  0  0  0  0  0  0  0  0  0
    2.2670    3.6786    0.0203 H   0  0  0  0  0  0  0  0  0  0  0  0
    2.5843    4.1871    1.6842 H   0  0  0  0  0  0  0  0  0  0  0  0
    1.4907    5.1313    0.6643 H   0  0  0  0  0  0  0  0  0  0  0  0
    5.1437    3.9404    1.2939 H   0  0  0  0  0  0  0  0  0  0  0  0
    6.6816    5.7164    0.4936 H   0  0  0  0  0  0  0  0  0  0  0  0
    6.3961    5.2120   -1.1772 H   0  0  0  0  0  0  0  0  0  0  0  0
    7.2217    4.1238   -0.0538 H   0  0  0  0  0  0  0  0  0  0  0  0
    5.5453    2.3332   -0.5648 H   0  0  0  0  0  0  0  0  0  0  0  0
    3.8179    2.6411   -0.3441 H   0  0  0  0  0  0  0  0  0  0  0  0
    4.6909    3.4136   -1.6741 H   0  0  0  0  0  0  0  0  0  0  0  0
  1  2  1  0  0  0  0
  2  3  1  0  0  0  0
  3  4  1  0  0  0  0
  3  5  1  0  0  0  0
  1  6  1  0  0  0  0
  1  7  1  0  0  0  0
  1  8  1  0  0  0  0
  3  9  1  0  0  0  0
  4 10  1  0  0  0  0
  4 11  1  0  0  0  0
  4 12  1  0  0  0  0
  5 13  1  0  0  0  0
  5 14  1  0  0  0  0
  5 15  1  0  0  0  0
M  END
>  <Alias name>
Isopropyl methyl sulfide

>  <Cp(liq,298)>   J/mol/K
172.38

$$$$
Diethylether
  ChemBrain IXL

 15 14  0  0  0  0  0  0  0  0  1 V2000
    2.4787    3.7180    0.3718 C   0  0  0  0  0  0  0  0  0  0  0  0
    3.5158    4.7891   -0.0179 C   0  0  0  0  0  0  0  0  0  0  0  0
    4.8635    4.2032    0.0205 O   0  0  0  0  0  0  0  0  0  0  0  0
    5.9523    5.1254   -0.3329 C   0  0  0  0  0  0  0  0  0  0  0  0
    7.3005    4.3836   -0.2515 C   0  0  0  0  0  0  0  0  0  0  0  0
    2.5330    2.8942   -0.3244 H   0  0  0  0  0  0  0  0  0  0  0  0
    2.6876    3.3607    1.3694 H   0  0  0  0  0  0  0  0  0  0  0  0
    1.4886    4.1485    0.3436 H   0  0  0  0  0  0  0  0  0  0  0  0
    3.3069    5.1464   -1.0155 H   0  0  0  0  0  0  0  0  0  0  0  0
    3.4614    5.6130    0.6783 H   0  0  0  0  0  0  0  0  0  0  0  0
    5.9571    5.9575    0.3557 H   0  0  0  0  0  0  0  0  0  0  0  0
    5.8025    5.4909   -1.3381 H   0  0  0  0  0  0  0  0  0  0  0  0
    7.4503    4.0182    0.7537 H   0  0  0  0  0  0  0  0  0  0  0  0
    7.2958    3.5516   -0.9401 H   0  0  0  0  0  0  0  0  0  0  0  0
    8.1005    5.0612   -0.5112 H   0  0  0  0  0  0  0  0  0  0  0  0
  1  2  1  0  0  0  0
  2  3  1  0  0  0  0
  3  4  1  0  0  0  0
  4  5  1  0  0  0  0
  1  6  1  0  0  0  0
  1  7  1  0  0  0  0
  1  8  1  0  0  0  0
  2  9  1  0  0  0  0
  2 10  1  0  0  0  0
  4 11  1  0  0  0  0
  4 12  1  0  0  0  0
  5 13  1  0  0  0  0
  5 14  1  0  0  0  0
  5 15  1  0  0  0  0
M  END
>  <Alias name>
Ethyl ether

>  <Cp(liq,298)>   J/mol/K
172.5

$$$$
Ethylene-1,2-diamine
  ChemBrain IXL

 12 11  0  0  0  0  0  0  0  0  1 V2000
    3.4127    2.8033   -0.0975 C   0  0  0  0  0  0  0  0  0  0  0  0
    4.1587    4.1515   -0.1167 C   0  0  0  0  0  0  0  0  0  0  0  0
    1.9846    3.0371    0.1607 N   0  0  0  0  0  0  0  0  0  0  0  0
    5.5868    3.9177   -0.3749 N   0  0  0  0  0  0  0  0  0  0  0  0
    1.4961    2.1543    0.1731 H   0  0  0  0  0  0  0  0  0  0  0  0
    1.8746    3.4949    1.0531 H   0  0  0  0  0  0  0  0  0  0  0  0
    5.9688    3.3325    0.3530 H   0  0  0  0  0  0  0  0  0  0  0  0
    6.0753    4.8005   -0.3877 H   0  0  0  0  0  0  0  0  0  0  0  0
    3.5307    2.3118   -1.0553 H   0  0  0  0  0  0  0  0  0  0  0  0
    3.8226    2.1750    0.6836 H   0  0  0  0  0  0  0  0  0  0  0  0
    4.0407    4.6431    0.8411 H   0  0  0  0  0  0  0  0  0  0  0  0
    3.7488    4.7798   -0.8978 H   0  0  0  0  0  0  0  0  0  0  0  0
  1  2  1  0  0  0  0
  1  3  1  0  0  0  0
  2  4  1  0  0  0  0
  3  5  1  0  0  0  0
  3  6  1  0  0  0  0
  4  7  1  0  0  0  0
  4  8  1  0  0  0  0
  1  9  1  0  0  0  0
  1 10  1  0  0  0  0
  2 11  1  0  0  0  0
  2 12  1  0  0  0  0
M  END
>  <Alias name>
1,2-Diaminoethane

>  <Cp(liq,298)>   J/mol/K
172.6

$$$$
Methylpropionate
  ChemBrain IXL

 14 13  0  0  0  0  0  0  0  0  1 V2000
    3.6242    4.4952    0.2809 C   0  0  0  0  0  0  0  0  0  0  0  0
    3.8186    3.0892    0.7003 C   0  0  0  0  0  0  0  0  0  0  0  0
    2.8527    2.3611    0.8597 O   0  0  0  0  0  0  0  0  0  0  0  0
    5.1754    2.5700    0.9248 O   0  0  0  0  0  0  0  0  0  0  0  0
    6.2568    3.5403    0.7011 C   0  0  0  0  0  0  0  0  0  0  0  0
    2.2817    4.6282   -0.4637 C   0  0  0  0  0  0  0  0  0  0  0  0
    3.6173    5.1349    1.1548 H   0  0  0  0  0  0  0  0  0  0  0  0
    4.4325    4.7908   -0.3765 H   0  0  0  0  0  0  0  0  0  0  0  0
    6.1244    4.3873    1.3629 H   0  0  0  0  0  0  0  0  0  0  0  0
    6.2314    3.8784   -0.3274 H   0  0  0  0  0  0  0  0  0  0  0  0
    7.2112    3.0700    0.9032 H   0  0  0  0  0  0  0  0  0  0  0  0
    1.4739    4.3270    0.1918 H   0  0  0  0  0  0  0  0  0  0  0  0
    2.1367    5.6582   -0.7654 H   0  0  0  0  0  0  0  0  0  0  0  0
    2.2909    3.9930   -1.3408 H   0  0  0  0  0  0  0  0  0  0  0  0
  1  2  1  0  0  0  0
  2  3  2  0  0  0  0
  2  4  1  0  0  0  0
  4  5  1  0  0  0  0
  1  6  1  0  0  0  0
  1  7  1  0  0  0  0
  1  8  1  0  0  0  0
  5  9  1  0  0  0  0
  5 10  1  0  0  0  0
  5 11  1  0  0  0  0
  6 12  1  0  0  0  0
  6 13  1  0  0  0  0
  6 14  1  0  0  0  0
M  END
>  <Alias name>
Methyl propanoate

>  <Cp(liq,298)>   J/mol/K
172.74

$$$$
1,1,2-Trichlorotrifluoroethane
  ChemBrain IXL

  8  7  0  0  0  0  0  0  0  0  1 V2000
    3.3586    3.0928    0.3624 C   0  0  0  0  0  0  0  0  0  0  0  0
    4.1136    4.2129   -0.3793 C   0  0  0  0  0  0  0  0  0  0  0  0
    2.0188    3.2759    0.2171 F   0  0  0  0  0  0  0  0  0  0  0  0
    3.8203    1.5109   -0.3210 Cl  0  0  0  0  0  0  0  0  0  0  0  0
    3.7804    3.1379    2.0953 Cl  0  0  0  0  0  0  0  0  0  0  0  0
    3.7616    5.4188    0.1417 F   0  0  0  0  0  0  0  0  0  0  0  0
    3.6918    4.1678   -2.1121 Cl  0  0  0  0  0  0  0  0  0  0  0  0
    5.4533    4.0299   -0.2339 F   0  0  0  0  0  0  0  0  0  0  0  0
  1  2  1  0  0  0  0
  1  3  1  0  0  0  0
  1  4  1  0  0  0  0
  1  5  1  0  0  0  0
  2  6  1  0  0  0  0
  2  7  1  0  0  0  0
  2  8  1  0  0  0  0
M  END
>  <Alias name>
Freon 113

>  <Cp(liq,298)>   J/mol/K
172.8

$$$$
1,2-Dibromopropane
  ChemBrain IXL

 11 10  0  0  0  0  0  0  0  0  1 V2000
    3.3051    3.4900    0.4391 C   0  0  0  0  0  0  0  0  0  0  0  0
    4.1680    2.3968   -0.2203 C   0  0  0  0  0  0  0  0  0  0  0  0
    5.6823    2.0047    0.9085 Br  0  0  0  0  0  0  0  0  0  0  0  0
    4.3547    5.0939    0.6562 Br  0  0  0  0  0  0  0  0  0  0  0  0
    2.0861    3.7909   -0.4543 C   0  0  0  0  0  0  0  0  0  0  0  0
    2.9661    3.1465    1.4086 H   0  0  0  0  0  0  0  0  0  0  0  0
    4.5171    2.7451   -1.1846 H   0  0  0  0  0  0  0  0  0  0  0  0
    3.5752    1.5002   -0.3534 H   0  0  0  0  0  0  0  0  0  0  0  0
    1.4970    2.8903   -0.5764 H   0  0  0  0  0  0  0  0  0  0  0  0
    1.4795    4.5590    0.0093 H   0  0  0  0  0  0  0  0  0  0  0  0
    2.4251    4.1347   -1.4237 H   0  0  0  0  0  0  0  0  0  0  0  0
  1  2  1  0  0  0  0
  2  3  1  0  0  0  0
  1  4  1  0  0  0  0
  1  5  1  0  0  0  0
  1  6  1  0  0  0  0
  2  7  1  0  0  0  0
  2  8  1  0  0  0  0
  5  9  1  0  0  0  0
  5 10  1  0  0  0  0
  5 11  1  0  0  0  0
M  END
>  <Alias name>
1,2-Dibromopropane

>  <Cp(liq,298)>   J/mol/K
172.8

$$$$
3-Methyltetrahydrothiophene
  ChemBrain IXL

 16 16  0  0  0  0  0  0  0  0  1 V2000
    3.6101    3.7097   -0.3735 C   0  0  0  0  0  0  0  0  0  0  0  0
    4.0167    2.3890    0.3625 C   0  0  0  0  0  0  0  0  0  0  0  0
    4.6473    4.7445    0.0572 C   0  0  0  0  0  0  0  0  0  0  0  0
    2.1911    4.1539    0.0316 C   0  0  0  0  0  0  0  0  0  0  0  0
    5.5004    2.2000    0.0559 C   0  0  0  0  0  0  0  0  0  0  0  0
    6.2367    3.8623    0.1137 S   0  0  0  0  0  0  0  0  0  0  0  0
    3.6648    3.5600   -1.4446 H   0  0  0  0  0  0  0  0  0  0  0  0
    3.4385    1.5486   -0.0007 H   0  0  0  0  0  0  0  0  0  0  0  0
    3.8751    2.5092    1.4295 H   0  0  0  0  0  0  0  0  0  0  0  0
    4.6862    5.6042   -0.6001 H   0  0  0  0  0  0  0  0  0  0  0  0
    4.3959    5.0608    1.0620 H   0  0  0  0  0  0  0  0  0  0  0  0
    1.4781    3.3916   -0.2569 H   0  0  0  0  0  0  0  0  0  0  0  0
    2.1504    4.2988    1.1041 H   0  0  0  0  0  0  0  0  0  0  0  0
    1.9475    5.0835   -0.4678 H   0  0  0  0  0  0  0  0  0  0  0  0
    5.9905    1.5176    0.7390 H   0  0  0  0  0  0  0  0  0  0  0  0
    5.5795    1.8260   -0.9574 H   0  0  0  0  0  0  0  0  0  0  0  0
  1  2  1  0  0  0  0
  1  3  1  0  0  0  0
  1  4  1  0  0  0  0
  2  5  1  0  0  0  0
  3  6  1  0  0  0  0
  5  6  1  0  0  0  0
  1  7  1  0  0  0  0
  2  8  1  0  0  0  0
  2  9  1  0  0  0  0
  3 10  1  0  0  0  0
  3 11  1  0  0  0  0
  4 12  1  0  0  0  0
  4 13  1  0  0  0  0
  4 14  1  0  0  0  0
  5 15  1  0  0  0  0
  5 16  1  0  0  0  0
M  END
>  <Alias name>
3-Methylthiolane

>  <Cp(liq,298)>   J/mol/K
172.85

$$$$
Thiophenol
  ChemBrain IXL

 13 13  0  0  0  0  0  0  0  0  1 V2000
    2.9899    2.8283   -0.9697 C   0  0  0  0  0  0  0  0  0  0  0  0
    2.6704    4.1604   -1.2334 C   0  0  0  0  0  0  0  0  0  0  0  0
    3.4004    5.1852   -0.6309 C   0  0  0  0  0  0  0  0  0  0  0  0
    4.4498    4.8779    0.2352 C   0  0  0  0  0  0  0  0  0  0  0  0
    4.7693    3.5458    0.4989 C   0  0  0  0  0  0  0  0  0  0  0  0
    4.0394    2.5210   -0.1035 C   0  0  0  0  0  0  0  0  0  0  0  0
    6.1363    3.1456    1.6271 S   0  0  0  0  0  0  0  0  0  0  0  0
    6.5020    4.3989    1.9290 H   0  0  0  0  0  0  0  0  0  0  0  0
    2.4232    2.0327   -1.4374 H   0  0  0  0  0  0  0  0  0  0  0  0
    1.8557    4.3989   -1.9058 H   0  0  0  0  0  0  0  0  0  0  0  0
    3.1523    6.2193   -0.8357 H   0  0  0  0  0  0  0  0  0  0  0  0
    5.0165    5.6735    0.7030 H   0  0  0  0  0  0  0  0  0  0  0  0
    4.2874    1.4869    0.1012 H   0  0  0  0  0  0  0  0  0  0  0  0
  1  2  4  0  0  0  0
  2  3  4  0  0  0  0
  3  4  4  0  0  0  0
  4  5  4  0  0  0  0
  5  6  4  0  0  0  0
  6  1  4  0  0  0  0
  5  7  1  0  0  0  0
  7  8  1  0  0  0  0
  1  9  1  0  0  0  0
  2 10  1  0  0  0  0
  3 11  1  0  0  0  0
  4 12  1  0  0  0  0
  6 13  1  0  0  0  0
M  END
>  <Alias name>
Benzenethiol

>  <Cp(liq,298)>   J/mol/K
173.22

$$$$
N-Methylpyrazole
  ChemBrain IXL

 12 12  0  0  0  0  0  0  0  0  1 V2000
    4.3166    2.6541    0.1750 C   0  0  0  0  0  0  0  0  0  0  0  0
    3.6030    3.6418    0.1408 C   0  0  0  0  0  0  0  0  0  0  0  0
    5.5992    3.0812    0.2331 C   0  0  0  0  0  0  0  0  0  0  0  0
    5.5787    4.2680    0.2305 N   0  0  0  0  0  0  0  0  0  0  0  0
    4.3634    4.6875    0.1745 N   0  0  0  0  0  0  0  0  0  0  0  0
    3.9238    6.0769    0.1559 C   0  0  0  0  0  0  0  0  0  0  0  0
    3.9571    1.5975    0.1601 H   0  0  0  0  0  0  0  0  0  0  0  0
    2.5182    3.6193    0.0910 H   0  0  0  0  0  0  0  0  0  0  0  0
    6.4886    2.4300    0.2745 H   0  0  0  0  0  0  0  0  0  0  0  0
    2.8871    6.1290    0.4388 H   0  0  0  0  0  0  0  0  0  0  0  0
    4.5193    6.6515    0.8586 H   0  0  0  0  0  0  0  0  0  0  0  0
    4.0454    6.4804   -0.8453 H   0  0  0  0  0  0  0  0  0  0  0  0
  1  2  2  0  0  0  0
  1  3  1  0  0  0  0
  3  4  2  0  0  0  0
  4  5  1  0  0  0  0
  5  2  1  0  0  0  0
  5  6  1  0  0  0  0
  1  7  1  0  0  0  0
  2  8  1  0  0  0  0
  3  9  1  0  0  0  0
  6 10  1  0  0  0  0
  6 11  1  0  0  0  0
  6 12  1  0  0  0  0
M  END
>  <Alias name>
1-Methyl-1H-pyrazole

>  <Cp(liq,298)>   J/mol/K
173.28

$$$$
4-Fluorotoluene
  ChemBrain IXL

 15 15  0  0  0  0  0  0  0  0  1 V2000
    4.2883    2.5241   -0.7328 C   0  0  0  0  0  0  0  0  0  0  0  0
    3.2720    3.3227   -0.2080 C   0  0  0  0  0  0  0  0  0  0  0  0
    3.5158    4.6673    0.0724 C   0  0  0  0  0  0  0  0  0  0  0  0
    4.7760    5.2133   -0.1720 C   0  0  0  0  0  0  0  0  0  0  0  0
    5.7924    4.4148   -0.6968 C   0  0  0  0  0  0  0  0  0  0  0  0
    5.5485    3.0702   -0.9772 C   0  0  0  0  0  0  0  0  0  0  0  0
    6.5394    2.2917   -1.4888 F   0  0  0  0  0  0  0  0  0  0  0  0
    2.4376    5.5144    0.6292 C   0  0  0  0  0  0  0  0  0  0  0  0
    4.0990    1.4803   -0.9505 H   0  0  0  0  0  0  0  0  0  0  0  0
    2.2936    2.8987   -0.0183 H   0  0  0  0  0  0  0  0  0  0  0  0
    4.9654    6.2572    0.0457 H   0  0  0  0  0  0  0  0  0  0  0  0
    6.7707    4.8387   -0.8865 H   0  0  0  0  0  0  0  0  0  0  0  0
    1.6248    4.8858    0.9714 H   0  0  0  0  0  0  0  0  0  0  0  0
    2.8239    6.0899    1.4614 H   0  0  0  0  0  0  0  0  0  0  0  0
    2.0749    6.1876   -0.1377 H   0  0  0  0  0  0  0  0  0  0  0  0
  1  2  4  0  0  0  0
  2  3  4  0  0  0  0
  3  4  4  0  0  0  0
  4  5  4  0  0  0  0
  5  6  4  0  0  0  0
  6  1  4  0  0  0  0
  6  7  1  0  0  0  0
  3  8  1  0  0  0  0
  1  9  1  0  0  0  0
  2 10  1  0  0  0  0
  4 11  1  0  0  0  0
  5 12  1  0  0  0  0
  8 13  1  0  0  0  0
  8 14  1  0  0  0  0
  8 15  1  0  0  0  0
M  END
>  <Alias name>
4-Fluorotoluene

>  <Cp(liq,298)>   J/mol/K
173.7

$$$$
1,2-Dibromotetrafluoroethane
  ChemBrain IXL

  8  7  0  0  0  0  0  0  0  0  1 V2000
    2.9278    3.2407    0.5364 C   0  0  0  0  0  0  0  0  0  0  0  0
    4.0098    3.1567   -0.5576 C   0  0  0  0  0  0  0  0  0  0  0  0
    2.6571    1.4939    1.3085 Br  0  0  0  0  0  0  0  0  0  0  0  0
    3.3288    4.1073    1.5049 F   0  0  0  0  0  0  0  0  0  0  0  0
    1.7629    3.6800   -0.0109 F   0  0  0  0  0  0  0  0  0  0  0  0
    4.2806    4.9036   -1.3297 Br  0  0  0  0  0  0  0  0  0  0  0  0
    3.6089    2.2902   -1.5261 F   0  0  0  0  0  0  0  0  0  0  0  0
    5.1748    2.7175   -0.0103 F   0  0  0  0  0  0  0  0  0  0  0  0
  1  2  1  0  0  0  0
  1  3  1  0  0  0  0
  1  4  1  0  0  0  0
  1  5  1  0  0  0  0
  2  6  1  0  0  0  0
  2  7  1  0  0  0  0
  2  8  1  0  0  0  0
M  END
>  <Alias name>
1,2-Dibromotetrafluoroethane

>  <Cp(liq,298)>   J/mol/K
173.8

$$$$
Pentanal
  ChemBrain IXL

 16 15  0  0  0  0  0  0  0  0  1 V2000
    2.1137    3.5129    0.6252 C   0  0  0  0  0  0  0  0  0  0  0  0
    3.4951    3.0803    0.0967 C   0  0  0  0  0  0  0  0  0  0  0  0
    4.3770    4.3262   -0.1165 C   0  0  0  0  0  0  0  0  0  0  0  0
    5.7588    3.8934   -0.6452 C   0  0  0  0  0  0  0  0  0  0  0  0
    6.6063    5.0896   -0.8500 C   0  0  0  0  0  0  0  0  0  0  0  0
    7.7460    4.9654   -1.2670 O   0  0  0  0  0  0  0  0  0  0  0  0
    1.4942    2.6373    0.7749 H   0  0  0  0  0  0  0  0  0  0  0  0
    2.2345    4.0348    1.5664 H   0  0  0  0  0  0  0  0  0  0  0  0
    1.6416    4.1704   -0.0943 H   0  0  0  0  0  0  0  0  0  0  0  0
    3.3741    2.5584   -0.8445 H   0  0  0  0  0  0  0  0  0  0  0  0
    3.9670    2.4228    0.8161 H   0  0  0  0  0  0  0  0  0  0  0  0
    4.4978    4.8482    0.8247 H   0  0  0  0  0  0  0  0  0  0  0  0
    3.9049    4.9838   -0.8360 H   0  0  0  0  0  0  0  0  0  0  0  0
    5.6378    3.3714   -1.5863 H   0  0  0  0  0  0  0  0  0  0  0  0
    6.2306    3.2357    0.0743 H   0  0  0  0  0  0  0  0  0  0  0  0
    6.2147    6.0752   -0.6297 H   0  0  0  0  0  0  0  0  0  0  0  0
  1  2  1  0  0  0  0
  2  3  1  0  0  0  0
  3  4  1  0  0  0  0
  4  5  1  0  0  0  0
  5  6  2  0  0  0  0
  1  7  1  0  0  0  0
  1  8  1  0  0  0  0
  1  9  1  0  0  0  0
  2 10  1  0  0  0  0
  2 11  1  0  0  0  0
  3 12  1  0  0  0  0
  3 13  1  0  0  0  0
  4 14  1  0  0  0  0
  4 15  1  0  0  0  0
  5 16  1  0  0  0  0
M  END
>  <Alias name>
n-Valeraldehyde

>  <Cp(liq,298)>   J/mol/K
174.39

$$$$
2,3-Dimethyl-2-butene
  ChemBrain IXL

 18 17  0  0  0  0  0  0  0  0  1 V2000
    2.2008    3.1847   -0.1295 C   0  0  0  0  0  0  0  0  0  0  0  0
    3.4247    4.0073   -0.0038 C   0  0  0  0  0  0  0  0  0  0  0  0
    4.6234    3.4202    0.0259 C   0  0  0  0  0  0  0  0  0  0  0  0
    4.7283    1.9469   -0.0668 C   0  0  0  0  0  0  0  0  0  0  0  0
    5.8473    4.2428    0.1516 C   0  0  0  0  0  0  0  0  0  0  0  0
    3.3198    5.4806    0.0890 C   0  0  0  0  0  0  0  0  0  0  0  0
    2.4701    2.1358   -0.1382 H   0  0  0  0  0  0  0  0  0  0  0  0
    1.5454    3.3821    0.7098 H   0  0  0  0  0  0  0  0  0  0  0  0
    1.6913    3.4343   -1.0519 H   0  0  0  0  0  0  0  0  0  0  0  0
    5.7673    1.6530    0.0163 H   0  0  0  0  0  0  0  0  0  0  0  0
    4.1595    1.4932    0.7354 H   0  0  0  0  0  0  0  0  0  0  0  0
    4.3347    1.6162   -1.0201 H   0  0  0  0  0  0  0  0  0  0  0  0
    5.5780    5.2917    0.1596 H   0  0  0  0  0  0  0  0  0  0  0  0
    6.5030    4.0448   -0.6872 H   0  0  0  0  0  0  0  0  0  0  0  0
    6.3564    3.9937    1.0745 H   0  0  0  0  0  0  0  0  0  0  0  0
    2.2805    5.7743    0.0088 H   0  0  0  0  0  0  0  0  0  0  0  0
    3.8862    5.9342   -0.7150 H   0  0  0  0  0  0  0  0  0  0  0  0
    3.7161    5.8115    1.0410 H   0  0  0  0  0  0  0  0  0  0  0  0
  1  2  1  0  0  0  0
  2  3  2  0  0  0  0
  3  4  1  0  0  0  0
  3  5  1  0  0  0  0
  2  6  1  0  0  0  0
  1  7  1  0  0  0  0
  1  8  1  0  0  0  0
  1  9  1  0  0  0  0
  4 10  1  0  0  0  0
  4 11  1  0  0  0  0
  4 12  1  0  0  0  0
  5 13  1  0  0  0  0
  5 14  1  0  0  0  0
  5 15  1  0  0  0  0
  6 16  1  0  0  0  0
  6 17  1  0  0  0  0
  6 18  1  0  0  0  0
M  END
>  <Alias name>
Tetramethylethene

>  <Cp(liq,298)>   J/mol/K
174.68

$$$$
t-Butylmercaptan
  ChemBrain IXL

 15 14  0  0  0  0  0  0  0  0  1 V2000
    3.8442    3.4222    0.0703 C   0  0  0  0  0  0  0  0  0  0  0  0
    5.4816    3.8897    0.7042 S   0  0  0  0  0  0  0  0  0  0  0  0
    3.6695    3.9741   -1.3578 C   0  0  0  0  0  0  0  0  0  0  0  0
    2.7523    4.0099    0.9852 C   0  0  0  0  0  0  0  0  0  0  0  0
    3.7220    1.8863    0.0460 C   0  0  0  0  0  0  0  0  0  0  0  0
    5.3384    5.2198    0.6278 H   0  0  0  0  0  0  0  0  0  0  0  0
    2.6935    3.6955   -1.7356 H   0  0  0  0  0  0  0  0  0  0  0  0
    4.4368    3.5611   -2.0008 H   0  0  0  0  0  0  0  0  0  0  0  0
    3.7553    5.0536   -1.3407 H   0  0  0  0  0  0  0  0  0  0  0  0
    1.7763    3.7314    0.6074 H   0  0  0  0  0  0  0  0  0  0  0  0
    2.8381    5.0894    1.0024 H   0  0  0  0  0  0  0  0  0  0  0  0
    2.8750    3.6220    1.9889 H   0  0  0  0  0  0  0  0  0  0  0  0
    3.8448    1.4984    1.0497 H   0  0  0  0  0  0  0  0  0  0  0  0
    2.7460    1.6077   -0.3318 H   0  0  0  0  0  0  0  0  0  0  0  0
    4.4894    1.4733   -0.5970 H   0  0  0  0  0  0  0  0  0  0  0  0
  1  2  1  0  0  0  0
  1  3  1  0  0  0  0
  1  4  1  0  0  0  0
  1  5  1  0  0  0  0
  2  6  1  0  0  0  0
  3  7  1  0  0  0  0
  3  8  1  0  0  0  0
  3  9  1  0  0  0  0
  4 10  1  0  0  0  0
  4 11  1  0  0  0  0
  4 12  1  0  0  0  0
  5 13  1  0  0  0  0
  5 14  1  0  0  0  0
  5 15  1  0  0  0  0
M  END
>  <Alias name>
t-Butylmercaptan

>  <Cp(liq,298)>   J/mol/K
174.9

$$$$
Dimethylacetamide
  ChemBrain IXL

 15 14  0  0  0  0  0  0  0  0  1 V2000
    2.1919    3.1162    0.5018 C   0  0  0  0  0  0  0  0  0  0  0  0
    3.5791    2.8165   -0.0990 C   0  0  0  0  0  0  0  0  0  0  0  0
    3.8067    1.7244   -0.5930 O   0  0  0  0  0  0  0  0  0  0  0  0
    4.6282    3.8464   -0.0770 N   0  0  0  0  0  0  0  0  0  0  0  0
    4.3541    5.1624    0.5182 C   0  0  0  0  0  0  0  0  0  0  0  0
    5.9515    3.5602   -0.6501 C   0  0  0  0  0  0  0  0  0  0  0  0
    1.9069    2.3146    1.1671 H   0  0  0  0  0  0  0  0  0  0  0  0
    1.4656    3.1995   -0.2933 H   0  0  0  0  0  0  0  0  0  0  0  0
    2.2309    4.0444    1.0524 H   0  0  0  0  0  0  0  0  0  0  0  0
    3.4591    5.5771    0.0782 H   0  0  0  0  0  0  0  0  0  0  0  0
    4.2144    5.0536    1.5836 H   0  0  0  0  0  0  0  0  0  0  0  0
    5.1873    5.8233    0.3300 H   0  0  0  0  0  0  0  0  0  0  0  0
    6.0567    2.4957   -0.7993 H   0  0  0  0  0  0  0  0  0  0  0  0
    6.0507    4.0681   -1.5981 H   0  0  0  0  0  0  0  0  0  0  0  0
    6.7192    3.9066    0.0260 H   0  0  0  0  0  0  0  0  0  0  0  0
  1  2  1  0  0  0  0
  2  3  2  0  0  0  0
  2  4  1  0  0  0  0
  4  5  1  0  0  0  0
  4  6  1  0  0  0  0
  1  7  1  0  0  0  0
  1  8  1  0  0  0  0
  1  9  1  0  0  0  0
  5 10  1  0  0  0  0
  5 11  1  0  0  0  0
  5 12  1  0  0  0  0
  6 13  1  0  0  0  0
  6 14  1  0  0  0  0
  6 15  1  0  0  0  0
M  END
>  <Alias name>
Dimethylacetamide

>  <Cp(liq,298)>   J/mol/K
175.6

$$$$
1,3-Propyleneglycol
  ChemBrain IXL

 13 12  0  0  0  0  0  0  0  0  1 V2000
    3.4536    3.4248    0.0576 C   0  0  0  0  0  0  0  0  0  0  0  0
    4.3022    4.6892    0.2941 C   0  0  0  0  0  0  0  0  0  0  0  0
    5.7163    4.4736   -0.2791 C   0  0  0  0  0  0  0  0  0  0  0  0
    6.5256    5.6797   -0.0533 O   0  0  0  0  0  0  0  0  0  0  0  0
    2.1048    3.6307    0.6044 O   0  0  0  0  0  0  0  0  0  0  0  0
    7.4480    5.6299   -0.3893 H   0  0  0  0  0  0  0  0  0  0  0  0
    1.4923    2.8694    0.4967 H   0  0  0  0  0  0  0  0  0  0  0  0
    3.3861    3.2289   -1.0054 H   0  0  0  0  0  0  0  0  0  0  0  0
    3.9184    2.5805    0.5515 H   0  0  0  0  0  0  0  0  0  0  0  0
    4.3695    4.8851    1.3570 H   0  0  0  0  0  0  0  0  0  0  0  0
    3.8374    5.5335   -0.1998 H   0  0  0  0  0  0  0  0  0  0  0  0
    6.1812    3.6293    0.2148 H   0  0  0  0  0  0  0  0  0  0  0  0
    5.6490    4.2778   -1.3421 H   0  0  0  0  0  0  0  0  0  0  0  0
  1  2  1  0  0  0  0
  2  3  1  0  0  0  0
  3  4  1  0  0  0  0
  1  5  1  0  0  0  0
  4  6  1  0  0  0  0
  5  7  1  0  0  0  0
  1  8  1  0  0  0  0
  1  9  1  0  0  0  0
  2 10  1  0  0  0  0
  2 11  1  0  0  0  0
  3 12  1  0  0  0  0
  3 13  1  0  0  0  0
M  END
>  <Alias name>
Propan-1,3-diol

>  <Cp(liq,298)>   J/mol/K
176.4

$$$$
2-Methoxyethanol
  ChemBrain IXL

 13 12  0  0  0  0  0  0  0  0  1 V2000
    7.0318    3.7703    0.5685 C   0  0  0  0  0  0  0  0  0  0  0  0
    5.7946    4.5559    0.4528 O   0  0  0  0  0  0  0  0  0  0  0  0
    4.6693    3.8537   -0.1811 C   0  0  0  0  0  0  0  0  0  0  0  0
    3.4462    4.7890   -0.2365 C   0  0  0  0  0  0  0  0  0  0  0  0
    2.3210    4.0870   -0.8703 O   0  0  0  0  0  0  0  0  0  0  0  0
    1.4940    4.6126   -0.9476 H   0  0  0  0  0  0  0  0  0  0  0  0
    6.8434    2.8856    1.1642 H   0  0  0  0  0  0  0  0  0  0  0  0
    7.3665    3.4762   -0.4186 H   0  0  0  0  0  0  0  0  0  0  0  0
    7.7971    4.3702    1.0453 H   0  0  0  0  0  0  0  0  0  0  0  0
    4.4230    2.9712    0.3964 H   0  0  0  0  0  0  0  0  0  0  0  0
    4.9462    3.5616   -1.1865 H   0  0  0  0  0  0  0  0  0  0  0  0
    3.6925    5.6714   -0.8139 H   0  0  0  0  0  0  0  0  0  0  0  0
    3.1693    5.0810    0.7689 H   0  0  0  0  0  0  0  0  0  0  0  0
  1  2  1  0  0  0  0
  2  3  1  0  0  0  0
  3  4  1  0  0  0  0
  4  5  1  0  0  0  0
  5  6  1  0  0  0  0
  1  7  1  0  0  0  0
  1  8  1  0  0  0  0
  1  9  1  0  0  0  0
  3 10  1  0  0  0  0
  3 11  1  0  0  0  0
  4 12  1  0  0  0  0
  4 13  1  0  0  0  0
M  END
>  <Alias name>
Methyl cellosolve

>  <Cp(liq,298)>   J/mol/K
176.4

$$$$
1-Bromo-2-chlorobenzene
  ChemBrain IXL

 12 12  0  0  0  0  0  0  0  0  1 V2000
    3.8523    3.2409    0.0306 C   0  0  0  0  0  0  0  0  0  0  0  0
    3.8443    4.6358    0.0181 C   0  0  0  0  0  0  0  0  0  0  0  0
    5.0483    5.3402    0.0040 C   0  0  0  0  0  0  0  0  0  0  0  0
    6.2604    4.6497    0.0022 C   0  0  0  0  0  0  0  0  0  0  0  0
    6.2685    3.2547    0.0147 C   0  0  0  0  0  0  0  0  0  0  0  0
    5.0645    2.5503    0.0288 C   0  0  0  0  0  0  0  0  0  0  0  0
    5.0371    7.2691   -0.0132 Br  0  0  0  0  0  0  0  0  0  0  0  0
    2.2941    5.5189    0.0204 Cl  0  0  0  0  0  0  0  0  0  0  0  0
    2.9176    2.6940    0.0416 H   0  0  0  0  0  0  0  0  0  0  0  0
    7.1951    5.1965   -0.0087 H   0  0  0  0  0  0  0  0  0  0  0  0
    7.2095    2.7187    0.0133 H   0  0  0  0  0  0  0  0  0  0  0  0
    5.0707    1.4674    0.0385 H   0  0  0  0  0  0  0  0  0  0  0  0
  1  2  4  0  0  0  0
  2  3  4  0  0  0  0
  3  4  4  0  0  0  0
  4  5  4  0  0  0  0
  5  6  4  0  0  0  0
  6  1  4  0  0  0  0
  3  7  1  0  0  0  0
  2  8  1  0  0  0  0
  1  9  1  0  0  0  0
  4 10  1  0  0  0  0
  5 11  1  0  0  0  0
  6 12  1  0  0  0  0
M  END
>  <Alias name>
Bromo-2-chlorobenzene

>  <Cp(liq,298)>   J/mol/K
176.9

$$$$
1-Butanol
  ChemBrain IXL

 15 14  0  0  0  0  0  0  0  0  1 V2000
    2.1958    3.6217    1.0266 C   0  0  0  0  0  0  0  0  0  0  0  0
    3.4105    4.4949    0.6566 C   0  0  0  0  0  0  0  0  0  0  0  0
    4.4008    3.6671   -0.1854 C   0  0  0  0  0  0  0  0  0  0  0  0
    5.6155    4.5403   -0.5554 C   0  0  0  0  0  0  0  0  0  0  0  0
    6.5601    3.7507   -1.3587 O   0  0  0  0  0  0  0  0  0  0  0  0
    2.5274    2.7673    1.5979 H   0  0  0  0  0  0  0  0  0  0  0  0
    1.5018    4.2019    1.6166 H   0  0  0  0  0  0  0  0  0  0  0  0
    1.7071    3.2841    0.1247 H   0  0  0  0  0  0  0  0  0  0  0  0
    3.8993    4.8326    1.5585 H   0  0  0  0  0  0  0  0  0  0  0  0
    3.0789    5.3494    0.0853 H   0  0  0  0  0  0  0  0  0  0  0  0
    3.9120    3.3295   -1.0873 H   0  0  0  0  0  0  0  0  0  0  0  0
    4.7324    2.8126    0.3859 H   0  0  0  0  0  0  0  0  0  0  0  0
    6.1044    4.8778    0.3465 H   0  0  0  0  0  0  0  0  0  0  0  0
    5.2839    5.3948   -1.1266 H   0  0  0  0  0  0  0  0  0  0  0  0
    7.3422    4.2160   -1.6310 H   0  0  0  0  0  0  0  0  0  0  0  0
  1  2  1  0  0  0  0
  2  3  1  0  0  0  0
  3  4  1  0  0  0  0
  4  5  1  0  0  0  0
  1  6  1  0  0  0  0
  1  7  1  0  0  0  0
  1  8  1  0  0  0  0
  2  9  1  0  0  0  0
  2 10  1  0  0  0  0
  3 11  1  0  0  0  0
  3 12  1  0  0  0  0
  4 13  1  0  0  0  0
  4 14  1  0  0  0  0
  5 15  1  0  0  0  0
M  END
>  <Alias name>
1-Butanol

>  <Cp(liq,298)>   J/mol/K
177.16

$$$$
Methylenecyclohexane
  ChemBrain IXL

 19 19  0  0  0  0  0  0  0  0  1 V2000
    3.3850    2.6359    0.0832 C   0  0  0  0  0  0  0  0  0  0  0  0
    4.8152    2.8835   -0.4345 C   0  0  0  0  0  0  0  0  0  0  0  0
    5.3046    4.1853    0.0718 C   0  0  0  0  0  0  0  0  0  0  0  0
    4.4683    5.3976   -0.0736 C   0  0  0  0  0  0  0  0  0  0  0  0
    3.0445    5.1039    0.4374 C   0  0  0  0  0  0  0  0  0  0  0  0
    2.4963    3.8460   -0.2639 C   0  0  0  0  0  0  0  0  0  0  0  0
    6.5005    4.2659    0.6598 C   0  0  0  0  0  0  0  0  0  0  0  0
    3.4082    2.5014    1.1576 H   0  0  0  0  0  0  0  0  0  0  0  0
    2.9813    1.7458   -0.3833 H   0  0  0  0  0  0  0  0  0  0  0  0
    5.4674    2.0923   -0.0859 H   0  0  0  0  0  0  0  0  0  0  0  0
    4.8099    2.8963   -1.5174 H   0  0  0  0  0  0  0  0  0  0  0  0
    4.4254    5.6835   -1.1174 H   0  0  0  0  0  0  0  0  0  0  0  0
    4.8999    6.2054    0.5044 H   0  0  0  0  0  0  0  0  0  0  0  0
    2.4016    5.9477    0.2197 H   0  0  0  0  0  0  0  0  0  0  0  0
    3.0721    4.9376    1.5073 H   0  0  0  0  0  0  0  0  0  0  0  0
    2.4991    4.0002   -1.3359 H   0  0  0  0  0  0  0  0  0  0  0  0
    1.4838    3.6582    0.0712 H   0  0  0  0  0  0  0  0  0  0  0  0
    6.8586    5.2184    1.0303 H   0  0  0  0  0  0  0  0  0  0  0  0
    7.1124    3.3787    0.7662 H   0  0  0  0  0  0  0  0  0  0  0  0
  1  2  1  0  0  0  0
  2  3  1  0  0  0  0
  3  4  1  0  0  0  0
  4  5  1  0  0  0  0
  5  6  1  0  0  0  0
  6  1  1  0  0  0  0
  3  7  2  0  0  0  0
  1  8  1  0  0  0  0
  1  9  1  0  0  0  0
  2 10  1  0  0  0  0
  2 11  1  0  0  0  0
  4 12  1  0  0  0  0
  4 13  1  0  0  0  0
  5 14  1  0  0  0  0
  5 15  1  0  0  0  0
  6 16  1  0  0  0  0
  6 17  1  0  0  0  0
  7 18  1  0  0  0  0
  7 19  1  0  0  0  0
M  END
>  <Alias name>
Methylenecyclohexane

>  <Cp(liq,298)>   J/mol/K
177.4

$$$$
Butyric acid
  ChemBrain IXL

 14 13  0  0  0  0  0  0  0  0  1 V2000
    3.3826    3.5833    0.3727 C   0  0  0  0  0  0  0  0  0  0  0  0
    4.1623    4.6429   -0.4301 C   0  0  0  0  0  0  0  0  0  0  0  0
    5.4676    4.0236   -0.9664 C   0  0  0  0  0  0  0  0  0  0  0  0
    6.6327    4.8800   -1.2315 O   0  0  0  0  0  0  0  0  0  0  0  0
    5.5341    2.8228   -1.1713 O   0  0  0  0  0  0  0  0  0  0  0  0
    2.0773    4.2026    0.9087 C   0  0  0  0  0  0  0  0  0  0  0  0
    3.9863    3.2430    1.2010 H   0  0  0  0  0  0  0  0  0  0  0  0
    3.1473    2.7469   -0.2688 H   0  0  0  0  0  0  0  0  0  0  0  0
    4.3976    5.4793    0.2115 H   0  0  0  0  0  0  0  0  0  0  0  0
    3.5585    4.9833   -1.2583 H   0  0  0  0  0  0  0  0  0  0  0  0
    7.3990    4.4249   -1.5603 H   0  0  0  0  0  0  0  0  0  0  0  0
    1.4736    4.5430    0.0804 H   0  0  0  0  0  0  0  0  0  0  0  0
    2.3125    5.0389    1.5503 H   0  0  0  0  0  0  0  0  0  0  0  0
    1.5309    3.4600    1.4711 H   0  0  0  0  0  0  0  0  0  0  0  0
  1  2  1  0  0  0  0
  2  3  1  0  0  0  0
  3  4  1  0  0  0  0
  3  5  2  0  0  0  0
  1  6  1  0  0  0  0
  1  7  1  0  0  0  0
  1  8  1  0  0  0  0
  2  9  1  0  0  0  0
  2 10  1  0  0  0  0
  4 11  1  0  0  0  0
  6 12  1  0  0  0  0
  6 13  1  0  0  0  0
  6 14  1  0  0  0  0
M  END
>  <Alias name>
Butanoic acid

>  <Cp(liq,298)>   J/mol/K
177.7

$$$$
Cyclohexanecarbonitrile
  ChemBrain IXL

 19 19  0  0  0  0  0  0  0  0  1 V2000
    2.5371    4.5545   -0.3974 C   0  0  0  0  0  0  0  0  0  0  0  0
    3.1373    5.3060    0.8079 C   0  0  0  0  0  0  0  0  0  0  0  0
    4.6420    5.5432    0.5688 C   0  0  0  0  0  0  0  0  0  0  0  0
    5.3563    4.1869    0.4005 C   0  0  0  0  0  0  0  0  0  0  0  0
    4.7559    3.4353   -0.8049 C   0  0  0  0  0  0  0  0  0  0  0  0
    3.2512    3.1983   -0.5657 C   0  0  0  0  0  0  0  0  0  0  0  0
    6.8598    4.4244    0.1606 C   0  0  0  0  0  0  0  0  0  0  0  0
    7.9897    4.6029   -0.0196 N   0  0  0  0  0  0  0  0  0  0  0  0
    2.6703    5.1464   -1.2945 H   0  0  0  0  0  0  0  0  0  0  0  0
    1.4806    4.3876   -0.2288 H   0  0  0  0  0  0  0  0  0  0  0  0
    2.6360    6.2586    0.9253 H   0  0  0  0  0  0  0  0  0  0  0  0
    3.0033    4.7145    1.7052 H   0  0  0  0  0  0  0  0  0  0  0  0
    5.0632    6.0703    1.4158 H   0  0  0  0  0  0  0  0  0  0  0  0
    4.7760    6.1356   -0.3279 H   0  0  0  0  0  0  0  0  0  0  0  0
    5.2231    3.5950    1.2976 H   0  0  0  0  0  0  0  0  0  0  0  0
    5.2570    2.4826   -0.9223 H   0  0  0  0  0  0  0  0  0  0  0  0
    4.8899    4.0267   -1.7023 H   0  0  0  0  0  0  0  0  0  0  0  0
    2.8298    2.6712   -1.4126 H   0  0  0  0  0  0  0  0  0  0  0  0
    3.1172    2.6060    0.3311 H   0  0  0  0  0  0  0  0  0  0  0  0
  1  2  1  0  0  0  0
  2  3  1  0  0  0  0
  3  4  1  0  0  0  0
  4  5  1  0  0  0  0
  5  6  1  0  0  0  0
  6  1  1  0  0  0  0
  7  8  3  0  0  0  0
  7  4  1  0  0  0  0
  1  9  1  0  0  0  0
  1 10  1  0  0  0  0
  2 11  1  0  0  0  0
  2 12  1  0  0  0  0
  3 13  1  0  0  0  0
  3 14  1  0  0  0  0
  4 15  1  0  0  0  0
  5 16  1  0  0  0  0
  5 17  1  0  0  0  0
  6 18  1  0  0  0  0
  6 19  1  0  0  0  0
M  END
>  <Alias name>
Cyclohexanecarbonitrile

>  <Cp(liq,298)>   J/mol/K
177.8

$$$$
Benzaldehyde
  ChemBrain IXL

 14 14  0  0  0  0  0  0  0  0  1 V2000
    2.5187    3.2828    0.0283 C   0  0  0  0  0  0  0  0  0  0  0  0
    2.4547    4.6763    0.0382 C   0  0  0  0  0  0  0  0  0  0  0  0
    3.6292    5.4286    0.0160 C   0  0  0  0  0  0  0  0  0  0  0  0
    4.8678    4.7874   -0.0161 C   0  0  0  0  0  0  0  0  0  0  0  0
    4.9317    3.3939   -0.0260 C   0  0  0  0  0  0  0  0  0  0  0  0
    3.7572    2.6416   -0.0038 C   0  0  0  0  0  0  0  0  0  0  0  0
    6.2457    2.7137   -0.0600 C   0  0  0  0  0  0  0  0  0  0  0  0
    7.2729    3.3717   -0.0794 O   0  0  0  0  0  0  0  0  0  0  0  0
    1.6068    2.6987    0.0455 H   0  0  0  0  0  0  0  0  0  0  0  0
    1.4932    5.1740    0.0631 H   0  0  0  0  0  0  0  0  0  0  0  0
    3.5796    6.5104    0.0237 H   0  0  0  0  0  0  0  0  0  0  0  0
    5.7796    5.3715   -0.0333 H   0  0  0  0  0  0  0  0  0  0  0  0
    3.8069    1.5598   -0.0115 H   0  0  0  0  0  0  0  0  0  0  0  0
    6.2954    1.6319   -0.0678 H   0  0  0  0  0  0  0  0  0  0  0  0
  1  2  4  0  0  0  0
  2  3  4  0  0  0  0
  3  4  4  0  0  0  0
  4  5  4  0  0  0  0
  5  6  4  0  0  0  0
  6  1  4  0  0  0  0
  5  7  1  0  0  0  0
  7  8  2  0  0  0  0
  1  9  1  0  0  0  0
  2 10  1  0  0  0  0
  3 11  1  0  0  0  0
  4 12  1  0  0  0  0
  6 13  1  0  0  0  0
  7 14  1  0  0  0  0
M  END
>  <Alias name>
Benzaldehyde

>  <Cp(liq,298)>   J/mol/K
177.9

$$$$
Methylvinyldichlorosilane
  ChemBrain IXL

 12 11  0  0  0  0  0  0  0  0  1 V2000
    3.2260    3.3571    0.1049 C   0  0  0  0  0  0  0  0  0  0  0  0
    5.0604    3.6666   -0.0246 Si  0  0  0  0  0  0  0  0  0  0  0  0
    5.3717    5.4977   -0.1872 C   0  0  0  0  0  0  0  0  0  0  0  0
    5.9841    2.9690    1.6428 Cl  0  0  0  0  0  0  0  0  0  0  0  0
    5.7941    2.7081   -1.6562 Cl  0  0  0  0  0  0  0  0  0  0  0  0
    2.7768    2.2317    0.6654 C   0  0  0  0  0  0  0  0  0  0  0  0
    2.5251    4.0904   -0.2746 H   0  0  0  0  0  0  0  0  0  0  0  0
    4.9801    6.0091    0.6834 H   0  0  0  0  0  0  0  0  0  0  0  0
    4.8789    5.8700   -1.0767 H   0  0  0  0  0  0  0  0  0  0  0  0
    6.4370    5.6774   -0.2626 H   0  0  0  0  0  0  0  0  0  0  0  0
    1.7115    2.0522    0.7405 H   0  0  0  0  0  0  0  0  0  0  0  0
    3.4776    1.4983    1.0450 H   0  0  0  0  0  0  0  0  0  0  0  0
  1  2  1  0  0  0  0
  2  3  1  0  0  0  0
  2  4  1  0  0  0  0
  2  5  1  0  0  0  0
  1  6  2  0  0  0  0
  1  7  1  0  0  0  0
  3  8  1  0  0  0  0
  3  9  1  0  0  0  0
  3 10  1  0  0  0  0
  6 11  1  0  0  0  0
  6 12  1  0  0  0  0
M  END
>  <Alias name>
Methylvinyldichlorosilane

>  <Cp(liq,298)>   J/mol/K
177.9

$$$$
2,5-Dimethylthiophene
  ChemBrain IXL

 15 15  0  0  0  0  0  0  0  0  1 V2000
    4.0960    3.5417    0.0616 C   0  0  0  0  0  0  0  0  0  0  0  0
    3.5743    4.6889    0.0511 C   0  0  0  0  0  0  0  0  0  0  0  0
    5.5266    3.5779    0.0155 C   0  0  0  0  0  0  0  0  0  0  0  0
    5.9900    4.7576   -0.0268 C   0  0  0  0  0  0  0  0  0  0  0  0
    4.7522    5.9105   -0.0147 S   0  0  0  0  0  0  0  0  0  0  0  0
    2.0735    4.9254    0.0926 C   0  0  0  0  0  0  0  0  0  0  0  0
    7.4771    5.0865   -0.0814 C   0  0  0  0  0  0  0  0  0  0  0  0
    3.4970    2.6234    0.1023 H   0  0  0  0  0  0  0  0  0  0  0  0
    6.1709    2.6844    0.0158 H   0  0  0  0  0  0  0  0  0  0  0  0
    1.5535    3.9773    0.1020 H   0  0  0  0  0  0  0  0  0  0  0  0
    1.8153    5.4799    0.9917 H   0  0  0  0  0  0  0  0  0  0  0  0
    1.7681    5.4883   -0.7864 H   0  0  0  0  0  0  0  0  0  0  0  0
    7.6076    6.1505   -0.0942 H   0  0  0  0  0  0  0  0  0  0  0  0
    7.9183    4.6608   -0.9855 H   0  0  0  0  0  0  0  0  0  0  0  0
    7.9805    4.6745    0.7964 H   0  0  0  0  0  0  0  0  0  0  0  0
  1  2  2  0  0  0  0
  1  3  1  0  0  0  0
  3  4  2  0  0  0  0
  4  5  1  0  0  0  0
  5  2  1  0  0  0  0
  2  6  1  0  0  0  0
  4  7  1  0  0  0  0
  1  8  1  0  0  0  0
  3  9  1  0  0  0  0
  6 10  1  0  0  0  0
  6 11  1  0  0  0  0
  6 12  1  0  0  0  0
  7 13  1  0  0  0  0
  7 14  1  0  0  0  0
  7 15  1  0  0  0  0
M  END
>  <Alias name>
2,5-Dimethylthiophene

>  <Cp(liq,298)>   J/mol/K
178.32

$$$$
cis-2-Hexene
  ChemBrain IXL

 18 17  0  0  0  0  0  0  0  0  1 V2000
    2.7241    2.8159    0.1530 C   0  0  0  0  0  0  0  0  0  0  0  0
    2.4780    4.2782    0.0593 C   0  0  0  0  0  0  0  0  0  0  0  0
    3.5050    5.1319   -0.0457 C   0  0  0  0  0  0  0  0  0  0  0  0
    4.9009    4.6251   -0.0695 C   0  0  0  0  0  0  0  0  0  0  0  0
    5.8791    5.8104   -0.1960 C   0  0  0  0  0  0  0  0  0  0  0  0
    7.3275    5.2816   -0.2205 C   0  0  0  0  0  0  0  0  0  0  0  0
    3.7885    2.6232    0.1210 H   0  0  0  0  0  0  0  0  0  0  0  0
    2.3182    2.4411    1.0843 H   0  0  0  0  0  0  0  0  0  0  0  0
    2.2424    2.3153   -0.6775 H   0  0  0  0  0  0  0  0  0  0  0  0
    1.4636    4.6555    0.0759 H   0  0  0  0  0  0  0  0  0  0  0  0
    3.3165    6.1961   -0.1136 H   0  0  0  0  0  0  0  0  0  0  0  0
    5.0293    3.9603   -0.9151 H   0  0  0  0  0  0  0  0  0  0  0  0
    5.1049    4.0859    0.8475 H   0  0  0  0  0  0  0  0  0  0  0  0
    5.7521    6.4752    0.6494 H   0  0  0  0  0  0  0  0  0  0  0  0
    5.6764    6.3496   -1.1130 H   0  0  0  0  0  0  0  0  0  0  0  0
    8.0144    6.1142   -0.3093 H   0  0  0  0  0  0  0  0  0  0  0  0
    7.4550    4.6167   -1.0660 H   0  0  0  0  0  0  0  0  0  0  0  0
    7.5306    4.7423    0.6966 H   0  0  0  0  0  0  0  0  0  0  0  0
  1  2  1  0  0  0  0
  2  3  2  0  0  0  0
  3  4  1  0  0  0  0
  4  5  1  0  0  0  0
  5  6  1  0  0  0  0
  1  7  1  0  0  0  0
  1  8  1  0  0  0  0
  1  9  1  0  0  0  0
  2 10  1  0  0  0  0
  3 11  1  0  0  0  0
  4 12  1  0  0  0  0
  4 13  1  0  0  0  0
  5 14  1  0  0  0  0
  5 15  1  0  0  0  0
  6 16  1  0  0  0  0
  6 17  1  0  0  0  0
  6 18  1  0  0  0  0
M  END
>  <Alias name>
cis-2-Hexene

>  <Cp(liq,298)>   J/mol/K
178.36

$$$$
1,1,2,2-Tetrachloro-1,2-difluoroethane
  ChemBrain IXL

  8  7  0  0  0  0  0  0  0  0  1 V2000
    3.6657    3.2074    0.5600 C   0  0  0  0  0  0  0  0  0  0  0  0
    1.9741    3.6528    0.9107 Cl  0  0  0  0  0  0  0  0  0  0  0  0
    3.7408    1.4921    0.0758 Cl  0  0  0  0  0  0  0  0  0  0  0  0
    4.4245    3.3982    1.6724 F   0  0  0  0  0  0  0  0  0  0  0  0
    4.2020    4.0884   -0.5850 C   0  0  0  0  0  0  0  0  0  0  0  0
    4.1267    5.8038   -0.1008 Cl  0  0  0  0  0  0  0  0  0  0  0  0
    5.8935    3.6431   -0.9356 Cl  0  0  0  0  0  0  0  0  0  0  0  0
    3.4431    3.8976   -1.6973 F   0  0  0  0  0  0  0  0  0  0  0  0
  1  2  1  0  0  0  0
  1  3  1  0  0  0  0
  1  4  1  0  0  0  0
  5  6  1  0  0  0  0
  5  7  1  0  0  0  0
  5  8  1  0  0  0  0
  5  1  1  0  0  0  0
M  END
>  <Alias name>
1,1,2,2-Tetrachloro-1,2-difluoroethane

>  <Cp(liq,298)>   J/mol/K
178.7

$$$$
Aniline
  ChemBrain IXL

 14 14  0  0  0  0  0  0  0  0  1 V2000
    5.8030    3.0153    0.0000 C   0  0  0  0  0  0  0  0  0  0  0  0
    6.2677    4.3306    0.0001 C   0  0  0  0  0  0  0  0  0  0  0  0
    5.3609    5.3907    0.0002 C   0  0  0  0  0  0  0  0  0  0  0  0
    3.9894    5.1354    0.0002 C   0  0  0  0  0  0  0  0  0  0  0  0
    3.5248    3.8201    0.0001 C   0  0  0  0  0  0  0  0  0  0  0  0
    4.4316    2.7600    0.0000 C   0  0  0  0  0  0  0  0  0  0  0  0
    2.1484    3.5639    0.0002 N   0  0  0  0  0  0  0  0  0  0  0  0
    1.8123    2.6125    0.0002 H   0  0  0  0  0  0  0  0  0  0  0  0
    1.4925    4.3307    0.0001 H   0  0  0  0  0  0  0  0  0  0  0  0
    6.5070    2.1923   -0.0001 H   0  0  0  0  0  0  0  0  0  0  0  0
    7.3324    4.5288    0.0001 H   0  0  0  0  0  0  0  0  0  0  0  0
    5.7216    6.4119    0.0003 H   0  0  0  0  0  0  0  0  0  0  0  0
    3.2854    5.9584    0.0003 H   0  0  0  0  0  0  0  0  0  0  0  0
    4.0709    1.7389   -0.0001 H   0  0  0  0  0  0  0  0  0  0  0  0
  1  2  4  0  0  0  0
  2  3  4  0  0  0  0
  3  4  4  0  0  0  0
  4  5  4  0  0  0  0
  5  6  4  0  0  0  0
  6  1  4  0  0  0  0
  5  7  1  0  0  0  0
  7  8  1  0  0  0  0
  7  9  1  0  0  0  0
  1 10  1  0  0  0  0
  2 11  1  0  0  0  0
  3 12  1  0  0  0  0
  4 13  1  0  0  0  0
  6 14  1  0  0  0  0
M  END
>  <Alias name>
Aniline

>  <Cp(liq,298)>   J/mol/K
178.7

$$$$
Benzofuran
  ChemBrain IXL

 15 16  0  0  0  0  0  0  0  0  1 V2000
    2.8971    3.4519    0.7397 C   0  0  0  0  0  0  0  0  0  0  0  0
    2.5427    4.8000    0.6221 C   0  0  0  0  0  0  0  0  0  0  0  0
    3.5057    5.7366    0.1892 C   0  0  0  0  0  0  0  0  0  0  0  0
    4.8052    5.2894   -0.1243 C   0  0  0  0  0  0  0  0  0  0  0  0
    5.1265    4.0403   -0.0166 C   0  0  0  0  0  0  0  0  0  0  0  0
    4.2053    3.0585    0.4172 C   0  0  0  0  0  0  0  0  0  0  0  0
    6.4718    3.8909   -0.3910 C   0  0  0  0  0  0  0  0  0  0  0  0
    6.9497    5.0095   -0.7167 C   0  0  0  0  0  0  0  0  0  0  0  0
    5.9497    6.0264   -0.5857 O   0  0  0  0  0  0  0  0  0  0  0  0
    2.1634    2.7179    1.0785 H   0  0  0  0  0  0  0  0  0  0  0  0
    1.5287    5.1170    0.8649 H   0  0  0  0  0  0  0  0  0  0  0  0
    3.2463    6.7909    0.0986 H   0  0  0  0  0  0  0  0  0  0  0  0
    4.4979    2.0129    0.5012 H   0  0  0  0  0  0  0  0  0  0  0  0
    7.0505    2.9253   -0.4036 H   0  0  0  0  0  0  0  0  0  0  0  0
    8.0124    5.1489   -1.0554 H   0  0  0  0  0  0  0  0  0  0  0  0
  1  2  4  0  0  0  0
  2  3  4  0  0  0  0
  3  4  4  0  0  0  0
  4  5  4  0  0  0  0
  5  6  4  0  0  0  0
  6  1  4  0  0  0  0
  5  7  1  0  0  0  0
  7  8  2  0  0  0  0
  8  9  1  0  0  0  0
  9  4  1  0  0  0  0
  1 10  1  0  0  0  0
  2 11  1  0  0  0  0
  3 12  1  0  0  0  0
  6 13  1  0  0  0  0
  7 14  1  0  0  0  0
  8 15  1  0  0  0  0
M  END
>  <Alias name>
Benzo[b]furan

>  <Cp(liq,298)>   J/mol/K
178.7

$$$$
Isopentyliodide
  ChemBrain IXL

 17 16  0  0  0  0  0  0  0  0  1 V2000
    3.4865    4.0722    0.6694 C   0  0  0  0  0  0  0  0  0  0  0  0
    4.4622    4.7664   -0.3005 C   0  0  0  0  0  0  0  0  0  0  0  0
    5.7868    3.9803   -0.3467 C   0  0  0  0  0  0  0  0  0  0  0  0
    7.1411    4.9539   -1.6552 I   0  0  0  0  0  0  0  0  0  0  0  0
    2.1724    4.8743    0.7377 C   0  0  0  0  0  0  0  0  0  0  0  0
    3.1918    2.6452    0.1678 C   0  0  0  0  0  0  0  0  0  0  0  0
    3.9313    4.0235    1.6556 H   0  0  0  0  0  0  0  0  0  0  0  0
    4.6534    5.7762    0.0409 H   0  0  0  0  0  0  0  0  0  0  0  0
    4.0258    4.7968   -1.2913 H   0  0  0  0  0  0  0  0  0  0  0  0
    5.5982    2.9757   -0.7045 H   0  0  0  0  0  0  0  0  0  0  0  0
    6.2146    3.9351    0.6472 H   0  0  0  0  0  0  0  0  0  0  0  0
    1.4865    4.3862    1.4190 H   0  0  0  0  0  0  0  0  0  0  0  0
    2.3795    5.8770    1.0906 H   0  0  0  0  0  0  0  0  0  0  0  0
    1.7278    4.9233   -0.2486 H   0  0  0  0  0  0  0  0  0  0  0  0
    4.1129    2.0765    0.1356 H   0  0  0  0  0  0  0  0  0  0  0  0
    2.4932    2.1632    0.8405 H   0  0  0  0  0  0  0  0  0  0  0  0
    2.7622    2.6931   -0.8252 H   0  0  0  0  0  0  0  0  0  0  0  0
  1  2  1  0  0  0  0
  2  3  1  0  0  0  0
  3  4  1  0  0  0  0
  1  5  1  0  0  0  0
  1  6  1  0  0  0  0
  1  7  1  0  0  0  0
  2  8  1  0  0  0  0
  2  9  1  0  0  0  0
  3 10  1  0  0  0  0
  3 11  1  0  0  0  0
  5 12  1  0  0  0  0
  5 13  1  0  0  0  0
  5 14  1  0  0  0  0
  6 15  1  0  0  0  0
  6 16  1  0  0  0  0
  6 17  1  0  0  0  0
M  END
>  <Alias name>
Isopentyliodide

>  <Cp(liq,298)>   J/mol/K
178.7

$$$$
N-Methylpropionamide
  ChemBrain IXL

 15 14  0  0  0  0  0  0  0  0  1 V2000
    4.7892    3.3329   -0.3361 C   0  0  0  0  0  0  0  0  0  0  0  0
    3.5836    4.1876   -0.1850 C   0  0  0  0  0  0  0  0  0  0  0  0
    6.0680    3.8947   -0.2213 N   0  0  0  0  0  0  0  0  0  0  0  0
    4.6688    2.1391   -0.5609 O   0  0  0  0  0  0  0  0  0  0  0  0
    2.3478    3.3016    0.0804 C   0  0  0  0  0  0  0  0  0  0  0  0
    6.2214    5.3371    0.0228 C   0  0  0  0  0  0  0  0  0  0  0  0
    6.8849    3.3088   -0.3065 H   0  0  0  0  0  0  0  0  0  0  0  0
    3.7250    4.8664    0.6470 H   0  0  0  0  0  0  0  0  0  0  0  0
    3.4301    4.7574   -1.0928 H   0  0  0  0  0  0  0  0  0  0  0  0
    2.2058    2.6217   -0.7507 H   0  0  0  0  0  0  0  0  0  0  0  0
    2.4992    2.7334    0.9899 H   0  0  0  0  0  0  0  0  0  0  0  0
    1.4710    3.9281    0.1880 H   0  0  0  0  0  0  0  0  0  0  0  0
    5.4403    5.8770   -0.4981 H   0  0  0  0  0  0  0  0  0  0  0  0
    7.1884    5.6634   -0.3392 H   0  0  0  0  0  0  0  0  0  0  0  0
    6.1488    5.5331    1.0854 H   0  0  0  0  0  0  0  0  0  0  0  0
  1  2  1  0  0  0  0
  1  3  1  0  0  0  0
  1  4  2  0  0  0  0
  2  5  1  0  0  0  0
  3  6  1  0  0  0  0
  3  7  1  0  0  0  0
  2  8  1  0  0  0  0
  2  9  1  0  0  0  0
  5 10  1  0  0  0  0
  5 11  1  0  0  0  0
  5 12  1  0  0  0  0
  6 13  1  0  0  0  0
  6 14  1  0  0  0  0
  6 15  1  0  0  0  0
M  END
>  <Alias name>
N-Methylpropionamide

>  <Cp(liq,298)>   J/mol/K
179

$$$$
1-Butylamine
  ChemBrain IXL

 16 15  0  0  0  0  0  0  0  0  1 V2000
    2.3885    4.2014    1.0935 C   0  0  0  0  0  0  0  0  0  0  0  0
    3.3109    4.6463   -0.0580 C   0  0  0  0  0  0  0  0  0  0  0  0
    4.6391    3.8685    0.0178 C   0  0  0  0  0  0  0  0  0  0  0  0
    5.5615    4.3135   -1.1337 C   0  0  0  0  0  0  0  0  0  0  0  0
    6.8284    3.5715   -1.0614 N   0  0  0  0  0  0  0  0  0  0  0  0
    2.1912    3.1430    1.0083 H   0  0  0  0  0  0  0  0  0  0  0  0
    2.8701    4.4029    2.0389 H   0  0  0  0  0  0  0  0  0  0  0  0
    1.4577    4.7466    1.0403 H   0  0  0  0  0  0  0  0  0  0  0  0
    2.8292    4.4449   -1.0034 H   0  0  0  0  0  0  0  0  0  0  0  0
    3.5081    5.7048    0.0272 H   0  0  0  0  0  0  0  0  0  0  0  0
    5.1207    4.0699    0.9632 H   0  0  0  0  0  0  0  0  0  0  0  0
    4.4418    2.8101   -0.0674 H   0  0  0  0  0  0  0  0  0  0  0  0
    5.0798    4.1120   -2.0792 H   0  0  0  0  0  0  0  0  0  0  0  0
    5.7588    5.3719   -1.0485 H   0  0  0  0  0  0  0  0  0  0  0  0
    7.4749    3.8833   -1.8683 H   0  0  0  0  0  0  0  0  0  0  0  0
    6.6311    2.5130   -1.1467 H   0  0  0  0  0  0  0  0  0  0  0  0
  1  2  1  0  0  0  0
  2  3  1  0  0  0  0
  3  4  1  0  0  0  0
  4  5  1  0  0  0  0
  1  6  1  0  0  0  0
  1  7  1  0  0  0  0
  1  8  1  0  0  0  0
  2  9  1  0  0  0  0
  2 10  1  0  0  0  0
  3 11  1  0  0  0  0
  3 12  1  0  0  0  0
  4 13  1  0  0  0  0
  4 14  1  0  0  0  0
  5 15  1  0  0  0  0
  5 16  1  0  0  0  0
M  END
>  <Alias name>
1-Butylamine

>  <Cp(liq,298)>   J/mol/K
179.2

$$$$
2-Cyano-2-methylpropane
  ChemBrain IXL

 15 14  0  0  0  0  0  0  0  0  1 V2000
    3.3835    2.3058    0.9023 C   0  0  0  0  0  0  0  0  0  0  0  0
    3.4936    3.6060    0.0826 C   0  0  0  0  0  0  0  0  0  0  0  0
    2.8877    4.7728    0.8864 C   0  0  0  0  0  0  0  0  0  0  0  0
    2.7269    3.4434   -1.2441 C   0  0  0  0  0  0  0  0  0  0  0  0
    4.9765    3.9022   -0.2141 C   0  0  0  0  0  0  0  0  0  0  0  0
    6.0909    4.1247   -0.4370 N   0  0  0  0  0  0  0  0  0  0  0  0
    3.9224    2.4200    1.8347 H   0  0  0  0  0  0  0  0  0  0  0  0
    2.3413    2.0977    1.1108 H   0  0  0  0  0  0  0  0  0  0  0  0
    3.8093    1.4858    0.3373 H   0  0  0  0  0  0  0  0  0  0  0  0
    1.8455    4.5647    1.0949 H   0  0  0  0  0  0  0  0  0  0  0  0
    3.4265    4.8871    1.8189 H   0  0  0  0  0  0  0  0  0  0  0  0
    2.9651    5.6867    0.3104 H   0  0  0  0  0  0  0  0  0  0  0  0
    3.1527    2.6234   -1.8091 H   0  0  0  0  0  0  0  0  0  0  0  0
    1.6847    3.2353   -1.0356 H   0  0  0  0  0  0  0  0  0  0  0  0
    2.8043    4.3573   -1.8202 H   0  0  0  0  0  0  0  0  0  0  0  0
  1  2  1  0  0  0  0
  2  3  1  0  0  0  0
  2  4  1  0  0  0  0
  5  6  3  0  0  0  0
  5  2  1  0  0  0  0
  1  7  1  0  0  0  0
  1  8  1  0  0  0  0
  1  9  1  0  0  0  0
  3 10  1  0  0  0  0
  3 11  1  0  0  0  0
  3 12  1  0  0  0  0
  4 13  1  0  0  0  0
  4 14  1  0  0  0  0
  4 15  1  0  0  0  0
M  END
>  <Alias name>
Pivalonitrile

>  <Cp(liq,298)>   J/mol/K
179.37

$$$$
1-Chloro-3-methylbutane
  ChemBrain IXL

 17 16  0  0  0  0  0  0  0  0  1 V2000
    2.9417    4.0889    0.2942 C   0  0  0  0  0  0  0  0  0  0  0  0
    4.2045    3.3509   -0.1958 C   0  0  0  0  0  0  0  0  0  0  0  0
    5.4654    4.1040    0.2820 C   0  0  0  0  0  0  0  0  0  0  0  0
    6.7227    3.3465   -0.1879 C   0  0  0  0  0  0  0  0  0  0  0  0
    1.4899    3.2007   -0.2401 Cl  0  0  0  0  0  0  0  0  0  0  0  0
    5.4748    5.5289   -0.3096 C   0  0  0  0  0  0  0  0  0  0  0  0
    2.9529    4.1447    1.3756 H   0  0  0  0  0  0  0  0  0  0  0  0
    2.9240    5.0891   -0.1187 H   0  0  0  0  0  0  0  0  0  0  0  0
    4.1993    3.3056   -1.2779 H   0  0  0  0  0  0  0  0  0  0  0  0
    4.2121    2.3455    0.2068 H   0  0  0  0  0  0  0  0  0  0  0  0
    5.4630    4.1621    1.3633 H   0  0  0  0  0  0  0  0  0  0  0  0
    7.6077    3.8728    0.1478 H   0  0  0  0  0  0  0  0  0  0  0  0
    6.7259    3.2879   -1.2693 H   0  0  0  0  0  0  0  0  0  0  0  0
    6.7181    2.3465    0.2278 H   0  0  0  0  0  0  0  0  0  0  0  0
    4.6006    6.0680    0.0314 H   0  0  0  0  0  0  0  0  0  0  0  0
    5.4645    5.4710   -1.3910 H   0  0  0  0  0  0  0  0  0  0  0  0
    6.3678    6.0483    0.0154 H   0  0  0  0  0  0  0  0  0  0  0  0
  1  2  1  0  0  0  0
  2  3  1  0  0  0  0
  3  4  1  0  0  0  0
  1  5  1  0  0  0  0
  3  6  1  0  0  0  0
  1  7  1  0  0  0  0
  1  8  1  0  0  0  0
  2  9  1  0  0  0  0
  2 10  1  0  0  0  0
  3 11  1  0  0  0  0
  4 12  1  0  0  0  0
  4 13  1  0  0  0  0
  4 14  1  0  0  0  0
  6 15  1  0  0  0  0
  6 16  1  0  0  0  0
  6 17  1  0  0  0  0
M  END
>  <Alias name>
Isopentyl chloride

>  <Cp(liq,298)>   J/mol/K
179.5

$$$$
Dimethylmalononitrile
  ChemBrain IXL

 13 12  0  0  0  0  0  0  0  0  1 V2000
    5.0921    3.5944    0.2995 C   0  0  0  0  0  0  0  0  0  0  0  0
    3.6292    3.4991   -0.1754 C   0  0  0  0  0  0  0  0  0  0  0  0
    3.2196    4.8245   -0.8464 C   0  0  0  0  0  0  0  0  0  0  0  0
    3.4923    2.3465   -1.1890 C   0  0  0  0  0  0  0  0  0  0  0  0
    3.3894    1.4803   -1.9507 N   0  0  0  0  0  0  0  0  0  0  0  0
    2.7129    3.2310    1.0342 C   0  0  0  0  0  0  0  0  0  0  0  0
    2.0243    3.0296    1.9431 N   0  0  0  0  0  0  0  0  0  0  0  0
    5.1883    4.4045    1.0119 H   0  0  0  0  0  0  0  0  0  0  0  0
    5.7361    3.7829   -0.5506 H   0  0  0  0  0  0  0  0  0  0  0  0
    5.3800    2.6629    0.7711 H   0  0  0  0  0  0  0  0  0  0  0  0
    3.3158    5.6346   -0.1340 H   0  0  0  0  0  0  0  0  0  0  0  0
    2.1915    4.7575   -1.1802 H   0  0  0  0  0  0  0  0  0  0  0  0
    3.8636    5.0129   -1.6964 H   0  0  0  0  0  0  0  0  0  0  0  0
  1  2  1  0  0  0  0
  2  3  1  0  0  0  0
  4  5  3  0  0  0  0
  6  7  3  0  0  0  0
  4  2  1  0  0  0  0
  6  2  1  0  0  0  0
  1  8  1  0  0  0  0
  1  9  1  0  0  0  0
  1 10  1  0  0  0  0
  3 11  1  0  0  0  0
  3 12  1  0  0  0  0
  3 13  1  0  0  0  0
M  END
>  <Alias name>
Dimethylmalononitrile

>  <Cp(liq,298)>   J/mol/K
179.5

$$$$
Piperidine
  ChemBrain IXL

 17 17  0  0  0  0  0  0  0  0  1 V2000
    2.8434    2.9423   -0.8406 C   0  0  0  0  0  0  0  0  0  0  0  0
    4.2989    3.1145   -1.3207 C   0  0  0  0  0  0  0  0  0  0  0  0
    5.2229    3.0287   -0.1678 N   0  0  0  0  0  0  0  0  0  0  0  0
    4.9348    4.1190    0.7906 C   0  0  0  0  0  0  0  0  0  0  0  0
    3.4977    3.9758    1.3318 C   0  0  0  0  0  0  0  0  0  0  0  0
    2.5085    4.0488    0.1644 C   0  0  0  0  0  0  0  0  0  0  0  0
    6.1735    3.1141   -0.4948 H   0  0  0  0  0  0  0  0  0  0  0  0
    2.1718    3.0069   -1.6877 H   0  0  0  0  0  0  0  0  0  0  0  0
    2.7327    1.9760   -0.3642 H   0  0  0  0  0  0  0  0  0  0  0  0
    4.5366    2.3313   -2.0297 H   0  0  0  0  0  0  0  0  0  0  0  0
    4.4095    4.0793   -1.8004 H   0  0  0  0  0  0  0  0  0  0  0  0
    5.6344    4.0655    1.6154 H   0  0  0  0  0  0  0  0  0  0  0  0
    5.0396    5.0747    0.2917 H   0  0  0  0  0  0  0  0  0  0  0  0
    3.2920    4.7763    2.0315 H   0  0  0  0  0  0  0  0  0  0  0  0
    3.3946    3.0216    1.8334 H   0  0  0  0  0  0  0  0  0  0  0  0
    2.5916    5.0140   -0.3198 H   0  0  0  0  0  0  0  0  0  0  0  0
    1.4993    3.9134    0.5328 H   0  0  0  0  0  0  0  0  0  0  0  0
  1  2  1  0  0  0  0
  2  3  1  0  0  0  0
  3  4  1  0  0  0  0
  4  5  1  0  0  0  0
  5  6  1  0  0  0  0
  6  1  1  0  0  0  0
  3  7  1  0  0  0  0
  1  8  1  0  0  0  0
  1  9  1  0  0  0  0
  2 10  1  0  0  0  0
  2 11  1  0  0  0  0
  4 12  1  0  0  0  0
  4 13  1  0  0  0  0
  5 14  1  0  0  0  0
  5 15  1  0  0  0  0
  6 16  1  0  0  0  0
  6 17  1  0  0  0  0
M  END
>  <Alias name>
Piperidine

>  <Cp(liq,298)>   J/mol/K
179.86

$$$$
1-Bromo-2-iodobenzene
  ChemBrain IXL

 12 12  0  0  0  0  0  0  0  0  1 V2000
    5.4213    3.6142   -0.0592 C   0  0  0  0  0  0  0  0  0  0  0  0
    4.0368    3.4435   -0.0592 C   0  0  0  0  0  0  0  0  0  0  0  0
    3.1970    4.5549    0.0143 C   0  0  0  0  0  0  0  0  0  0  0  0
    3.7416    5.8371    0.0876 C   0  0  0  0  0  0  0  0  0  0  0  0
    5.1261    6.0078    0.0875 C   0  0  0  0  0  0  0  0  0  0  0  0
    5.9660    4.8964    0.0141 C   0  0  0  0  0  0  0  0  0  0  0  0
    6.5827    2.0773   -0.1608 Br  0  0  0  0  0  0  0  0  0  0  0  0
    3.2091    1.4949   -0.1706 I   0  0  0  0  0  0  0  0  0  0  0  0
    2.1221    4.4223    0.0144 H   0  0  0  0  0  0  0  0  0  0  0  0
    3.0896    6.6999    0.1446 H   0  0  0  0  0  0  0  0  0  0  0  0
    5.5490    7.0033    0.1445 H   0  0  0  0  0  0  0  0  0  0  0  0
    7.0408    5.0290    0.0140 H   0  0  0  0  0  0  0  0  0  0  0  0
  1  2  4  0  0  0  0
  2  3  4  0  0  0  0
  3  4  4  0  0  0  0
  4  5  4  0  0  0  0
  5  6  4  0  0  0  0
  6  1  4  0  0  0  0
  1  7  1  0  0  0  0
  2  8  1  0  0  0  0
  3  9  1  0  0  0  0
  4 10  1  0  0  0  0
  5 11  1  0  0  0  0
  6 12  1  0  0  0  0
M  END
>  <Alias name>
2-Bromoiodobenzene

>  <Cp(liq,298)>   J/mol/K
179.9

$$$$
Chloroacetic acid
  ChemBrain IXL

  8  7  0  0  0  0  0  0  0  0  1 V2000
    3.8316    2.8292   -0.6460 C   0  0  0  0  0  0  0  0  0  0  0  0
    3.0198    3.7127    0.2204 C   0  0  0  0  0  0  0  0  0  0  0  0
    5.1433    3.2804   -1.1326 O   0  0  0  0  0  0  0  0  0  0  0  0
    3.4123    1.7264   -0.9564 O   0  0  0  0  0  0  0  0  0  0  0  0
    1.4918    2.8931    0.6402 Cl  0  0  0  0  0  0  0  0  0  0  0  0
    5.4086    4.1800   -0.8382 H   0  0  0  0  0  0  0  0  0  0  0  0
    3.5706    3.9355    1.1259 H   0  0  0  0  0  0  0  0  0  0  0  0
    2.8025    4.6339   -0.3059 H   0  0  0  0  0  0  0  0  0  0  0  0
  1  2  1  0  0  0  0
  1  3  1  0  0  0  0
  1  4  2  0  0  0  0
  2  5  1  0  0  0  0
  3  6  1  0  0  0  0
  2  7  1  0  0  0  0
  2  8  1  0  0  0  0
M  END
>  <Alias name>
Chloroacetic acid

>  <Cp(liq,298)>   J/mol/K
179.9

$$$$
N-Ethylacetamide
  ChemBrain IXL

 15 14  0  0  0  0  0  0  0  0  1 V2000
    7.0590    2.9780    0.2206 O   0  0  0  0  0  0  0  0  0  0  0  0
    6.1002    3.7263    0.1271 C   0  0  0  0  0  0  0  0  0  0  0  0
    4.8010    3.1963    0.0818 N   0  0  0  0  0  0  0  0  0  0  0  0
    3.6383    4.0936   -0.0283 C   0  0  0  0  0  0  0  0  0  0  0  0
    6.3110    5.1936    0.0618 C   0  0  0  0  0  0  0  0  0  0  0  0
    2.3403    3.2646    0.0307 C   0  0  0  0  0  0  0  0  0  0  0  0
    4.6636    2.1977    0.1246 H   0  0  0  0  0  0  0  0  0  0  0  0
    3.6506    4.8028    0.7902 H   0  0  0  0  0  0  0  0  0  0  0  0
    3.6824    4.6279   -0.9694 H   0  0  0  0  0  0  0  0  0  0  0  0
    5.3629    5.6893   -0.1008 H   0  0  0  0  0  0  0  0  0  0  0  0
    6.9835    5.4254   -0.7547 H   0  0  0  0  0  0  0  0  0  0  0  0
    6.7427    5.5379    0.9934 H   0  0  0  0  0  0  0  0  0  0  0  0
    2.3274    2.5554   -0.7875 H   0  0  0  0  0  0  0  0  0  0  0  0
    2.2953    2.7309    0.9719 H   0  0  0  0  0  0  0  0  0  0  0  0
    1.4859    3.9254   -0.0508 H   0  0  0  0  0  0  0  0  0  0  0  0
  1  2  2  0  0  0  0
  2  3  1  0  0  0  0
  3  4  1  0  0  0  0
  2  5  1  0  0  0  0
  4  6  1  0  0  0  0
  3  7  1  0  0  0  0
  4  8  1  0  0  0  0
  4  9  1  0  0  0  0
  5 10  1  0  0  0  0
  5 11  1  0  0  0  0
  5 12  1  0  0  0  0
  6 13  1  0  0  0  0
  6 14  1  0  0  0  0
  6 15  1  0  0  0  0
M  END
>  <Alias name>
Ethylacetamide

>  <Cp(liq,298)>   J/mol/K
179.9

$$$$
Isopropylmethylketone
  ChemBrain IXL

 16 15  0  0  0  0  0  0  0  0  1 V2000
    2.0617    4.3553   -0.3093 C   0  0  0  0  0  0  0  0  0  0  0  0
    3.4185    4.6809    0.1843 C   0  0  0  0  0  0  0  0  0  0  0  0
    4.4297    3.6101    0.3299 C   0  0  0  0  0  0  0  0  0  0  0  0
    3.9169    2.3240   -0.3465 C   0  0  0  0  0  0  0  0  0  0  0  0
    5.7460    4.0523   -0.3383 C   0  0  0  0  0  0  0  0  0  0  0  0
    3.7033    5.8320    0.4710 O   0  0  0  0  0  0  0  0  0  0  0  0
    2.1359    3.8636   -1.2713 H   0  0  0  0  0  0  0  0  0  0  0  0
    1.5695    3.6968    0.3957 H   0  0  0  0  0  0  0  0  0  0  0  0
    1.4869    5.2673   -0.4133 H   0  0  0  0  0  0  0  0  0  0  0  0
    4.6049    3.4197    1.3815 H   0  0  0  0  0  0  0  0  0  0  0  0
    4.6561    1.5399   -0.2385 H   0  0  0  0  0  0  0  0  0  0  0  0
    2.9909    2.0142    0.1219 H   0  0  0  0  0  0  0  0  0  0  0  0
    3.7434    2.5139   -1.3985 H   0  0  0  0  0  0  0  0  0  0  0  0
    6.1040    4.9586    0.1342 H   0  0  0  0  0  0  0  0  0  0  0  0
    5.5717    4.2385   -1.3909 H   0  0  0  0  0  0  0  0  0  0  0  0
    6.4873    3.2705   -0.2279 H   0  0  0  0  0  0  0  0  0  0  0  0
  1  2  1  0  0  0  0
  2  3  1  0  0  0  0
  3  4  1  0  0  0  0
  3  5  1  0  0  0  0
  2  6  2  0  0  0  0
  1  7  1  0  0  0  0
  1  8  1  0  0  0  0
  1  9  1  0  0  0  0
  3 10  1  0  0  0  0
  4 11  1  0  0  0  0
  4 12  1  0  0  0  0
  4 13  1  0  0  0  0
  5 14  1  0  0  0  0
  5 15  1  0  0  0  0
  5 16  1  0  0  0  0
M  END
>  <Alias name>
3-Methyl-2-butanone

>  <Cp(liq,298)>   J/mol/K
180

$$$$
Sulfolane
  ChemBrain IXL

 15 15  0  0  0  0  0  0  0  0  1 V2000
    2.6929    3.0813   -0.3366 C   0  0  0  0  0  0  0  0  0  0  0  0
    2.7933    4.4718    0.3589 C   0  0  0  0  0  0  0  0  0  0  0  0
    4.1352    2.3568   -0.0619 C   0  0  0  0  0  0  0  0  0  0  0  0
    4.4420    4.9039    0.1652 S   0  0  0  0  0  0  0  0  0  0  0  0
    5.2052    3.4539   -0.3424 C   0  0  0  0  0  0  0  0  0  0  0  0
    4.9655    5.3602    1.4152 O   0  0  0  0  0  0  0  0  0  0  0  0
    4.6049    5.9064   -0.8413 O   0  0  0  0  0  0  0  0  0  0  0  0
    2.5571    3.2183   -1.4022 H   0  0  0  0  0  0  0  0  0  0  0  0
    1.8773    2.4990    0.0737 H   0  0  0  0  0  0  0  0  0  0  0  0
    2.1208    5.2127   -0.0553 H   0  0  0  0  0  0  0  0  0  0  0  0
    2.5929    4.3300    1.4136 H   0  0  0  0  0  0  0  0  0  0  0  0
    4.1921    2.0523    0.9757 H   0  0  0  0  0  0  0  0  0  0  0  0
    4.2746    1.5021   -0.7120 H   0  0  0  0  0  0  0  0  0  0  0  0
    6.1454    3.2821    0.1667 H   0  0  0  0  0  0  0  0  0  0  0  0
    5.3603    3.4995   -1.4132 H   0  0  0  0  0  0  0  0  0  0  0  0
  1  2  1  0  0  0  0
  1  3  1  0  0  0  0
  2  4  1  0  0  0  0
  3  5  1  0  0  0  0
  5  4  1  0  0  0  0
  4  6  2  0  0  0  0
  4  7  2  0  0  0  0
  1  8  1  0  0  0  0
  1  9  1  0  0  0  0
  2 10  1  0  0  0  0
  2 11  1  0  0  0  0
  3 12  1  0  0  0  0
  3 13  1  0  0  0  0
  5 14  1  0  0  0  0
  5 15  1  0  0  0  0
M  END
>  <Alias name>
Sulfolane

>  <Cp(liq,298)>   J/mol/K
180

$$$$
Phenylacetylene
  ChemBrain IXL

 14 14  0  0  0  0  0  0  0  0  1 V2000
    3.4989    3.4322    0.2666 C   0  0  0  0  0  0  0  0  0  0  0  0
    2.5139    4.4016    0.0767 C   0  0  0  0  0  0  0  0  0  0  0  0
    2.8768    5.7218   -0.1905 C   0  0  0  0  0  0  0  0  0  0  0  0
    4.2248    6.0726   -0.2678 C   0  0  0  0  0  0  0  0  0  0  0  0
    5.2098    5.1033   -0.0779 C   0  0  0  0  0  0  0  0  0  0  0  0
    4.8468    3.7831    0.1893 C   0  0  0  0  0  0  0  0  0  0  0  0
    6.6399    5.4754   -0.1600 C   0  0  0  0  0  0  0  0  0  0  0  0
    7.8033    5.7782   -0.2267 C   0  0  0  0  0  0  0  0  0  0  0  0
    3.2171    2.4073    0.4740 H   0  0  0  0  0  0  0  0  0  0  0  0
    1.4674    4.1293    0.1367 H   0  0  0  0  0  0  0  0  0  0  0  0
    2.1121    6.4744   -0.3380 H   0  0  0  0  0  0  0  0  0  0  0  0
    4.5065    7.0976   -0.4753 H   0  0  0  0  0  0  0  0  0  0  0  0
    5.6116    3.0305    0.3367 H   0  0  0  0  0  0  0  0  0  0  0  0
    8.8497    6.0506   -0.2867 H   0  0  0  0  0  0  0  0  0  0  0  0
  1  2  4  0  0  0  0
  2  3  4  0  0  0  0
  3  4  4  0  0  0  0
  4  5  4  0  0  0  0
  5  6  4  0  0  0  0
  6  1  4  0  0  0  0
  5  7  1  0  0  0  0
  7  8  3  0  0  0  0
  1  9  1  0  0  0  0
  2 10  1  0  0  0  0
  3 11  1  0  0  0  0
  4 12  1  0  0  0  0
  6 13  1  0  0  0  0
  8 14  1  0  0  0  0
M  END
>  <Alias name>
Ethynylbenzene

>  <Cp(liq,298)>   J/mol/K
180.1

$$$$
trans-Bicyclo(3,3,0)octane
  ChemBrain IXL

 22 23  0  0  0  0  0  0  0  0  1 V2000
    4.7303    4.6727    0.4038 C   0  0  0  0  0  0  0  0  0  0  0  0
    5.8549    5.2385   -0.4025 C   0  0  0  0  0  0  0  0  0  0  0  0
    6.5328    3.9264   -1.0217 C   0  0  0  0  0  0  0  0  0  0  0  0
    5.4387    2.7841   -0.7708 C   0  0  0  0  0  0  0  0  0  0  0  0
    4.2180    3.5748   -0.4251 C   0  0  0  0  0  0  0  0  0  0  0  0
    3.0934    3.0089    0.3811 C   0  0  0  0  0  0  0  0  0  0  0  0
    2.4155    4.3211    1.0004 C   0  0  0  0  0  0  0  0  0  0  0  0
    3.5096    5.4633    0.7494 C   0  0  0  0  0  0  0  0  0  0  0  0
    5.1368    4.2485    1.3142 H   0  0  0  0  0  0  0  0  0  0  0  0
    6.5508    5.8075    0.2013 H   0  0  0  0  0  0  0  0  0  0  0  0
    5.4489    5.8492   -1.1994 H   0  0  0  0  0  0  0  0  0  0  0  0
    7.4508    3.6742   -0.5059 H   0  0  0  0  0  0  0  0  0  0  0  0
    6.7166    4.0729   -2.0788 H   0  0  0  0  0  0  0  0  0  0  0  0
    5.2944    2.1623   -1.6454 H   0  0  0  0  0  0  0  0  0  0  0  0
    5.7278    2.1846    0.0836 H   0  0  0  0  0  0  0  0  0  0  0  0
    3.8115    3.9989   -1.3355 H   0  0  0  0  0  0  0  0  0  0  0  0
    2.3975    2.4400   -0.2226 H   0  0  0  0  0  0  0  0  0  0  0  0
    3.4994    2.3982    1.1781 H   0  0  0  0  0  0  0  0  0  0  0  0
    1.4974    4.5733    0.4845 H   0  0  0  0  0  0  0  0  0  0  0  0
    2.2317    4.1745    2.0575 H   0  0  0  0  0  0  0  0  0  0  0  0
    3.6539    6.0852    1.6241 H   0  0  0  0  0  0  0  0  0  0  0  0
    3.2205    6.0628   -0.1050 H   0  0  0  0  0  0  0  0  0  0  0  0
  1  2  1  0  0  0  0
  2  3  1  0  0  0  0
  3  4  1  0  0  0  0
  4  5  1  0  0  0  0
  5  6  1  0  0  0  0
  6  7  1  0  0  0  0
  7  8  1  0  0  0  0
  1  8  1  0  0  0  0
  1  5  1  0  0  0  0
  1  9  1  0  0  0  0
  2 10  1  0  0  0  0
  2 11  1  0  0  0  0
  3 12  1  0  0  0  0
  3 13  1  0  0  0  0
  4 14  1  0  0  0  0
  4 15  1  0  0  0  0
  5 16  1  0  0  0  0
  6 17  1  0  0  0  0
  6 18  1  0  0  0  0
  7 19  1  0  0  0  0
  7 20  1  0  0  0  0
  8 21  1  0  0  0  0
  8 22  1  0  0  0  0
M  END
>  <Alias name>
trans-Bicyclo[3.3.0]octane

>  <Cp(liq,298)>   J/mol/K
180.3

$$$$
4-Methylcyclohexene
  ChemBrain IXL

 19 19  0  0  0  0  0  0  0  0  1 V2000
    3.2011    4.0350    0.7532 C   0  0  0  0  0  0  0  0  0  0  0  0
    4.5952    4.5764    0.5386 C   0  0  0  0  0  0  0  0  0  0  0  0
    5.5855    3.3962    0.4518 C   0  0  0  0  0  0  0  0  0  0  0  0
    5.0787    2.3082   -0.4824 C   0  0  0  0  0  0  0  0  0  0  0  0
    3.7857    2.2631   -0.9210 C   0  0  0  0  0  0  0  0  0  0  0  0
    2.7577    3.2986   -0.5130 C   0  0  0  0  0  0  0  0  0  0  0  0
    4.6347    5.4030   -0.7643 C   0  0  0  0  0  0  0  0  0  0  0  0
    2.5194    4.8565    0.9538 H   0  0  0  0  0  0  0  0  0  0  0  0
    3.2018    3.3524    1.5936 H   0  0  0  0  0  0  0  0  0  0  0  0
    4.8669    5.2133    1.3741 H   0  0  0  0  0  0  0  0  0  0  0  0
    5.7195    2.9775    1.4405 H   0  0  0  0  0  0  0  0  0  0  0  0
    6.5389    3.7610    0.0896 H   0  0  0  0  0  0  0  0  0  0  0  0
    5.7659    1.5424   -0.8099 H   0  0  0  0  0  0  0  0  0  0  0  0
    3.4851    1.4629   -1.5818 H   0  0  0  0  0  0  0  0  0  0  0  0
    2.6347    4.0154   -1.3152 H   0  0  0  0  0  0  0  0  0  0  0  0
    1.8095    2.8086   -0.3247 H   0  0  0  0  0  0  0  0  0  0  0  0
    3.9180    6.2154   -0.6981 H   0  0  0  0  0  0  0  0  0  0  0  0
    4.3833    4.7687   -1.6029 H   0  0  0  0  0  0  0  0  0  0  0  0
    5.6280    5.8105   -0.9037 H   0  0  0  0  0  0  0  0  0  0  0  0
  1  2  1  0  0  0  0
  2  3  1  0  0  0  0
  3  4  1  0  0  0  0
  4  5  2  0  0  0  0
  5  6  1  0  0  0  0
  6  1  1  0  0  0  0
  2  7  1  0  0  0  0
  1  8  1  0  0  0  0
  1  9  1  0  0  0  0
  2 10  1  0  0  0  0
  3 11  1  0  0  0  0
  3 12  1  0  0  0  0
  4 13  1  0  0  0  0
  5 14  1  0  0  0  0
  6 15  1  0  0  0  0
  6 16  1  0  0  0  0
  7 17  1  0  0  0  0
  7 18  1  0  0  0  0
  7 19  1  0  0  0  0
M  END
>  <Alias name>
4-Methylcyclohexene

>  <Cp(liq,298)>   J/mol/K
180.42

$$$$
Cycloheptane
  ChemBrain IXL

 21 21  0  0  0  0  0  0  0  0  1 V2000
    3.0731    4.7365    0.3665 C   0  0  0  0  0  0  0  0  0  0  0  0
    2.7972    3.3684   -0.2867 C   0  0  0  0  0  0  0  0  0  0  0  0
    3.9800    2.4198   -0.0113 C   0  0  0  0  0  0  0  0  0  0  0  0
    5.2878    3.0755   -0.4955 C   0  0  0  0  0  0  0  0  0  0  0  0
    5.7701    4.0957    0.5539 C   0  0  0  0  0  0  0  0  0  0  0  0
    4.0263    5.5508   -0.5297 C   0  0  0  0  0  0  0  0  0  0  0  0
    5.4453    5.5224    0.0705 C   0  0  0  0  0  0  0  0  0  0  0  0
    3.5282    4.5880    1.3346 H   0  0  0  0  0  0  0  0  0  0  0  0
    2.1434    5.2733    0.4843 H   0  0  0  0  0  0  0  0  0  0  0  0
    2.6785    3.4957   -1.3526 H   0  0  0  0  0  0  0  0  0  0  0  0
    1.8936    2.9470    0.1284 H   0  0  0  0  0  0  0  0  0  0  0  0
    3.8264    1.4902   -0.5392 H   0  0  0  0  0  0  0  0  0  0  0  0
    4.0460    2.2251    1.0489 H   0  0  0  0  0  0  0  0  0  0  0  0
    6.0426    2.3152   -0.6320 H   0  0  0  0  0  0  0  0  0  0  0  0
    5.1115    3.5803   -1.4339 H   0  0  0  0  0  0  0  0  0  0  0  0
    5.2691    3.9108    1.4926 H   0  0  0  0  0  0  0  0  0  0  0  0
    6.8369    3.9956    0.6894 H   0  0  0  0  0  0  0  0  0  0  0  0
    3.6806    6.5723   -0.5883 H   0  0  0  0  0  0  0  0  0  0  0  0
    4.0455    5.1198   -1.5198 H   0  0  0  0  0  0  0  0  0  0  0  0
    5.4969    6.2058    0.9052 H   0  0  0  0  0  0  0  0  0  0  0  0
    6.1606    5.8190   -0.6824 H   0  0  0  0  0  0  0  0  0  0  0  0
  1  2  1  0  0  0  0
  2  3  1  0  0  0  0
  3  4  1  0  0  0  0
  4  5  1  0  0  0  0
  6  1  1  0  0  0  0
  1  8  1  0  0  0  0
  1  9  1  0  0  0  0
  2 10  1  0  0  0  0
  2 11  1  0  0  0  0
  3 12  1  0  0  0  0
  3 13  1  0  0  0  0
  4 14  1  0  0  0  0
  4 15  1  0  0  0  0
  5 16  1  0  0  0  0
  5 17  1  0  0  0  0
  6 18  1  0  0  0  0
  6 19  1  0  0  0  0
  6  7  1  0  0  0  0
  7  5  1  0  0  0  0
  7 20  1  0  0  0  0
  7 21  1  0  0  0  0
M  END
>  <Alias name>
Cycloheptane

>  <Cp(liq,298)>   J/mol/K
180.61

$$$$
Iso-Butanol
  ChemBrain IXL

 15 14  0  0  0  0  0  0  0  0  1 V2000
    2.2723    2.7366   -0.1710 C   0  0  0  0  0  0  0  0  0  0  0  0
    3.6334    3.1851    0.3957 C   0  0  0  0  0  0  0  0  0  0  0  0
    4.7257    2.9865   -0.6735 C   0  0  0  0  0  0  0  0  0  0  0  0
    6.0247    3.4122   -0.1326 O   0  0  0  0  0  0  0  0  0  0  0  0
    3.5615    4.6742    0.7866 C   0  0  0  0  0  0  0  0  0  0  0  0
    1.5070    2.8757    0.5781 H   0  0  0  0  0  0  0  0  0  0  0  0
    2.3226    1.6931   -0.4449 H   0  0  0  0  0  0  0  0  0  0  0  0
    2.0335    3.3266   -1.0435 H   0  0  0  0  0  0  0  0  0  0  0  0
    3.8722    2.5950    1.2681 H   0  0  0  0  0  0  0  0  0  0  0  0
    4.7747    1.9432   -0.9483 H   0  0  0  0  0  0  0  0  0  0  0  0
    4.4876    3.5776   -1.5455 H   0  0  0  0  0  0  0  0  0  0  0  0
    6.0696    4.3228    0.1344 H   0  0  0  0  0  0  0  0  0  0  0  0
    3.3234    5.2644   -0.0860 H   0  0  0  0  0  0  0  0  0  0  0  0
    4.5150    4.9885    1.1846 H   0  0  0  0  0  0  0  0  0  0  0  0
    2.7955    4.8132    1.5352 H   0  0  0  0  0  0  0  0  0  0  0  0
  1  2  1  0  0  0  0
  2  3  1  0  0  0  0
  3  4  1  0  0  0  0
  2  5  1  0  0  0  0
  1  6  1  0  0  0  0
  1  7  1  0  0  0  0
  1  8  1  0  0  0  0
  2  9  1  0  0  0  0
  3 10  1  0  0  0  0
  3 11  1  0  0  0  0
  4 12  1  0  0  0  0
  5 13  1  0  0  0  0
  5 14  1  0  0  0  0
  5 15  1  0  0  0  0
M  END
>  <Alias name>
2-Methyl-1-propanol

>  <Cp(liq,298)>   J/mol/K
181.05

$$$$
Ethylidenecyclopentane
  ChemBrain IXL

 19 19  0  0  0  0  0  0  0  0  1 V2000
    4.8418    4.0196   -0.1218 C   0  0  0  0  0  0  0  0  0  0  0  0
    5.0237    5.4483   -0.0550 C   0  0  0  0  0  0  0  0  0  0  0  0
    6.0455    3.2357   -0.1236 C   0  0  0  0  0  0  0  0  0  0  0  0
    3.6161    3.4464   -0.1796 C   0  0  0  0  0  0  0  0  0  0  0  0
    6.5396    5.6617   -0.1165 C   0  0  0  0  0  0  0  0  0  0  0  0
    7.1831    4.2445    0.0633 C   0  0  0  0  0  0  0  0  0  0  0  0
    2.3752    4.2800   -0.1062 C   0  0  0  0  0  0  0  0  0  0  0  0
    4.5362    5.9305   -0.8934 H   0  0  0  0  0  0  0  0  0  0  0  0
    4.6287    5.8303    0.8808 H   0  0  0  0  0  0  0  0  0  0  0  0
    6.1515    2.7217   -1.0729 H   0  0  0  0  0  0  0  0  0  0  0  0
    6.0303    2.5221    0.6905 H   0  0  0  0  0  0  0  0  0  0  0  0
    3.5301    2.3704   -0.2804 H   0  0  0  0  0  0  0  0  0  0  0  0
    6.8573    6.3234    0.6741 H   0  0  0  0  0  0  0  0  0  0  0  0
    6.8124    6.0707   -1.0811 H   0  0  0  0  0  0  0  0  0  0  0  0
    7.5944    4.1501    1.0601 H   0  0  0  0  0  0  0  0  0  0  0  0
    7.9516    4.0824   -0.6757 H   0  0  0  0  0  0  0  0  0  0  0  0
    1.5029    3.6307   -0.0952 H   0  0  0  0  0  0  0  0  0  0  0  0
    2.3900    4.8755    0.7978 H   0  0  0  0  0  0  0  0  0  0  0  0
    2.3245    4.9335   -0.9683 H   0  0  0  0  0  0  0  0  0  0  0  0
  1  2  1  0  0  0  0
  1  3  1  0  0  0  0
  1  4  2  0  0  0  0
  2  5  1  0  0  0  0
  3  6  1  0  0  0  0
  4  7  1  0  0  0  0
  5  6  1  0  0  0  0
  2  8  1  0  0  0  0
  2  9  1  0  0  0  0
  3 10  1  0  0  0  0
  3 11  1  0  0  0  0
  4 12  1  0  0  0  0
  5 13  1  0  0  0  0
  5 14  1  0  0  0  0
  6 15  1  0  0  0  0
  6 16  1  0  0  0  0
  7 17  1  0  0  0  0
  7 18  1  0  0  0  0
  7 19  1  0  0  0  0
M  END
>  <Alias name>
Ethylidenecyclopentane

>  <Cp(liq,298)>   J/mol/K
181.2

$$$$
Cyclopentylamine
  ChemBrain IXL

 17 17  0  0  0  0  0  0  0  0  1 V2000
    3.8688    3.2479   -1.2896 C   0  0  0  0  0  0  0  0  0  0  0  0
    4.7127    3.4093   -0.0332 C   0  0  0  0  0  0  0  0  0  0  0  0
    2.4381    3.1206   -0.7716 C   0  0  0  0  0  0  0  0  0  0  0  0
    2.3912    3.9862    0.5310 C   0  0  0  0  0  0  0  0  0  0  0  0
    3.8823    4.3194    0.8680 C   0  0  0  0  0  0  0  0  0  0  0  0
    4.8861    2.0993    0.6136 N   0  0  0  0  0  0  0  0  0  0  0  0
    3.9812    1.7019    0.8173 H   0  0  0  0  0  0  0  0  0  0  0  0
    5.3926    1.4833   -0.0045 H   0  0  0  0  0  0  0  0  0  0  0  0
    4.1631    2.3734   -1.8564 H   0  0  0  0  0  0  0  0  0  0  0  0
    3.9555    4.1397   -1.8979 H   0  0  0  0  0  0  0  0  0  0  0  0
    5.6763    3.8495   -0.2571 H   0  0  0  0  0  0  0  0  0  0  0  0
    1.7100    3.4537   -1.5006 H   0  0  0  0  0  0  0  0  0  0  0  0
    2.2577    2.0853   -0.5101 H   0  0  0  0  0  0  0  0  0  0  0  0
    1.8451    4.9069    0.3671 H   0  0  0  0  0  0  0  0  0  0  0  0
    1.9308    3.4140    1.3268 H   0  0  0  0  0  0  0  0  0  0  0  0
    4.0809    5.3484    0.5946 H   0  0  0  0  0  0  0  0  0  0  0  0
    4.1008    4.1631    1.9170 H   0  0  0  0  0  0  0  0  0  0  0  0
  1  2  1  0  0  0  0
  1  3  1  0  0  0  0
  3  4  1  0  0  0  0
  4  5  1  0  0  0  0
  5  2  1  0  0  0  0
  2  6  1  0  0  0  0
  6  7  1  0  0  0  0
  6  8  1  0  0  0  0
  1  9  1  0  0  0  0
  1 10  1  0  0  0  0
  2 11  1  0  0  0  0
  3 12  1  0  0  0  0
  3 13  1  0  0  0  0
  4 14  1  0  0  0  0
  4 15  1  0  0  0  0
  5 16  1  0  0  0  0
  5 17  1  0  0  0  0
M  END
>  <Alias name>
Cyclopentylamine

>  <Cp(liq,298)>   J/mol/K
181.21

$$$$
Perfluoropropane
  ChemBrain IXL

 11 10  0  0  0  0  0  0  0  0  1 V2000
    2.5887    3.2359    0.2987 C   0  0  0  0  0  0  0  0  0  0  0  0
    3.8470    3.8963   -0.2976 C   0  0  0  0  0  0  0  0  0  0  0  0
    5.1052    3.2362    0.2990 C   0  0  0  0  0  0  0  0  0  0  0  0
    1.4783    3.8183   -0.2279 F   0  0  0  0  0  0  0  0  0  0  0  0
    2.5890    1.9089    0.0012 F   0  0  0  0  0  0  0  0  0  0  0  0
    2.5885    3.3978    1.6490 F   0  0  0  0  0  0  0  0  0  0  0  0
    3.8471    3.7345   -1.6479 F   0  0  0  0  0  0  0  0  0  0  0  0
    3.8468    5.2233    0.0001 F   0  0  0  0  0  0  0  0  0  0  0  0
    6.2156    3.8186   -0.2276 F   0  0  0  0  0  0  0  0  0  0  0  0
    5.1051    1.9091    0.0018 F   0  0  0  0  0  0  0  0  0  0  0  0
    5.1053    3.3984    1.6493 F   0  0  0  0  0  0  0  0  0  0  0  0
  1  2  1  0  0  0  0
  2  3  1  0  0  0  0
  1  4  1  0  0  0  0
  1  5  1  0  0  0  0
  1  6  1  0  0  0  0
  2  7  1  0  0  0  0
  2  8  1  0  0  0  0
  3  9  1  0  0  0  0
  3 10  1  0  0  0  0
  3 11  1  0  0  0  0
M  END
>  <Alias name>
Perfluoropropane

>  <Cp(liq,298)>   J/mol/K
181.6

$$$$
Isobutyric acid
  ChemBrain IXL

 14 13  0  0  0  0  0  0  0  0  1 V2000
    2.5314    2.6618    0.4175 C   0  0  0  0  0  0  0  0  0  0  0  0
    3.3240    3.6648   -0.4432 C   0  0  0  0  0  0  0  0  0  0  0  0
    4.8316    3.4968   -0.1705 C   0  0  0  0  0  0  0  0  0  0  0  0
    5.6762    4.6808    0.0444 O   0  0  0  0  0  0  0  0  0  0  0  0
    5.3242    2.3813   -0.1332 O   0  0  0  0  0  0  0  0  0  0  0  0
    2.8939    5.1008   -0.0857 C   0  0  0  0  0  0  0  0  0  0  0  0
    2.7309    2.8478    1.4625 H   0  0  0  0  0  0  0  0  0  0  0  0
    1.4749    2.7794    0.2263 H   0  0  0  0  0  0  0  0  0  0  0  0
    2.8328    1.6554    0.1670 H   0  0  0  0  0  0  0  0  0  0  0  0
    3.1243    3.4788   -1.4882 H   0  0  0  0  0  0  0  0  0  0  0  0
    6.5938    4.4953    0.2063 H   0  0  0  0  0  0  0  0  0  0  0  0
    3.4493    5.8037   -0.6889 H   0  0  0  0  0  0  0  0  0  0  0  0
    3.0934    5.2868    0.9593 H   0  0  0  0  0  0  0  0  0  0  0  0
    1.8374    5.2184   -0.2770 H   0  0  0  0  0  0  0  0  0  0  0  0
  1  2  1  0  0  0  0
  2  3  1  0  0  0  0
  3  4  1  0  0  0  0
  3  5  2  0  0  0  0
  2  6  1  0  0  0  0
  1  7  1  0  0  0  0
  1  8  1  0  0  0  0
  1  9  1  0  0  0  0
  2 10  1  0  0  0  0
  4 11  1  0  0  0  0
  6 12  1  0  0  0  0
  6 13  1  0  0  0  0
  6 14  1  0  0  0  0
M  END
>  <Alias name>
2-Methylpropanoic  acid

>  <Cp(liq,298)>   J/mol/K
181.7

$$$$
1-Bromo-3-chlorobenzene
  ChemBrain IXL

 12 12  0  0  0  0  0  0  0  0  1 V2000
    3.8252    3.2437    0.0306 C   0  0  0  0  0  0  0  0  0  0  0  0
    3.8143    4.6387    0.0205 C   0  0  0  0  0  0  0  0  0  0  0  0
    5.0167    5.3453   -0.0093 C   0  0  0  0  0  0  0  0  0  0  0  0
    6.2299    4.6571   -0.0291 C   0  0  0  0  0  0  0  0  0  0  0  0
    6.2408    3.2622   -0.0190 C   0  0  0  0  0  0  0  0  0  0  0  0
    5.0384    2.5555    0.0108 C   0  0  0  0  0  0  0  0  0  0  0  0
    5.0016    7.2742   -0.0231 Br  0  0  0  0  0  0  0  0  0  0  0  0
    2.2875    2.3400    0.0688 Cl  0  0  0  0  0  0  0  0  0  0  0  0
    2.8724    5.1730    0.0358 H   0  0  0  0  0  0  0  0  0  0  0  0
    7.1634    5.2058   -0.0522 H   0  0  0  0  0  0  0  0  0  0  0  0
    7.1827    2.7279   -0.0344 H   0  0  0  0  0  0  0  0  0  0  0  0
    5.0468    1.4726    0.0186 H   0  0  0  0  0  0  0  0  0  0  0  0
  1  2  4  0  0  0  0
  2  3  4  0  0  0  0
  3  4  4  0  0  0  0
  4  5  4  0  0  0  0
  5  6  4  0  0  0  0
  6  1  4  0  0  0  0
  3  7  1  0  0  0  0
  1  8  1  0  0  0  0
  2  9  1  0  0  0  0
  4 10  1  0  0  0  0
  5 11  1  0  0  0  0
  6 12  1  0  0  0  0
M  END
>  <Alias name>
3-Bromochlorobenzene

>  <Cp(liq,298)>   J/mol/K
181.9

$$$$
Bromocyclohexane
  ChemBrain IXL

 18 18  0  0  0  0  0  0  0  0  1 V2000
    3.2405    2.4238   -0.4742 C   0  0  0  0  0  0  0  0  0  0  0  0
    4.7222    2.7124   -0.1604 C   0  0  0  0  0  0  0  0  0  0  0  0
    4.8149    3.7881    0.9406 C   0  0  0  0  0  0  0  0  0  0  0  0
    4.1303    5.0817    0.4549 C   0  0  0  0  0  0  0  0  0  0  0  0
    2.6486    4.7930    0.1411 C   0  0  0  0  0  0  0  0  0  0  0  0
    2.5560    3.7173   -0.9599 C   0  0  0  0  0  0  0  0  0  0  0  0
    6.6686    4.1496    1.3317 Br  0  0  0  0  0  0  0  0  0  0  0  0
    3.1759    1.6690   -1.2479 H   0  0  0  0  0  0  0  0  0  0  0  0
    2.7450    2.0671    0.4203 H   0  0  0  0  0  0  0  0  0  0  0  0
    5.2023    1.8039    0.1813 H   0  0  0  0  0  0  0  0  0  0  0  0
    5.2180    3.0680   -1.0552 H   0  0  0  0  0  0  0  0  0  0  0  0
    4.3199    3.4320    1.8356 H   0  0  0  0  0  0  0  0  0  0  0  0
    4.1949    5.8366    1.2286 H   0  0  0  0  0  0  0  0  0  0  0  0
    4.6259    5.4384   -0.4396 H   0  0  0  0  0  0  0  0  0  0  0  0
    2.1685    5.7014   -0.2006 H   0  0  0  0  0  0  0  0  0  0  0  0
    2.1528    4.4373    1.0358 H   0  0  0  0  0  0  0  0  0  0  0  0
    3.0510    4.0735   -1.8549 H   0  0  0  0  0  0  0  0  0  0  0  0
    1.5153    3.5144   -1.1795 H   0  0  0  0  0  0  0  0  0  0  0  0
  1  2  1  0  0  0  0
  2  3  1  0  0  0  0
  3  4  1  0  0  0  0
  4  5  1  0  0  0  0
  5  6  1  0  0  0  0
  6  1  1  0  0  0  0
  3  7  1  0  0  0  0
  1  8  1  0  0  0  0
  1  9  1  0  0  0  0
  2 10  1  0  0  0  0
  2 11  1  0  0  0  0
  3 12  1  0  0  0  0
  4 13  1  0  0  0  0
  4 14  1  0  0  0  0
  5 15  1  0  0  0  0
  5 16  1  0  0  0  0
  6 17  1  0  0  0  0
  6 18  1  0  0  0  0
M  END
>  <Alias name>
Bromocyclohexane

>  <Cp(liq,298)>   J/mol/K
182.1

$$$$
Cyclohexanone
  ChemBrain IXL

 17 17  0  0  0  0  0  0  0  0  1 V2000
    3.2594    4.9146   -0.1273 C   0  0  0  0  0  0  0  0  0  0  0  0
    4.7235    4.8402    0.3478 C   0  0  0  0  0  0  0  0  0  0  0  0
    5.3317    3.5762   -0.1240 C   0  0  0  0  0  0  0  0  0  0  0  0
    4.6335    2.2905    0.0991 C   0  0  0  0  0  0  0  0  0  0  0  0
    3.1711    2.4116   -0.3715 C   0  0  0  0  0  0  0  0  0  0  0  0
    2.5153    3.6343    0.2991 C   0  0  0  0  0  0  0  0  0  0  0  0
    6.4086    3.5941   -0.6970 O   0  0  0  0  0  0  0  0  0  0  0  0
    3.2342    5.0044   -1.2063 H   0  0  0  0  0  0  0  0  0  0  0  0
    2.7787    5.7768    0.3180 H   0  0  0  0  0  0  0  0  0  0  0  0
    5.2768    5.6795   -0.0550 H   0  0  0  0  0  0  0  0  0  0  0  0
    4.7539    4.8736    1.4299 H   0  0  0  0  0  0  0  0  0  0  0  0
    4.6542    2.0468    1.1542 H   0  0  0  0  0  0  0  0  0  0  0  0
    5.1296    1.5081   -0.4619 H   0  0  0  0  0  0  0  0  0  0  0  0
    2.6283    1.5153   -0.0976 H   0  0  0  0  0  0  0  0  0  0  0  0
    3.1470    2.5337   -1.4473 H   0  0  0  0  0  0  0  0  0  0  0  0
    2.5684    3.5274    1.3755 H   0  0  0  0  0  0  0  0  0  0  0  0
    1.4784    3.7007   -0.0064 H   0  0  0  0  0  0  0  0  0  0  0  0
  1  2  1  0  0  0  0
  2  3  1  0  0  0  0
  3  4  1  0  0  0  0
  4  5  1  0  0  0  0
  5  6  1  0  0  0  0
  6  1  1  0  0  0  0
  3  7  2  0  0  0  0
  1  8  1  0  0  0  0
  1  9  1  0  0  0  0
  2 10  1  0  0  0  0
  2 11  1  0  0  0  0
  4 12  1  0  0  0  0
  4 13  1  0  0  0  0
  5 14  1  0  0  0  0
  5 15  1  0  0  0  0
  6 16  1  0  0  0  0
  6 17  1  0  0  0  0
M  END
>  <Alias name>
Cyclohexanone

>  <Cp(liq,298)>   J/mol/K
182.2

$$$$
Benzylchloride
  ChemBrain IXL

 15 15  0  0  0  0  0  0  0  0  1 V2000
    3.4149    5.4871   -0.5545 C   0  0  0  0  0  0  0  0  0  0  0  0
    2.5475    4.4004   -0.6677 C   0  0  0  0  0  0  0  0  0  0  0  0
    3.0440    3.0997   -0.5801 C   0  0  0  0  0  0  0  0  0  0  0  0
    4.4077    2.8857   -0.3791 C   0  0  0  0  0  0  0  0  0  0  0  0
    5.2751    3.9724   -0.2660 C   0  0  0  0  0  0  0  0  0  0  0  0
    4.7787    5.2731   -0.3538 C   0  0  0  0  0  0  0  0  0  0  0  0
    6.7219    3.7454   -0.0528 C   0  0  0  0  0  0  0  0  0  0  0  0
    7.5626    5.3160    0.0427 Cl  0  0  0  0  0  0  0  0  0  0  0  0
    3.0294    6.4969   -0.6225 H   0  0  0  0  0  0  0  0  0  0  0  0
    1.4888    4.5665   -0.8237 H   0  0  0  0  0  0  0  0  0  0  0  0
    2.3707    2.2560   -0.6680 H   0  0  0  0  0  0  0  0  0  0  0  0
    4.7931    1.8759   -0.3108 H   0  0  0  0  0  0  0  0  0  0  0  0
    5.4520    6.1168   -0.2662 H   0  0  0  0  0  0  0  0  0  0  0  0
    6.8695    3.2002    0.8712 H   0  0  0  0  0  0  0  0  0  0  0  0
    7.1228    3.1710   -0.8788 H   0  0  0  0  0  0  0  0  0  0  0  0
  1  2  4  0  0  0  0
  2  3  4  0  0  0  0
  3  4  4  0  0  0  0
  4  5  4  0  0  0  0
  5  6  4  0  0  0  0
  6  1  4  0  0  0  0
  5  7  1  0  0  0  0
  7  8  1  0  0  0  0
  1  9  1  0  0  0  0
  2 10  1  0  0  0  0
  3 11  1  0  0  0  0
  4 12  1  0  0  0  0
  6 13  1  0  0  0  0
  7 14  1  0  0  0  0
  7 15  1  0  0  0  0
M  END
>  <Alias name>
(Chloromethyl)benzene

>  <Cp(liq,298)>   J/mol/K
182.4

$$$$
1-Bromo-3-iodobenzene
  ChemBrain IXL

 12 12  0  0  0  0  0  0  0  0  1 V2000
    4.5411    2.7017    0.0000 C   0  0  0  0  0  0  0  0  0  0  0  0
    5.7486    3.4003    0.0000 C   0  0  0  0  0  0  0  0  0  0  0  0
    3.3323    3.3980    0.0000 C   0  0  0  0  0  0  0  0  0  0  0  0
    5.7473    4.7953    0.0000 C   0  0  0  0  0  0  0  0  0  0  0  0
    7.4200    2.4373    0.0000 Br  0  0  0  0  0  0  0  0  0  0  0  0
    3.3310    4.7930    0.0000 C   0  0  0  0  0  0  0  0  0  0  0  0
    1.4974    2.3363    0.0000 I   0  0  0  0  0  0  0  0  0  0  0  0
    4.5385    5.4917    0.0000 C   0  0  0  0  0  0  0  0  0  0  0  0
    4.5421    1.6187    0.0000 H   0  0  0  0  0  0  0  0  0  0  0  0
    6.6847    5.3377    0.0000 H   0  0  0  0  0  0  0  0  0  0  0  0
    2.3926    5.3337    0.0000 H   0  0  0  0  0  0  0  0  0  0  0  0
    4.5375    6.5747    0.0000 H   0  0  0  0  0  0  0  0  0  0  0  0
  1  2  4  0  0  0  0
  1  3  4  0  0  0  0
  2  4  4  0  0  0  0
  2  5  1  0  0  0  0
  3  6  4  0  0  0  0
  3  7  1  0  0  0  0
  4  8  4  0  0  0  0
  6  8  4  0  0  0  0
  1  9  1  0  0  0  0
  4 10  1  0  0  0  0
  6 11  1  0  0  0  0
  8 12  1  0  0  0  0
M  END
>  <Alias name>
3-Bromoiodobenzene

>  <Cp(liq,298)>   J/mol/K
183.1

$$$$
m-Xylene
  ChemBrain IXL

 18 18  0  0  0  0  0  0  0  0  1 V2000
    3.1268    3.5020   -0.4378 C   0  0  0  0  0  0  0  0  0  0  0  0
    3.2230    4.8674   -0.1681 C   0  0  0  0  0  0  0  0  0  0  0  0
    4.4733    5.4518    0.0359 C   0  0  0  0  0  0  0  0  0  0  0  0
    5.6274    4.6707   -0.0298 C   0  0  0  0  0  0  0  0  0  0  0  0
    5.5312    3.3053   -0.2994 C   0  0  0  0  0  0  0  0  0  0  0  0
    4.2809    2.7209   -0.5034 C   0  0  0  0  0  0  0  0  0  0  0  0
    6.8061    2.4425   -0.3719 C   0  0  0  0  0  0  0  0  0  0  0  0
    4.5796    6.9600    0.3338 C   0  0  0  0  0  0  0  0  0  0  0  0
    2.1589    3.0497   -0.5957 H   0  0  0  0  0  0  0  0  0  0  0  0
    2.3296    5.4721   -0.1173 H   0  0  0  0  0  0  0  0  0  0  0  0
    6.5953    5.1230    0.1282 H   0  0  0  0  0  0  0  0  0  0  0  0
    4.2064    1.6639   -0.7122 H   0  0  0  0  0  0  0  0  0  0  0  0
    7.5378    2.9332   -0.9966 H   0  0  0  0  0  0  0  0  0  0  0  0
    7.2098    2.3125    0.6213 H   0  0  0  0  0  0  0  0  0  0  0  0
    6.5641    1.4771   -0.7914 H   0  0  0  0  0  0  0  0  0  0  0  0
    4.7590    7.4969   -0.5860 H   0  0  0  0  0  0  0  0  0  0  0  0
    5.3967    7.1352    1.0180 H   0  0  0  0  0  0  0  0  0  0  0  0
    3.6577    7.3051    0.7782 H   0  0  0  0  0  0  0  0  0  0  0  0
  1  2  4  0  0  0  0
  2  3  4  0  0  0  0
  3  4  4  0  0  0  0
  4  5  4  0  0  0  0
  5  6  4  0  0  0  0
  6  1  4  0  0  0  0
  5  7  1  0  0  0  0
  3  8  1  0  0  0  0
  1  9  1  0  0  0  0
  2 10  1  0  0  0  0
  4 11  1  0  0  0  0
  6 12  1  0  0  0  0
  7 13  1  0  0  0  0
  7 14  1  0  0  0  0
  7 15  1  0  0  0  0
  8 16  1  0  0  0  0
  8 17  1  0  0  0  0
  8 18  1  0  0  0  0
M  END
>  <Alias name>
1,3-Dimethylbenzene

>  <Cp(liq,298)>   J/mol/K
183.18

$$$$
Isobutylamine
  ChemBrain IXL

 16 15  0  0  0  0  0  0  0  0  1 V2000
    4.3617    5.0843   -0.0516 C   0  0  0  0  0  0  0  0  0  0  0  0
    4.6112    3.5724    0.1113 C   0  0  0  0  0  0  0  0  0  0  0  0
    5.5636    3.0865   -0.9985 C   0  0  0  0  0  0  0  0  0  0  0  0
    3.2723    2.8166    0.0064 C   0  0  0  0  0  0  0  0  0  0  0  0
    2.3648    3.2780    1.0668 N   0  0  0  0  0  0  0  0  0  0  0  0
    1.4881    2.7833    0.9980 H   0  0  0  0  0  0  0  0  0  0  0  0
    2.7821    3.0992    1.9680 H   0  0  0  0  0  0  0  0  0  0  0  0
    3.6924    5.4258    0.7283 H   0  0  0  0  0  0  0  0  0  0  0  0
    5.3026    5.6155    0.0220 H   0  0  0  0  0  0  0  0  0  0  0  0
    3.9147    5.2742   -1.0196 H   0  0  0  0  0  0  0  0  0  0  0  0
    5.0581    3.3825    1.0793 H   0  0  0  0  0  0  0  0  0  0  0  0
    6.5045    3.6177   -0.9248 H   0  0  0  0  0  0  0  0  0  0  0  0
    5.1167    3.2763   -1.9665 H   0  0  0  0  0  0  0  0  0  0  0  0
    5.7390    2.0239   -0.8840 H   0  0  0  0  0  0  0  0  0  0  0  0
    3.4480    1.7539    0.1187 H   0  0  0  0  0  0  0  0  0  0  0  0
    2.8244    3.0082   -0.9608 H   0  0  0  0  0  0  0  0  0  0  0  0
  1  2  1  0  0  0  0
  2  3  1  0  0  0  0
  2  4  1  0  0  0  0
  4  5  1  0  0  0  0
  5  6  1  0  0  0  0
  5  7  1  0  0  0  0
  1  8  1  0  0  0  0
  1  9  1  0  0  0  0
  1 10  1  0  0  0  0
  2 11  1  0  0  0  0
  3 12  1  0  0  0  0
  3 13  1  0  0  0  0
  3 14  1  0  0  0  0
  4 15  1  0  0  0  0
  4 16  1  0  0  0  0
M  END
>  <Alias name>
2-Methylpropylamine

>  <Cp(liq,298)>   J/mol/K
183.2

$$$$
1-Hexene
  ChemBrain IXL

 18 17  0  0  0  0  0  0  0  0  1 V2000
    3.5513    5.3965    0.4178 C   0  0  0  0  0  0  0  0  0  0  0  0
    4.6527    4.4400    0.1650 C   0  0  0  0  0  0  0  0  0  0  0  0
    5.9931    5.1994    0.1198 C   0  0  0  0  0  0  0  0  0  0  0  0
    2.3027    4.9508    0.5754 C   0  0  0  0  0  0  0  0  0  0  0  0
    7.1394    4.2035   -0.1436 C   0  0  0  0  0  0  0  0  0  0  0  0
    8.4796    4.9628   -0.1889 C   0  0  0  0  0  0  0  0  0  0  0  0
    3.7582    6.4581    0.4749 H   0  0  0  0  0  0  0  0  0  0  0  0
    4.4879    3.9419   -0.7825 H   0  0  0  0  0  0  0  0  0  0  0  0
    4.6813    3.7043    0.9593 H   0  0  0  0  0  0  0  0  0  0  0  0
    6.1581    5.6973    1.0674 H   0  0  0  0  0  0  0  0  0  0  0  0
    5.9646    5.9352   -0.6744 H   0  0  0  0  0  0  0  0  0  0  0  0
    2.0952    3.8893    0.5185 H   0  0  0  0  0  0  0  0  0  0  0  0
    1.4973    5.6507    0.7603 H   0  0  0  0  0  0  0  0  0  0  0  0
    6.9744    3.7057   -1.0911 H   0  0  0  0  0  0  0  0  0  0  0  0
    7.1681    3.4678    0.6505 H   0  0  0  0  0  0  0  0  0  0  0  0
    8.4510    5.6986   -0.9831 H   0  0  0  0  0  0  0  0  0  0  0  0
    9.2849    4.2629   -0.3741 H   0  0  0  0  0  0  0  0  0  0  0  0
    8.6447    5.4606    0.7586 H   0  0  0  0  0  0  0  0  0  0  0  0
  1  2  1  0  0  0  0
  2  3  1  0  0  0  0
  1  4  2  0  0  0  0
  3  5  1  0  0  0  0
  5  6  1  0  0  0  0
  1  7  1  0  0  0  0
  2  8  1  0  0  0  0
  2  9  1  0  0  0  0
  3 10  1  0  0  0  0
  3 11  1  0  0  0  0
  4 12  1  0  0  0  0
  4 13  1  0  0  0  0
  5 14  1  0  0  0  0
  5 15  1  0  0  0  0
  6 16  1  0  0  0  0
  6 17  1  0  0  0  0
  6 18  1  0  0  0  0
M  END
>  <Alias name>
1-Hexene

>  <Cp(liq,298)>   J/mol/K
183.3

$$$$
Glutaronitrile
  ChemBrain IXL

 13 12  0  0  0  0  0  0  0  0  1 V2000
    4.5820    4.1551   -0.0285 C   0  0  0  0  0  0  0  0  0  0  0  0
    5.8591    3.6698   -0.7412 C   0  0  0  0  0  0  0  0  0  0  0  0
    3.7373    2.9384    0.3970 C   0  0  0  0  0  0  0  0  0  0  0  0
    6.7038    4.8864   -1.1667 C   0  0  0  0  0  0  0  0  0  0  0  0
    2.4602    3.4237    1.1098 C   0  0  0  0  0  0  0  0  0  0  0  0
    7.3385    5.8007   -1.4864 N   0  0  0  0  0  0  0  0  0  0  0  0
    1.5004    3.7884    1.6454 N   0  0  0  0  0  0  0  0  0  0  0  0
    4.0059    4.7763   -0.7031 H   0  0  0  0  0  0  0  0  0  0  0  0
    4.8540    4.7300    0.8481 H   0  0  0  0  0  0  0  0  0  0  0  0
    6.4351    3.0485   -0.0666 H   0  0  0  0  0  0  0  0  0  0  0  0
    5.5870    3.0949   -1.6178 H   0  0  0  0  0  0  0  0  0  0  0  0
    3.4652    2.3635   -0.4796 H   0  0  0  0  0  0  0  0  0  0  0  0
    4.3133    2.3172    1.0717 H   0  0  0  0  0  0  0  0  0  0  0  0
  1  2  1  0  0  0  0
  1  3  1  0  0  0  0
  2  4  1  0  0  0  0
  3  5  1  0  0  0  0
  4  6  3  0  0  0  0
  5  7  3  0  0  0  0
  1  8  1  0  0  0  0
  1  9  1  0  0  0  0
  2 10  1  0  0  0  0
  2 11  1  0  0  0  0
  3 12  1  0  0  0  0
  3 13  1  0  0  0  0
M  END
>  <Alias name>
Pentanedinitrile

>  <Cp(liq,298)>   J/mol/K
183.3

$$$$
1,2,3-Trichloropropane
  ChemBrain IXL

 11 10  0  0  0  0  0  0  0  0  1 V2000
    2.9527    4.5509    0.2709 C   0  0  0  0  0  0  0  0  0  0  0  0
    4.2109    3.8576   -0.2866 C   0  0  0  0  0  0  0  0  0  0  0  0
    5.4691    4.5516    0.2701 C   0  0  0  0  0  0  0  0  0  0  0  0
    1.4961    3.7551   -0.3831 Cl  0  0  0  0  0  0  0  0  0  0  0  0
    4.2116    2.1424    0.2041 Cl  0  0  0  0  0  0  0  0  0  0  0  0
    6.9258    3.7566   -0.3848 Cl  0  0  0  0  0  0  0  0  0  0  0  0
    2.9494    4.4784    1.3514 H   0  0  0  0  0  0  0  0  0  0  0  0
    2.9560    5.5939   -0.0209 H   0  0  0  0  0  0  0  0  0  0  0  0
    4.2106    3.9238   -1.3676 H   0  0  0  0  0  0  0  0  0  0  0  0
    5.4651    5.5946   -0.0217 H   0  0  0  0  0  0  0  0  0  0  0  0
    5.4732    4.4791    1.3507 H   0  0  0  0  0  0  0  0  0  0  0  0
  1  2  1  0  0  0  0
  2  3  1  0  0  0  0
  1  4  1  0  0  0  0
  2  5  1  0  0  0  0
  3  6  1  0  0  0  0
  1  7  1  0  0  0  0
  1  8  1  0  0  0  0
  2  9  1  0  0  0  0
  3 10  1  0  0  0  0
  3 11  1  0  0  0  0
M  END
>  <Alias name>
1,2,3-Trichloropropane

>  <Cp(liq,298)>   J/mol/K
183.6

$$$$
p-Xylene
  ChemBrain IXL

 18 18  0  0  0  0  0  0  0  0  1 V2000
    3.8500    3.5975   -0.2209 C   0  0  0  0  0  0  0  0  0  0  0  0
    3.5672    4.9491   -0.0215 C   0  0  0  0  0  0  0  0  0  0  0  0
    4.6086    5.8630    0.1411 C   0  0  0  0  0  0  0  0  0  0  0  0
    5.9328    5.4255    0.1044 C   0  0  0  0  0  0  0  0  0  0  0  0
    6.2156    4.0739   -0.0950 C   0  0  0  0  0  0  0  0  0  0  0  0
    5.1742    3.1600   -0.2576 C   0  0  0  0  0  0  0  0  0  0  0  0
    7.6784    3.5906   -0.1356 C   0  0  0  0  0  0  0  0  0  0  0  0
    2.1044    5.4324    0.0191 C   0  0  0  0  0  0  0  0  0  0  0  0
    3.0438    2.8900   -0.3468 H   0  0  0  0  0  0  0  0  0  0  0  0
    4.3897    6.9093    0.2954 H   0  0  0  0  0  0  0  0  0  0  0  0
    6.7390    6.1330    0.2303 H   0  0  0  0  0  0  0  0  0  0  0  0
    5.3931    2.1137   -0.4120 H   0  0  0  0  0  0  0  0  0  0  0  0
    8.3397    4.4444   -0.1409 H   0  0  0  0  0  0  0  0  0  0  0  0
    7.8812    2.9835    0.7343 H   0  0  0  0  0  0  0  0  0  0  0  0
    7.8394    3.0050   -1.0287 H   0  0  0  0  0  0  0  0  0  0  0  0
    1.4685    4.6951   -0.4483 H   0  0  0  0  0  0  0  0  0  0  0  0
    1.7997    5.5718    1.0458 H   0  0  0  0  0  0  0  0  0  0  0  0
    2.0199    6.3691   -0.5119 H   0  0  0  0  0  0  0  0  0  0  0  0
  1  2  4  0  0  0  0
  2  3  4  0  0  0  0
  3  4  4  0  0  0  0
  4  5  4  0  0  0  0
  5  6  4  0  0  0  0
  6  1  4  0  0  0  0
  5  7  1  0  0  0  0
  2  8  1  0  0  0  0
  1  9  1  0  0  0  0
  3 10  1  0  0  0  0
  4 11  1  0  0  0  0
  6 12  1  0  0  0  0
  7 13  1  0  0  0  0
  7 14  1  0  0  0  0
  7 15  1  0  0  0  0
  8 16  1  0  0  0  0
  8 17  1  0  0  0  0
  8 18  1  0  0  0  0
M  END
>  <Alias name>
1,4-Dimethylbenzene

>  <Cp(liq,298)>   J/mol/K
183.65

$$$$
1,4-Dichlorobutane
  ChemBrain IXL

 14 13  0  0  0  0  0  0  0  0  1 V2000
    2.6725    4.6637    1.0218 C   0  0  0  0  0  0  0  0  0  0  0  0
    3.5331    3.4880    0.5202 C   0  0  0  0  0  0  0  0  0  0  0  0
    4.5646    4.0054   -0.5010 C   0  0  0  0  0  0  0  0  0  0  0  0
    5.4252    2.8297   -1.0026 C   0  0  0  0  0  0  0  0  0  0  0  0
    1.4783    4.0647    2.2041 Cl  0  0  0  0  0  0  0  0  0  0  0  0
    6.6193    3.4287   -2.1849 Cl  0  0  0  0  0  0  0  0  0  0  0  0
    3.3093    5.4015    1.4941 H   0  0  0  0  0  0  0  0  0  0  0  0
    2.1558    5.1159    0.1843 H   0  0  0  0  0  0  0  0  0  0  0  0
    2.8963    2.7502    0.0479 H   0  0  0  0  0  0  0  0  0  0  0  0
    4.0498    3.0358    1.3577 H   0  0  0  0  0  0  0  0  0  0  0  0
    5.2014    4.7432   -0.0287 H   0  0  0  0  0  0  0  0  0  0  0  0
    4.0479    4.4577   -1.3385 H   0  0  0  0  0  0  0  0  0  0  0  0
    4.7884    2.0919   -1.4749 H   0  0  0  0  0  0  0  0  0  0  0  0
    5.9419    2.3774   -0.1651 H   0  0  0  0  0  0  0  0  0  0  0  0
  1  2  1  0  0  0  0
  2  3  1  0  0  0  0
  3  4  1  0  0  0  0
  1  5  1  0  0  0  0
  4  6  1  0  0  0  0
  1  7  1  0  0  0  0
  1  8  1  0  0  0  0
  2  9  1  0  0  0  0
  2 10  1  0  0  0  0
  3 11  1  0  0  0  0
  3 12  1  0  0  0  0
  4 13  1  0  0  0  0
  4 14  1  0  0  0  0
M  END
>  <Alias name>
1,4-Dichlorobutane

>  <Cp(liq,298)>   J/mol/K
184

$$$$
2-Pentanone
  ChemBrain IXL

 16 15  0  0  0  0  0  0  0  0  1 V2000
    2.1839    4.3679    1.6800 C   0  0  0  0  0  0  0  0  0  0  0  0
    3.2004    3.5573    0.8526 C   0  0  0  0  0  0  0  0  0  0  0  0
    4.1888    4.5203    0.1668 C   0  0  0  0  0  0  0  0  0  0  0  0
    5.1656    3.7417   -0.6271 C   0  0  0  0  0  0  0  0  0  0  0  0
    6.2267    4.4404   -1.3863 C   0  0  0  0  0  0  0  0  0  0  0  0
    5.0961    2.5240   -0.6556 O   0  0  0  0  0  0  0  0  0  0  0  0
    1.4893    3.6911    2.1619 H   0  0  0  0  0  0  0  0  0  0  0  0
    2.7084    4.9434    2.4327 H   0  0  0  0  0  0  0  0  0  0  0  0
    1.6399    5.0388    1.0267 H   0  0  0  0  0  0  0  0  0  0  0  0
    3.7444    2.8864    1.5058 H   0  0  0  0  0  0  0  0  0  0  0  0
    2.6759    2.9818    0.0998 H   0  0  0  0  0  0  0  0  0  0  0  0
    3.6449    5.1908   -0.4870 H   0  0  0  0  0  0  0  0  0  0  0  0
    4.7128    5.0962    0.9196 H   0  0  0  0  0  0  0  0  0  0  0  0
    6.1297    5.5093   -1.2419 H   0  0  0  0  0  0  0  0  0  0  0  0
    6.1295    4.2081   -2.4396 H   0  0  0  0  0  0  0  0  0  0  0  0
    7.1973    4.1150   -1.0329 H   0  0  0  0  0  0  0  0  0  0  0  0
  1  2  1  0  0  0  0
  2  3  1  0  0  0  0
  3  4  1  0  0  0  0
  4  5  1  0  0  0  0
  4  6  2  0  0  0  0
  1  7  1  0  0  0  0
  1  8  1  0  0  0  0
  1  9  1  0  0  0  0
  2 10  1  0  0  0  0
  2 11  1  0  0  0  0
  3 12  1  0  0  0  0
  3 13  1  0  0  0  0
  5 14  1  0  0  0  0
  5 15  1  0  0  0  0
  5 16  1  0  0  0  0
M  END
>  <Alias name>
Methyl-n-propylketone

>  <Cp(liq,298)>   J/mol/K
184.1

$$$$
Allylacetate
  ChemBrain IXL

 15 14  0  0  0  0  0  0  0  0  1 V2000
    2.5202    4.9332    1.7427 C   0  0  0  0  0  0  0  0  0  0  0  0
    2.3696    3.5198    1.3304 C   0  0  0  0  0  0  0  0  0  0  0  0
    1.4830    2.8347    1.8130 O   0  0  0  0  0  0  0  0  0  0  0  0
    3.2884    2.9414    0.3393 O   0  0  0  0  0  0  0  0  0  0  0  0
    4.3140    3.8635   -0.1695 C   0  0  0  0  0  0  0  0  0  0  0  0
    5.1665    3.1590   -1.1530 C   0  0  0  0  0  0  0  0  0  0  0  0
    6.1716    3.8048   -1.7488 C   0  0  0  0  0  0  0  0  0  0  0  0
    1.7601    5.1789    2.4739 H   0  0  0  0  0  0  0  0  0  0  0  0
    3.5009    5.0797    2.1783 H   0  0  0  0  0  0  0  0  0  0  0  0
    2.4099    5.5754    0.8776 H   0  0  0  0  0  0  0  0  0  0  0  0
    3.8345    4.7088   -0.6473 H   0  0  0  0  0  0  0  0  0  0  0  0
    4.9254    4.2129    0.6534 H   0  0  0  0  0  0  0  0  0  0  0  0
    4.9750    2.1196   -1.3894 H   0  0  0  0  0  0  0  0  0  0  0  0
    6.3632    4.8442   -1.5124 H   0  0  0  0  0  0  0  0  0  0  0  0
    6.7954    3.2893   -2.4685 H   0  0  0  0  0  0  0  0  0  0  0  0
  1  2  1  0  0  0  0
  2  3  2  0  0  0  0
  2  4  1  0  0  0  0
  4  5  1  0  0  0  0
  5  6  1  0  0  0  0
  6  7  2  0  0  0  0
  1  8  1  0  0  0  0
  1  9  1  0  0  0  0
  1 10  1  0  0  0  0
  5 11  1  0  0  0  0
  5 12  1  0  0  0  0
  6 13  1  0  0  0  0
  7 14  1  0  0  0  0
  7 15  1  0  0  0  0
M  END
>  <Alias name>
Allyl acetate

>  <Cp(liq,298)>   J/mol/K
184.1

$$$$
endo-2-Methylnorbornane
  ChemBrain IXL

 22 23  0  0  0  0  0  0  0  0  1 V2000
    2.4158    3.9063   -0.1028 C   0  0  0  0  0  0  0  0  0  0  0  0
    3.3588    3.7181   -1.3636 C   0  0  0  0  0  0  0  0  0  0  0  0
    4.5776    2.9330   -0.7529 C   0  0  0  0  0  0  0  0  0  0  0  0
    3.2935    3.3666    1.0344 C   0  0  0  0  0  0  0  0  0  0  0  0
    3.9547    2.2161    0.3759 C   0  0  0  0  0  0  0  0  0  0  0  0
    5.4292    3.9833   -0.0110 C   0  0  0  0  0  0  0  0  0  0  0  0
    4.4723    4.3964    1.1817 C   0  0  0  0  0  0  0  0  0  0  0  0
    5.8264    5.1945   -0.8888 C   0  0  0  0  0  0  0  0  0  0  0  0
    1.5394    3.2780   -0.2027 H   0  0  0  0  0  0  0  0  0  0  0  0
    2.1340    4.9419    0.0419 H   0  0  0  0  0  0  0  0  0  0  0  0
    2.8538    3.1482   -2.1335 H   0  0  0  0  0  0  0  0  0  0  0  0
    3.6885    4.6672   -1.7468 H   0  0  0  0  0  0  0  0  0  0  0  0
    5.1266    2.3181   -1.4549 H   0  0  0  0  0  0  0  0  0  0  0  0
    2.7613    3.1434    1.9505 H   0  0  0  0  0  0  0  0  0  0  0  0
    4.7011    1.7655    1.0188 H   0  0  0  0  0  0  0  0  0  0  0  0
    3.2309    1.4870    0.0327 H   0  0  0  0  0  0  0  0  0  0  0  0
    6.3126    3.4979    0.3850 H   0  0  0  0  0  0  0  0  0  0  0  0
    4.9827    4.2981    2.1316 H   0  0  0  0  0  0  0  0  0  0  0  0
    4.0949    5.4028    1.0482 H   0  0  0  0  0  0  0  0  0  0  0  0
    4.9401    5.7151   -1.2158 H   0  0  0  0  0  0  0  0  0  0  0  0
    6.3822    4.8485   -1.7513 H   0  0  0  0  0  0  0  0  0  0  0  0
    6.4442    5.8696   -0.3098 H   0  0  0  0  0  0  0  0  0  0  0  0
  1  2  1  0  0  0  0
  2  3  1  0  0  0  0
  4  1  1  0  0  0  0
  4  5  1  0  0  0  0
  3  5  1  0  0  0  0
  3  6  1  0  0  0  0
  6  7  1  0  0  0  0
  7  4  1  0  0  0  0
  6  8  1  0  0  0  0
  1  9  1  0  0  0  0
  1 10  1  0  0  0  0
  2 11  1  0  0  0  0
  2 12  1  0  0  0  0
  3 13  1  0  0  0  0
  4 14  1  0  0  0  0
  5 15  1  0  0  0  0
  5 16  1  0  0  0  0
  6 17  1  0  0  0  0
  7 18  1  0  0  0  0
  7 19  1  0  0  0  0
  8 20  1  0  0  0  0
  8 21  1  0  0  0  0
  8 22  1  0  0  0  0
M  END
>  <Alias name>
endo-2-Methylnorbornane

>  <Cp(liq,298)>   J/mol/K
184.3

$$$$
3,5-Dimethylpyridine
  ChemBrain IXL

 17 17  0  0  0  0  0  0  0  0  1 V2000
    3.2915    4.1293    0.0898 C   0  0  0  0  0  0  0  0  0  0  0  0
    3.1964    5.5197    0.1843 C   0  0  0  0  0  0  0  0  0  0  0  0
    4.3142    6.2814    0.2039 N   0  0  0  0  0  0  0  0  0  0  0  0
    5.5417    5.7178    0.1328 C   0  0  0  0  0  0  0  0  0  0  0  0
    5.6763    4.3312    0.0374 C   0  0  0  0  0  0  0  0  0  0  0  0
    4.5419    3.5333    0.0158 C   0  0  0  0  0  0  0  0  0  0  0  0
    7.0201    3.7082   -0.0409 C   0  0  0  0  0  0  0  0  0  0  0  0
    2.0682    3.2884    0.0679 C   0  0  0  0  0  0  0  0  0  0  0  0
    2.2230    5.9892    0.2422 H   0  0  0  0  0  0  0  0  0  0  0  0
    6.4246    6.3437    0.1499 H   0  0  0  0  0  0  0  0  0  0  0  0
    4.6316    2.4549   -0.0580 H   0  0  0  0  0  0  0  0  0  0  0  0
    7.7769    4.4815   -0.0599 H   0  0  0  0  0  0  0  0  0  0  0  0
    7.0899    3.1122   -0.9434 H   0  0  0  0  0  0  0  0  0  0  0  0
    7.1745    3.0727    0.8233 H   0  0  0  0  0  0  0  0  0  0  0  0
    2.3497    2.2409    0.0629 H   0  0  0  0  0  0  0  0  0  0  0  0
    1.4705    3.4963    0.9464 H   0  0  0  0  0  0  0  0  0  0  0  0
    1.4923    3.5106   -0.8217 H   0  0  0  0  0  0  0  0  0  0  0  0
  1  2  4  0  0  0  0
  2  3  4  0  0  0  0
  3  4  4  0  0  0  0
  4  5  4  0  0  0  0
  5  6  4  0  0  0  0
  6  1  4  0  0  0  0
  5  7  1  0  0  0  0
  1  8  1  0  0  0  0
  2  9  1  0  0  0  0
  4 10  1  0  0  0  0
  6 11  1  0  0  0  0
  7 12  1  0  0  0  0
  7 13  1  0  0  0  0
  7 14  1  0  0  0  0
  8 15  1  0  0  0  0
  8 16  1  0  0  0  0
  8 17  1  0  0  0  0
M  END
>  <Alias name>
3,5-Lutidine

>  <Cp(liq,298)>   J/mol/K
184.55

$$$$
2,5-Dimethylpyridine
  ChemBrain IXL

 17 17  0  0  0  0  0  0  0  0  1 V2000
    3.4704    3.7420    0.2414 C   0  0  0  0  0  0  0  0  0  0  0  0
    3.5601    5.1337    0.1705 C   0  0  0  0  0  0  0  0  0  0  0  0
    4.7523    5.7300   -0.0589 N   0  0  0  0  0  0  0  0  0  0  0  0
    5.8763    4.9956   -0.2235 C   0  0  0  0  0  0  0  0  0  0  0  0
    5.8261    3.6054   -0.1594 C   0  0  0  0  0  0  0  0  0  0  0  0
    4.6134    2.9740    0.0749 C   0  0  0  0  0  0  0  0  0  0  0  0
    7.1665    5.6649   -0.4727 C   0  0  0  0  0  0  0  0  0  0  0  0
    2.1653    3.0820    0.4928 C   0  0  0  0  0  0  0  0  0  0  0  0
    2.6708    5.7371    0.2998 H   0  0  0  0  0  0  0  0  0  0  0  0
    6.7281    3.0194   -0.2917 H   0  0  0  0  0  0  0  0  0  0  0  0
    4.5594    1.8917    0.1273 H   0  0  0  0  0  0  0  0  0  0  0  0
    7.0126    6.7336   -0.5330 H   0  0  0  0  0  0  0  0  0  0  0  0
    7.5840    5.3061   -1.4056 H   0  0  0  0  0  0  0  0  0  0  0  0
    7.8499    5.4427    0.3376 H   0  0  0  0  0  0  0  0  0  0  0  0
    2.3087    2.0086    0.5522 H   0  0  0  0  0  0  0  0  0  0  0  0
    1.7518    3.4422    1.4263 H   0  0  0  0  0  0  0  0  0  0  0  0
    1.4830    3.3099   -0.3164 H   0  0  0  0  0  0  0  0  0  0  0  0
  1  2  4  0  0  0  0
  2  3  4  0  0  0  0
  3  4  4  0  0  0  0
  4  5  4  0  0  0  0
  5  6  4  0  0  0  0
  6  1  4  0  0  0  0
  4  7  1  0  0  0  0
  1  8  1  0  0  0  0
  2  9  1  0  0  0  0
  5 10  1  0  0  0  0
  6 11  1  0  0  0  0
  7 12  1  0  0  0  0
  7 13  1  0  0  0  0
  7 14  1  0  0  0  0
  8 15  1  0  0  0  0
  8 16  1  0  0  0  0
  8 17  1  0  0  0  0
M  END
>  <Alias name>
2,5-Lutidine

>  <Cp(liq,298)>   J/mol/K
184.7

$$$$
2,4-Dimethylpyridine
  ChemBrain IXL

 17 17  0  0  0  0  0  0  0  0  1 V2000
    2.9519    4.1567    0.4217 C   0  0  0  0  0  0  0  0  0  0  0  0
    3.0432    5.5473    0.3488 C   0  0  0  0  0  0  0  0  0  0  0  0
    4.2356    6.1420    0.1199 N   0  0  0  0  0  0  0  0  0  0  0  0
    5.3591    5.4067   -0.0424 C   0  0  0  0  0  0  0  0  0  0  0  0
    5.3086    4.0158    0.0235 C   0  0  0  0  0  0  0  0  0  0  0  0
    4.0951    3.3840    0.2575 C   0  0  0  0  0  0  0  0  0  0  0  0
    6.6494    6.0762   -0.2911 C   0  0  0  0  0  0  0  0  0  0  0  0
    4.0216    1.8992    0.3313 C   0  0  0  0  0  0  0  0  0  0  0  0
    1.9954    3.6808    0.6052 H   0  0  0  0  0  0  0  0  0  0  0  0
    2.1542    6.1512    0.4763 H   0  0  0  0  0  0  0  0  0  0  0  0
    6.2109    3.4302   -0.1070 H   0  0  0  0  0  0  0  0  0  0  0  0
    6.4948    7.1451   -0.3522 H   0  0  0  0  0  0  0  0  0  0  0  0
    7.0677    5.7172   -1.2233 H   0  0  0  0  0  0  0  0  0  0  0  0
    7.3321    5.8551    0.5199 H   0  0  0  0  0  0  0  0  0  0  0  0
    5.0242    1.4878    0.3492 H   0  0  0  0  0  0  0  0  0  0  0  0
    3.4960    1.6070    1.2326 H   0  0  0  0  0  0  0  0  0  0  0  0
    3.4917    1.5196   -0.5343 H   0  0  0  0  0  0  0  0  0  0  0  0
  1  2  4  0  0  0  0
  2  3  4  0  0  0  0
  3  4  4  0  0  0  0
  4  5  4  0  0  0  0
  5  6  4  0  0  0  0
  6  1  4  0  0  0  0
  4  7  1  0  0  0  0
  6  8  1  0  0  0  0
  1  9  1  0  0  0  0
  2 10  1  0  0  0  0
  5 11  1  0  0  0  0
  7 12  1  0  0  0  0
  7 13  1  0  0  0  0
  7 14  1  0  0  0  0
  8 15  1  0  0  0  0
  8 16  1  0  0  0  0
  8 17  1  0  0  0  0
M  END
>  <Alias name>
2,4-Lutidine

>  <Cp(liq,298)>   J/mol/K
184.76

$$$$
1-Methylpiperidine
  ChemBrain IXL

 20 20  0  0  0  0  0  0  0  0  1 V2000
    2.8216    3.4988   -0.8747 C   0  0  0  0  0  0  0  0  0  0  0  0
    4.2857    3.6579   -1.3326 C   0  0  0  0  0  0  0  0  0  0  0  0
    5.1959    3.4886   -0.1771 N   0  0  0  0  0  0  0  0  0  0  0  0
    4.9254    4.5352    0.8346 C   0  0  0  0  0  0  0  0  0  0  0  0
    3.4796    4.4012    1.3544 C   0  0  0  0  0  0  0  0  0  0  0  0
    2.5049    4.5602    0.1834 C   0  0  0  0  0  0  0  0  0  0  0  0
    6.5898    3.6011   -0.6342 C   0  0  0  0  0  0  0  0  0  0  0  0
    2.1605    3.6244   -1.7231 H   0  0  0  0  0  0  0  0  0  0  0  0
    2.6818    2.5124   -0.4500 H   0  0  0  0  0  0  0  0  0  0  0  0
    4.4254    4.6431   -1.7605 H   0  0  0  0  0  0  0  0  0  0  0  0
    4.5103    2.9064   -2.0793 H   0  0  0  0  0  0  0  0  0  0  0  0
    5.6148    4.4210    1.6620 H   0  0  0  0  0  0  0  0  0  0  0  0
    5.0594    5.5126    0.3872 H   0  0  0  0  0  0  0  0  0  0  0  0
    3.3473    3.4251    1.8045 H   0  0  0  0  0  0  0  0  0  0  0  0
    3.2870    5.1693    2.0930 H   0  0  0  0  0  0  0  0  0  0  0  0
    2.6176    5.5467   -0.2492 H   0  0  0  0  0  0  0  0  0  0  0  0
    1.4888    4.4324    0.5352 H   0  0  0  0  0  0  0  0  0  0  0  0
    6.7475    4.5774   -1.0760 H   0  0  0  0  0  0  0  0  0  0  0  0
    6.7908    2.8342   -1.3721 H   0  0  0  0  0  0  0  0  0  0  0  0
    7.2575    3.4743    0.2090 H   0  0  0  0  0  0  0  0  0  0  0  0
  1  2  1  0  0  0  0
  2  3  1  0  0  0  0
  3  4  1  0  0  0  0
  4  5  1  0  0  0  0
  5  6  1  0  0  0  0
  6  1  1  0  0  0  0
  3  7  1  0  0  0  0
  1  8  1  0  0  0  0
  1  9  1  0  0  0  0
  2 10  1  0  0  0  0
  2 11  1  0  0  0  0
  4 12  1  0  0  0  0
  4 13  1  0  0  0  0
  5 14  1  0  0  0  0
  5 15  1  0  0  0  0
  6 16  1  0  0  0  0
  6 17  1  0  0  0  0
  7 18  1  0  0  0  0
  7 19  1  0  0  0  0
  7 20  1  0  0  0  0
M  END
>  <Alias name>
N-Methylpiperidine

>  <Cp(liq,298)>   J/mol/K
184.9

$$$$
Methylcyclohexane
  ChemBrain IXL

 21 21  0  0  0  0  0  0  0  0  1 V2000
    3.7646    3.2190   -1.2003 C   0  0  0  0  0  0  0  0  0  0  0  0
    2.3923    3.5360   -0.5746 C   0  0  0  0  0  0  0  0  0  0  0  0
    2.4428    4.9208    0.0999 C   0  0  0  0  0  0  0  0  0  0  0  0
    3.5209    4.9169    1.2011 C   0  0  0  0  0  0  0  0  0  0  0  0
    4.8932    4.5999    0.5755 C   0  0  0  0  0  0  0  0  0  0  0  0
    4.8428    3.2151   -0.0991 C   0  0  0  0  0  0  0  0  0  0  0  0
    6.2150    2.8982   -0.7248 C   0  0  0  0  0  0  0  0  0  0  0  0
    4.0060    3.9700   -1.9379 H   0  0  0  0  0  0  0  0  0  0  0  0
    3.7292    2.2485   -1.6729 H   0  0  0  0  0  0  0  0  0  0  0  0
    2.1508    2.7849    0.1629 H   0  0  0  0  0  0  0  0  0  0  0  0
    1.6368    3.5388   -1.3463 H   0  0  0  0  0  0  0  0  0  0  0  0
    1.4811    5.1429    0.5384 H   0  0  0  0  0  0  0  0  0  0  0  0
    2.6842    5.6719   -0.6376 H   0  0  0  0  0  0  0  0  0  0  0  0
    3.5563    5.8874    1.6737 H   0  0  0  0  0  0  0  0  0  0  0  0
    3.2794    4.1659    1.9387 H   0  0  0  0  0  0  0  0  0  0  0  0
    5.1348    5.3510   -0.1620 H   0  0  0  0  0  0  0  0  0  0  0  0
    5.6487    4.5971    1.3473 H   0  0  0  0  0  0  0  0  0  0  0  0
    4.6014    2.4640    0.6385 H   0  0  0  0  0  0  0  0  0  0  0  0
    6.4565    3.6493   -1.4623 H   0  0  0  0  0  0  0  0  0  0  0  0
    6.9706    2.8954    0.0469 H   0  0  0  0  0  0  0  0  0  0  0  0
    6.1797    1.9277   -1.1975 H   0  0  0  0  0  0  0  0  0  0  0  0
  1  2  1  0  0  0  0
  2  3  1  0  0  0  0
  3  4  1  0  0  0  0
  4  5  1  0  0  0  0
  5  6  1  0  0  0  0
  6  1  1  0  0  0  0
  1  8  1  0  0  0  0
  1  9  1  0  0  0  0
  2 10  1  0  0  0  0
  2 11  1  0  0  0  0
  3 12  1  0  0  0  0
  3 13  1  0  0  0  0
  4 14  1  0  0  0  0
  4 15  1  0  0  0  0
  5 16  1  0  0  0  0
  5 17  1  0  0  0  0
  6  7  1  0  0  0  0
  6 18  1  0  0  0  0
  7 19  1  0  0  0  0
  7 20  1  0  0  0  0
  7 21  1  0  0  0  0
M  END
>  <Alias name>
Methylcyclohexane

>  <Cp(liq,298)>   J/mol/K
184.96

$$$$
2,6-Dimethylpyridine
  ChemBrain IXL

 17 17  0  0  0  0  0  0  0  0  1 V2000
    3.4129    3.5326   -0.3592 C   0  0  0  0  0  0  0  0  0  0  0  0
    3.4988    4.8548    0.0699 C   0  0  0  0  0  0  0  0  0  0  0  0
    4.6720    5.5249   -0.0081 N   0  0  0  0  0  0  0  0  0  0  0  0
    5.7813    4.9276   -0.5023 C   0  0  0  0  0  0  0  0  0  0  0  0
    5.7338    3.6066   -0.9410 C   0  0  0  0  0  0  0  0  0  0  0  0
    4.5397    2.9036   -0.8688 C   0  0  0  0  0  0  0  0  0  0  0  0
    7.0525    5.6739   -0.5798 C   0  0  0  0  0  0  0  0  0  0  0  0
    2.2990    5.5223    0.6117 C   0  0  0  0  0  0  0  0  0  0  0  0
    2.4723    2.9973   -0.2961 H   0  0  0  0  0  0  0  0  0  0  0  0
    6.6233    3.1296   -1.3366 H   0  0  0  0  0  0  0  0  0  0  0  0
    4.4877    1.8740   -1.2069 H   0  0  0  0  0  0  0  0  0  0  0  0
    6.8882    6.6988   -0.2765 H   0  0  0  0  0  0  0  0  0  0  0  0
    7.4213    5.6526   -1.5983 H   0  0  0  0  0  0  0  0  0  0  0  0
    7.7808    5.2143    0.0772 H   0  0  0  0  0  0  0  0  0  0  0  0
    1.4746    4.8188    0.6349 H   0  0  0  0  0  0  0  0  0  0  0  0
    2.5032    5.8719    1.6150 H   0  0  0  0  0  0  0  0  0  0  0  0
    2.0386    6.3625   -0.0183 H   0  0  0  0  0  0  0  0  0  0  0  0
  1  2  4  0  0  0  0
  2  3  4  0  0  0  0
  3  4  4  0  0  0  0
  4  5  4  0  0  0  0
  5  6  4  0  0  0  0
  6  1  4  0  0  0  0
  4  7  1  0  0  0  0
  2  8  1  0  0  0  0
  1  9  1  0  0  0  0
  5 10  1  0  0  0  0
  6 11  1  0  0  0  0
  7 12  1  0  0  0  0
  7 13  1  0  0  0  0
  7 14  1  0  0  0  0
  8 15  1  0  0  0  0
  8 16  1  0  0  0  0
  8 17  1  0  0  0  0
M  END
>  <Alias name>
2,6-Lutidine

>  <Cp(liq,298)>   J/mol/K
185.17

$$$$
Cyclooctatetraen
  ChemBrain IXL

 16 16  0  0  0  0  0  0  0  0  1 V2000
    4.6577    2.3035   -0.8860 C   0  0  0  0  0  0  0  0  0  0  0  0
    3.3298    2.1572   -0.8863 C   0  0  0  0  0  0  0  0  0  0  0  0
    5.3567    2.6516    0.3493 C   0  0  0  0  0  0  0  0  0  0  0  0
    5.2218    3.8725    0.8746 C   0  0  0  0  0  0  0  0  0  0  0  0
    2.5713    2.3444    0.3488 C   0  0  0  0  0  0  0  0  0  0  0  0
    2.4362    3.5654    0.8739 C   0  0  0  0  0  0  0  0  0  0  0  0
    4.3748    4.8647    0.2158 C   0  0  0  0  0  0  0  0  0  0  0  0
    3.0469    4.7183    0.2155 C   0  0  0  0  0  0  0  0  0  0  0  0
    5.2159    2.1612   -1.7996 H   0  0  0  0  0  0  0  0  0  0  0  0
    2.8164    1.8965   -1.8002 H   0  0  0  0  0  0  0  0  0  0  0  0
    5.9861    1.9217    0.8367 H   0  0  0  0  0  0  0  0  0  0  0  0
    5.7425    4.1279    1.7859 H   0  0  0  0  0  0  0  0  0  0  0  0
    2.1159    1.4946    0.8359 H   0  0  0  0  0  0  0  0  0  0  0  0
    1.8720    3.7010    1.7848 H   0  0  0  0  0  0  0  0  0  0  0  0
    4.8230    5.7199   -0.2686 H   0  0  0  0  0  0  0  0  0  0  0  0
    2.4235    5.4550   -0.2693 H   0  0  0  0  0  0  0  0  0  0  0  0
  1  2  2  0  0  0  0
  4  3  2  0  0  0  0
  1  3  1  0  0  0  0
  6  5  2  0  0  0  0
  7  8  2  0  0  0  0
  8  6  1  0  0  0  0
  5  2  1  0  0  0  0
  7  4  1  0  0  0  0
  1  9  1  0  0  0  0
  2 10  1  0  0  0  0
  3 11  1  0  0  0  0
  4 12  1  0  0  0  0
  5 13  1  0  0  0  0
  6 14  1  0  0  0  0
  7 15  1  0  0  0  0
  8 16  1  0  0  0  0
M  END
>  <Alias name>
Cyclooctatetraene

>  <Cp(liq,298)>   J/mol/K
185.18

$$$$
Cyclopentanol
  ChemBrain IXL

 16 16  0  0  0  0  0  0  0  0  1 V2000
    4.0195    4.1605    0.8462 C   0  0  0  0  0  0  0  0  0  0  0  0
    2.6521    3.4148    0.9910 C   0  0  0  0  0  0  0  0  0  0  0  0
    2.6360    2.3797   -0.1311 C   0  0  0  0  0  0  0  0  0  0  0  0
    3.4318    3.0281   -1.2545 C   0  0  0  0  0  0  0  0  0  0  0  0
    4.5887    3.7271   -0.5446 C   0  0  0  0  0  0  0  0  0  0  0  0
    5.6668    2.7497   -0.3332 O   0  0  0  0  0  0  0  0  0  0  0  0
    5.4081    1.9488    0.1748 H   0  0  0  0  0  0  0  0  0  0  0  0
    4.7096    3.8631    1.6258 H   0  0  0  0  0  0  0  0  0  0  0  0
    3.8517    5.2298    0.8822 H   0  0  0  0  0  0  0  0  0  0  0  0
    1.8489    4.1207    0.8194 H   0  0  0  0  0  0  0  0  0  0  0  0
    2.5457    2.9586    1.9673 H   0  0  0  0  0  0  0  0  0  0  0  0
    1.6246    2.1498   -0.4421 H   0  0  0  0  0  0  0  0  0  0  0  0
    3.1441    1.4815    0.1975 H   0  0  0  0  0  0  0  0  0  0  0  0
    3.7901    2.2924   -1.9636 H   0  0  0  0  0  0  0  0  0  0  0  0
    2.8148    3.7652   -1.7533 H   0  0  0  0  0  0  0  0  0  0  0  0
    4.9590    4.5747   -1.1077 H   0  0  0  0  0  0  0  0  0  0  0  0
  1  2  1  0  0  0  0
  2  3  1  0  0  0  0
  3  4  1  0  0  0  0
  4  5  1  0  0  0  0
  5  1  1  0  0  0  0
  5  6  1  0  0  0  0
  6  7  1  0  0  0  0
  1  8  1  0  0  0  0
  1  9  1  0  0  0  0
  2 10  1  0  0  0  0
  2 11  1  0  0  0  0
  3 12  1  0  0  0  0
  3 13  1  0  0  0  0
  4 14  1  0  0  0  0
  4 15  1  0  0  0  0
  5 16  1  0  0  0  0
M  END
>  <Alias name>
Cyclopentanol

>  <Cp(liq,298)>   J/mol/K
185.4

$$$$
Trimethylacetaldehyde
  ChemBrain IXL

 16 15  0  0  0  0  0  0  0  0  1 V2000
    3.5431    3.3831   -0.0229 C   0  0  0  0  0  0  0  0  0  0  0  0
    4.4095    2.2933    0.4792 C   0  0  0  0  0  0  0  0  0  0  0  0
    3.9751    1.4940    1.2921 O   0  0  0  0  0  0  0  0  0  0  0  0
    4.3312    4.2434   -1.0296 C   0  0  0  0  0  0  0  0  0  0  0  0
    2.3087    2.7784   -0.7195 C   0  0  0  0  0  0  0  0  0  0  0  0
    3.0873    4.2622    1.1578 C   0  0  0  0  0  0  0  0  0  0  0  0
    5.4291    2.2053    0.1249 H   0  0  0  0  0  0  0  0  0  0  0  0
    5.1984    4.6688   -0.5399 H   0  0  0  0  0  0  0  0  0  0  0  0
    3.6970    5.0405   -1.3974 H   0  0  0  0  0  0  0  0  0  0  0  0
    4.6520    3.6254   -1.8591 H   0  0  0  0  0  0  0  0  0  0  0  0
    1.6755    3.5759   -1.0883 H   0  0  0  0  0  0  0  0  0  0  0  0
    2.6291    2.1593   -1.5484 H   0  0  0  0  0  0  0  0  0  0  0  0
    1.7540    2.1751   -0.0116 H   0  0  0  0  0  0  0  0  0  0  0  0
    2.5333    3.6577    1.8653 H   0  0  0  0  0  0  0  0  0  0  0  0
    3.9549    4.6870    1.6476 H   0  0  0  0  0  0  0  0  0  0  0  0
    2.4536    5.0599    0.7904 H   0  0  0  0  0  0  0  0  0  0  0  0
  1  2  1  0  0  0  0
  2  3  2  0  0  0  0
  1  4  1  0  0  0  0
  1  5  1  0  0  0  0
  1  6  1  0  0  0  0
  2  7  1  0  0  0  0
  4  8  1  0  0  0  0
  4  9  1  0  0  0  0
  4 10  1  0  0  0  0
  5 11  1  0  0  0  0
  5 12  1  0  0  0  0
  5 13  1  0  0  0  0
  6 14  1  0  0  0  0
  6 15  1  0  0  0  0
  6 16  1  0  0  0  0
M  END
>  <Alias name>
Pivalaldehyde

>  <Cp(liq,298)>   J/mol/K
185.58

$$$$
Ethylbenzene
  ChemBrain IXL

 18 18  0  0  0  0  0  0  0  0  1 V2000
    3.5008    5.8996   -0.6159 C   0  0  0  0  0  0  0  0  0  0  0  0
    2.5443    4.9878   -0.1678 C   0  0  0  0  0  0  0  0  0  0  0  0
    2.9339    3.7111    0.2392 C   0  0  0  0  0  0  0  0  0  0  0  0
    4.2804    3.3457    0.1982 C   0  0  0  0  0  0  0  0  0  0  0  0
    5.2381    4.2571   -0.2499 C   0  0  0  0  0  0  0  0  0  0  0  0
    4.8471    5.5347   -0.6571 C   0  0  0  0  0  0  0  0  0  0  0  0
    6.6686    3.8675   -0.2930 C   0  0  0  0  0  0  0  0  0  0  0  0
    7.5301    4.9887    0.3247 C   0  0  0  0  0  0  0  0  0  0  0  0
    3.1985    6.8903   -0.9317 H   0  0  0  0  0  0  0  0  0  0  0  0
    1.4996    5.2711   -0.1359 H   0  0  0  0  0  0  0  0  0  0  0  0
    2.1915    3.0037    0.5868 H   0  0  0  0  0  0  0  0  0  0  0  0
    4.5820    2.3549    0.5141 H   0  0  0  0  0  0  0  0  0  0  0  0
    5.5881    6.2430   -1.0051 H   0  0  0  0  0  0  0  0  0  0  0  0
    6.8102    2.9532    0.2700 H   0  0  0  0  0  0  0  0  0  0  0  0
    6.9680    3.7076   -1.3212 H   0  0  0  0  0  0  0  0  0  0  0  0
    7.2244    5.1558    1.3500 H   0  0  0  0  0  0  0  0  0  0  0  0
    7.3991    5.9004   -0.2442 H   0  0  0  0  0  0  0  0  0  0  0  0
    8.5726    4.6964    0.3020 H   0  0  0  0  0  0  0  0  0  0  0  0
  1  2  4  0  0  0  0
  2  3  4  0  0  0  0
  3  4  4  0  0  0  0
  4  5  4  0  0  0  0
  5  6  4  0  0  0  0
  6  1  4  0  0  0  0
  5  7  1  0  0  0  0
  7  8  1  0  0  0  0
  1  9  1  0  0  0  0
  2 10  1  0  0  0  0
  3 11  1  0  0  0  0
  4 12  1  0  0  0  0
  6 13  1  0  0  0  0
  7 14  1  0  0  0  0
  7 15  1  0  0  0  0
  8 16  1  0  0  0  0
  8 17  1  0  0  0  0
  8 18  1  0  0  0  0
M  END
>  <Alias name>
Ethylbenzene

>  <Cp(liq,298)>   J/mol/K
185.78

$$$$
exo-2-Methylnorbornane
  ChemBrain IXL

 22 23  0  0  0  0  0  0  0  0  1 V2000
    2.4350    4.7267    0.0286 C   0  0  0  0  0  0  0  0  0  0  0  0
    3.0390    4.3627   -1.3946 C   0  0  0  0  0  0  0  0  0  0  0  0
    4.2453    3.4379   -1.0148 C   0  0  0  0  0  0  0  0  0  0  0  0
    3.4600    4.0913    0.9805 C   0  0  0  0  0  0  0  0  0  0  0  0
    3.7993    2.8462    0.2631 C   0  0  0  0  0  0  0  0  0  0  0  0
    5.3603    4.3847   -0.5436 C   0  0  0  0  0  0  0  0  0  0  0  0
    4.7648    4.9442    0.8139 C   0  0  0  0  0  0  0  0  0  0  0  0
    6.6395    3.5677   -0.2620 C   0  0  0  0  0  0  0  0  0  0  0  0
    2.3604    5.7973    0.1735 H   0  0  0  0  0  0  0  0  0  0  0  0
[truncated: 2,626,258 more chars]
