# Supplementary material for: Calculation of the Isobaric Heat Capacities of the Liquid and Solid Phase of Organic Compounds at 298.15K by Means of the Group-Additivity Method
Source: Molecules. 2020 Mar 4;25(5):1147. doi: 10.3390/molecules25051147 (PMC7179130; doi:10.3390/molecules25051147)
Supplement: Supplementary file 1 [file molecules-25-01147-s001.zip › Experimental vs. calculated Cp(sol,298) Data Table.xls]

## Sheet: Tabelle1
Molecules sorted by calc values
Molecule name	Cp(sol,298) exp	Cp(sol,298) calc	Cp(sol,298) test	Deviation	Dev. in %
1,2,4-Triazole	78.7	70.8	54.4	24.3	30.88
Imidazole	83.93	86.1	86.2	-2.27	-2.7
Urea	93.8	86.7	86.7	7.1	7.57
1H-Pyrazole	81	89	90.9	-9.9	-12.22
Acetamide	86.65	89.9	89.6	-2.95	-3.4
Glycine	99.3	89.9	89.3	10	10.07
Methylammonium iodide	93.93	92.9		1.03	1.1
Pyrazine	102.35	96.3	94	8.35	8.16
Thiourea	96.9	98	99.8	-2.9	-2.99
Thioacetamide	100.3	99.1		1.2	1.2
Diformylhydrazine	99.12	100.3		-1.18	-1.19
Propanone	96.2	101.9	102	-5.8	-6.03
Hydrazinecarboxamide	110.6	101.9		8.7	7.87
Dicyanomethane	110.29	104.7	104.9	5.39	4.89
1,3,5-Trioxane	111.4	105.6		5.8	5.21
Oxalamide	110.86	105.6	105	5.86	5.29
2-Methylimidazole	105.09	107.8	108.9	-3.81	-3.63
Benzene	97.9	107.8	107	-9.1	-9.3
1,3-Dioxolan-2-one	117.12	108.4	105.2	11.92	10.18
Acrylamide	110.58	109.7	109.6	0.98	0.89
2,4-Imidazolidinedione	117.09	109.9	108.8	8.29	7.08
3-Amino-5-methylisoxazole	125.1	111	92.8	32.3	25.82
Oxalic acid	91	112.1	111.4	-20.4	-22.42
Purine	106.9	112.4		-5.5	-5.14
Hydrazinecarbothioamide	110.9	113.2		-2.3	-2.07
Dimethylene urethane	113.8	114.3	114.8	-1	-0.88
2,5-Furandione	120.1	114.6	115.9	4.2	3.5
beta-Alanine	116.4	115.4	115.3	1.1	0.95
Methylcarbamide	114.74	115.7	117	-2.26	-1.97
1,3-Oxazolidine-2-thione	117.1	115.8		1.3	1.11
(L)-Alanine	119.9	116.4	115.3	4.6	3.84
Squaric acid	121.8	116.7	105.9	15.9	13.05
2,5-Pyrrolidinedione	123.88	118.7	118.2	5.68	4.59
2-Thioxo-4-imidazolidinone	137.05	121.2	116.6	20.45	14.92
Serine	135.6	121.8	117.4	18.2	13.42
Sarcosine	118.2	122.4		-4.2	-3.55
1,4-Benzoquinone	129	123.2	121.3	7.7	5.97
Glycine anhydride	134	123.7	121.9	12.1	9.03
1,3-Dithiane	123.84	123.8		0.04	0.03
Phenol	127.44	123.8	124.2	3.24	2.54
Uracil	120.5	124.4	125	-4.5	-3.73
Cytosine	132.6	124.9	122.2	10.4	7.84
2-Mercapto-2-thiazoline	125.3	125.5		-0.2	-0.16
N-Methylmaleimide	146.65	126	126.8	19.85	13.54
1,3-Dioxolan-2-one	133.9	128.1	122	11.9	8.89
Carbonothioic dihydrazide	125.3	128.5		-3.2	-2.55
Lactic acid	127.6	128.7	129.3	-1.7	-1.33
Nortricyclene	129	130.5	129.4	-0.4	-0.31
Hypoxanthine	134.5	131	128.5	6	4.46
Malonamide	133.38	131.1	134.1	-0.72	-0.54
2-Aminopyridine	142.47	132.4	125.4	17.07	11.98
Propylenecarbonate	122.51	132.7	135.2	-12.69	-10.36
Methimazole	129.8	132.8	137.2	-7.4	-5.7
2-Ethylimidazole	147.08	133.2	127	20.08	13.65
Imidodicarbonic diamide	131.3	133.8	132.7	-1.4	-1.07
2,4-Hexadiyne	133.57	134		-0.43	-0.32
2-Pyrazinecarboxylic acid	143.5	134	131.1	12.4	8.64
2-Furoic acid	132.26	135.4		-3.14	-2.37
Tetrahydro-2H-1,3-oxazine-2-thione	139.7	135.4		4.3	3.08
2-Methyl-2-propanol	146.11	135.6	134.4	11.71	8.01
Methacrylamide	143.8	135.7	133.2	10.6	7.37
Barbituric acid	141.1	136.3	136.8	4.3	3.05
4-Fluorophenol	144.6	136.9	136.5	8.1	5.6
Proline	150.4	137.2		13.2	8.78
5-Methylhydantoin	143.11	137.3	136.6	6.51	4.55
Cyanuric acid	133.5	137.8	140.3	-6.8	-5.09
Iodobenzene	112.1	138.3		-26.2	-23.37
Malonic acid	127.63	138.7	137.1	-9.47	-7.42
Isobutyramide	148.1	139	139.1	9	6.08
1,3-Dihydroxybenzene	135.53	139.8	138.3	-2.77	-2.04
1,4-Dihydroxybenzene	136.4	139.8	139.8	-3.4	-2.49
1,2-Dihydroxybenzene	144.3	139.8	139.2	5.1	3.53
4-Chlorophenol	161.06	140.2	140.6	20.46	12.7
1,4-Dichlorobenzene	147.76	140.5	140.8	6.96	4.71
1,3,5,7-Tetroxane	142.22	140.8		1.42	1
4-Aminobutyric acid	146.4	140.8	140.1	6.3	4.3
Benzimidazole	128.8	140.8	142	-13.2	-10.25
1H-Indazole	128.8	140.8	145.3	-16.5	-12.81
3-Thiophenecarboxylic acid	134.17	141.1	141	-6.83	-5.09
2-Acetylpyrrole	132.05	141.3	144.4	-12.35	-9.35
2-Aminobutyric acid	146.4	141.9	142.7	3.7	2.53
6-Aminopurine	147	142.8		4.2	2.86
Vitamin B3	151.3	143.5	141.4	9.9	6.54
2-Acetylfuran	140.94	144.2		-3.26	-2.31
Norbornene	129.9	144.5	145.6	-15.7	-12.09
N,N'-Dimethylurea	133.3	144.7	148.9	-15.6	-11.7
2-Thiophenecarboxylic acid	153.78	145.2	143	10.78	7.01
cis-3-Chloro-2-butenoic acid	140.2	145.3		-5.1	-3.64
trans-3-Chloro-2-butenoic acid	159.8	145.3		14.5	9.07
N-Methylsuccinimide	150.45	145.9	145.5	4.95	3.29
4-Chloroaniline	151.2	146	147.2	4	2.65
Fumaric acid	141.8	146	146	-4.2	-2.96
Maleic acid	135.6	146	148.6	-13	-9.59
Nicotinic acid	151.3	146.7	145.5	5.8	3.83
1,4-Dibromobenzene	145.7	146.8	144.3	1.4	0.96
Diethanolamine	137	147.4		-10.4	-7.59
Thiobarbituric acid	137.2	147.6	152.3	-15.1	-11.01
Ethylene oxalate	141.9	148.1	148.3	-6.4	-4.51
Thianaphthene	163.01	148.9	149	14.01	8.59
Xanthine	151.34	149	147.2	4.14	2.74
Benzamide	153.8	149.2	149.6	4.2	2.73
p-Cresol	150.2	149.5	149.3	0.9	0.6
o-Cresol	154.56	149.5	149.4	5.16	3.34
1,4-Dioxane-2,5-dione	133.28	149.5	149.6	-16.32	-12.24
5-Methyluracil	150.2	150.3	146.9	3.3	2.2
N,N-Dimethylurea	134.3	150.4	157.7	-23.4	-17.42
Bicyclo[2.2.2]oct-2-ene	156.73	150.9	151.6	5.13	3.27
1,2-Diaminobenzene	150.82	151.4	148.2	2.62	1.74
1,3-Diaminobenzene	153.7	151.4	148.2	5.5	3.58
Threonine	155.31	152	153.6	1.71	1.1
Hexamethylenetetramine	152.29	152.1		0.19	0.12
Benzoic acid	147.07	152.4	153.1	-6.03	-4.1
N-Acetylglycinamide	152.7	153.2	152.8	-0.1	-0.07
Glycylglycine	163.97	153.2	152.5	11.47	7
Isoquinoline	177.68	154	153.3	24.38	13.72
1,4-Cyclohexanedione	161.5	154.3	154.6	6.9	4.27
p-Toluidine	165.2	155.3	153.7	11.5	6.96
4-Hydroxybenzaldehyde	149.9	155.4	156.5	-6.6	-4.4
Succindiamide	158.17	156.5	155.6	2.57	1.62
2-Pyridinealdoxime	151.93	156.6		-4.67	-3.07
1,3,5-Trichlorobenzene	158.35	156.9	157.1	1.25	0.79
1,3-Dithiane sulfone	157.6	157.7		-0.1	-0.06
epsilon-Caprolactam	156.78	157.9	157.5	-0.72	-0.46
Guanine	160.7	157.9		2.8	1.74
2-Benzimidazolethiol	171.23	158.1	152.6	18.63	10.88
Butylene carbonate	139.34	158.1	163.7	-24.36	-17.48
2,2-Dimethyl-1,3-propanediol	183.18	158.1	158.6	24.58	13.42
Benzenecarbothioamide	152.8	158.4		-5.6	-3.66
Asparagine	159.8	158.7	157.9	1.9	1.19
1,3-Benzoxazole-2-thione	153.1	158.7		-5.6	-3.66
Naphthalene	168.2	159.8	159.3	8.9	5.29
5-Methylisoxazole-3-carboxylic acid	146.2	159.8	164.7	-18.5	-12.65
2-Aminobenzothiazole	153.2	160.4	164.3	-11.1	-7.25
Isopropylcarbamide	170.3	161.6	161.1	9.2	5.4
3-Acetyl-2-oxazolidinone	164.7	161.7	161.7	3	1.82
Pivalamide	159.8	162	162.6	-2.8	-1.75
Aspartic acid	155.18	162	159.2	-4.02	-2.59
Methyl methacrylate	165.3	162.4	163	2.3	1.39
Butanedioic acid	153.6	163	162.1	-8.5	-5.53
Norbornane	151	163.3	163.9	-12.9	-8.54
Bicyclo[2.2.2]octane	157.69	163.6	164	-6.31	-4
Erythritol	161.9	164.2	163	-1.1	-0.68
Phthalonitrile	161.3	164.2	164.5	-3.2	-1.98
1,4-Benzenedicarbonitrile	161.2	164.2	164.5	-3.3	-2.05
1-Azabicyclo[2.2.2]octane	169.37	164.2	164.3	5.07	2.99
DABCO	153.18	164.9	167	-13.82	-9.02
4-Nitrophenol	143.9	165	166.2	-22.3	-15.5
Trimethylacetic acid	177.8	165.2	165.1	12.7	7.14
Valine	165	165.4	165.4	-0.4	-0.24
3-Chloronitrobenzene	168.2	165.4	165.5	2.7	1.61
4-Chloronitrobenzene	169.9	165.4	164.7	5.2	3.06
2,5-Dihydroxytoluene	174.9	165.5	164.3	10.6	6.06
Phthalic anhydride	160	165.7	167.1	-7.1	-4.44
Benzenesulfonamide	172.91	165.9	165.3	7.61	4.4
5-Aminovaleric acid	163.7	166.2	166.6	-2.9	-1.77
1,3-Benzothiazole-2-thione	157.3	166.2		-8.9	-5.66
1,3,5-Tribromobenzene	161.7	166.3	162.9	-1.2	-0.74
3-Thiopheneacetic acid	167.76	166.5	167.5	0.26	0.15
2-Amino-2-methyl-1,3-propanediol	161	166.7	169.4	-8.4	-5.22
Uric acid	166.1	167	170.2	-4.1	-2.47
2-Methylindole	176.09	167.5	167.5	8.59	4.88
trans-1,2-Cyclohexanediol	163.2	167.8	168.5	-5.3	-3.25
cis-1,2-Cyclohexanediol	160.4	167.8	168.6	-8.2	-5.11
Benzimidazole-2-thione	171.23	167.9	168.3	2.93	1.71
3-Carboxyphenol	157.3	168.4	168	-10.7	-6.8
4-Carboxyphenol	155.2	168.4	168.7	-13.5	-8.7
4-Chlorobenzoic acid	167.8	168.8	168.2	-0.4	-0.24
3-Chlorobenzoic acid	163.6	168.8	169.8	-6.2	-3.79
2-Chlorobenzoic acid	163.2	168.8	169.8	-6.6	-4.04
1,4-Diiodobenzene	160.77	168.8		-8.03	-4.99
1,2-Diiodobenzene	190	168.8		21.2	11.16
Salicylic acid	160.9	169.6	169.6	-8.7	-5.41
FOX-7	176.59	170	165.3	11.29	6.39
1-Benzopyran-4-one	176.8	170.3		6.5	3.68
2-Thiopheneacetic acid	159.23	170.6	171.9	-12.67	-7.96
3-Nitroaniline	158.84	170.8	170.8	-11.96	-7.53
4-Nitroaniline	154.2	170.8	173.2	-19	-12.32
Acenaphthylene	183.59	170.9	171.4	12.19	6.64
3,4-Dihydroxybenzaldehyde	205.9	171.5	167.9	38	18.46
2-Bromobenzoic acid	154	171.9	170.6	-16.6	-10.78
3-Bromobenzoic acid	151.4	171.9	172.4	-21	-13.87
4-Bromobenzoic acid	151.4	171.9	172.8	-21.4	-14.13
2-Nitroaniline	166	172	172.1	-6.1	-3.67
2,4-Dichlorobenzaldehyde	186.5	172.2	172.3	14.2	7.61
1,2,4,5-Tetrachlorobenzene	202.5	173.3	171	31.5	15.56
2-Amino-5-nitropyridine	158	173.6	184.6	-26.6	-16.84
p-Anthranilic acid	177.8	174.2	174.7	3.1	1.74
m-Anthranilic acid	162.8	174.2	174.3	-11.5	-7.06
TRIS	171.27	174.3	174.3	-3.03	-1.77
Pentaerythritol	188.4	174.6	174	14.4	7.64
4-Nitrotoluene	172.3	174.7	176.4	-4.1	-2.38
4-Ethylphenol	206.9	175	174.5	32.4	15.66
o-Anthranilic acid	165.3	175.4	176.7	-11.4	-6.9
8-Quinolinol	180.42	175.5	176.6	3.82	2.12
2-Naphthol	172.8	175.8	176.6	-3.8	-2.2
1-Naphthol	166.9	175.8	176.6	-9.7	-5.81
1,3,5,7,9-Pentoxecane	171.5	176		-4.5	-2.62
N-Methylphthalimide	185.33	177.1	179.5	5.83	3.15
2,6-Pyridinedicarboxylic acid	166.31	177.5	179.6	-13.29	-7.99
2-Methylbenzoic acid	174.9	178.1	178.3	-3.4	-1.94
4-Methylbenzoic acid	169	178.1	178.4	-9.4	-5.56
3-Methylbenzoic acid	163.6	178.1	178.1	-14.5	-8.86
Acetanilide	179.3	178.8	179.6	-0.3	-0.17
1,3-Dimethyluracil	170	178.8	181.9	-11.9	-7
Alanylglycine	168	179.7	180.5	-12.5	-7.44
5-Amino-2-mercaptobenzimidazole	172	179.9	183.3	-11.3	-6.57
Benzoylformic acid	192.9	180.1	180.2	12.7	6.58
N-Acetyl-L-alanine amide	181.3	180.6	177.7	3.6	1.99
4,4'-Bipyridine	185.6	181.3	184.1	1.5	0.81
exo-Dicyclopentadiene	188.7	181.8	179.8	8.9	4.72
Enantholactam	205	181.9	181.5	23.5	11.46
N,N'-Diethylurea	219	181.9	176.6	42.4	19.36
Glutaramide	170.21	182	182.2	-11.99	-7.04
2-(Acetylamino)-N-methylethanamide	177.75	182.2	182.1	-4.35	-2.45
3-Phenylpropiolic acid	180	182.3		-2.3	-1.28
2,4,6-Tribromophenol	172	182.4	185.3	-13.3	-7.73
Glutamine	184.18	183	183.5	0.68	0.37
Adamantane	190	183.1	182.6	7.4	3.89
Benzofuran-2-carboxylic acid	184.8	184.1	183.7	1.1	0.6
Indole-2-carboxylic acid	178.4	184.3	184.5	-6.1	-3.42
Hexachloroethane	198.24	184.6		13.64	6.88
n-Butylurea	207.9	185.2	186.9	21	10.1
2-Methylnaphthalene	195.8	185.5	185.8	10	5.11
3,5-Dimethylisoxazole-4-carboxylic acid	177.8	185.8	185.3	-7.5	-4.22
2-Amino-4-methylbenzothiazole	182.3	186.1	188.1	-5.8	-3.18
2-Amino-6-methylbenzothiazole	197.08	186.1	180.7	16.38	8.31
Glutamic acid	175.06	186.2	186.8	-11.74	-6.71
trans-Cinnamic acid	197.5	186.3	185.8	11.7	5.92
4-Amino-3-furazanecarboxamidoxime	180.4	186.4		-6	-3.33
N-Isobutylacetamide	190	186.6	186.5	3.5	1.84
2-Methylbutanedioic acid	199.6	186.6	185.6	14	7.01
sec-Butylurea	207.9	187.1	183.6	24.3	11.69
N,N-Diethylurea	183.3	187.5	188.4	-5.1	-2.78
4-Dimethylaminopyridine	181.32	187.5	190.7	-9.38	-5.17
4-Aminobenzenesulfonamide	199.75	187.7	186.5	13.25	6.63
2-Aminobenzenesulfonamide	173.92	187.7	191.1	-17.18	-9.88
Hexamethyleneglycol	190	187.9	187.1	2.9	1.53
t-Butylcarbamide	185.5	187.9	191.1	-5.6	-3.02
Mandelic acid	199.2	188	187.1	12.1	6.07
2,4,6-Tribromoaniline	181.4	188.1	183.9	-2.5	-1.38
Pentanedioic acid	186.9	188.4	189.6	-2.7	-1.44
Cyclohexanone oxime	199.38	188.6		10.78	5.41
2-(Dinitromethylene)-1,3-diazacyclopentane	205.41	188.6	182.9	22.51	10.96
1-Norbornyl cyanide	172.9	188.9	191.8	-18.9	-10.93
Tartaric acid	184.5	189.1	190.9	-6.4	-3.47
endo-2-Cyanonorbornane	193.93	189.4	189.2	4.73	2.44
exo-Bicyclo[2.2.1]heptane-2-carbonitrile	200	189.4	189.8	10.2	5.1
Pentafluorophenol	201.3	189.4	188.1	13.2	6.56
3,4,5,6-Tetrahydrophthalic anhydride	193.39	189.8	189.8	3.59	1.86
1,2-Dinitrobenzene	195	190.2	192	3	1.54
1,4-Dinitrobenzene	192	190.2	188	4	2.08
1,3-Dinitrobenzene	188.3	190.2	193.9	-5.6	-2.97
Acenaphthene	191.38	190.7	190.7	0.68	0.36
Isoleucine	188.28	190.9	189.9	-1.62	-0.86
Leucine	200.8	190.9	190.2	10.6	5.28
N-Methylpivalamide	183	191	192	-9	-4.92
t-Butylacetamide	190	191.1	190.5	-0.5	-0.26
4-Nitrophthalimide	199.62	191.1	189.3	10.32	5.17
1-Benzylimidazole	182.1	191.1	193.4	-11.3	-6.21
3-Nitrophthalimide	222.29	191.1	190	32.29	14.53
Ethriol	213.8	191.2	189.8	24	11.23
2,5-Dibromobenzoic acid	223	191.4	188.9	34.1	15.29
3,5-Dibromobenzoic acid	223.1	191.4	188.1	35	15.69
2-Methylbenzenesulfonamide	193.48	191.6	194.3	-0.82	-0.42
4-Methylbenzenesulfonamide	205.46	191.6	189.4	16.06	7.82
epsilon-Aminocaproic acid	175.7	191.7	192.9	-17.2	-9.79
Methyl 3-hydroxybenzoate	205	192	191.5	13.5	6.59
4-Methoxybenzoic acid	207.5	192	191.8	15.7	7.57
Methyl 4-hydroxybenzoate	214.41	192	191.9	22.51	10.5
Arabinose	184.1	192.1	192.2	-8.1	-4.4
Xylose	180.4	192.1	193.6	-13.2	-7.32
Biphenyl	198.4	192.7	192.8	5.6	2.82
2-Acetylbenzofuran	192.1	192.9	193.1	-1	-0.52
Dimethyl fumarate	199.2	193.1	193.6	5.6	2.81
2-Adamantanol	207.2	193.2	190.8	16.4	7.92
1,4-Phenylene diisocyanate	211.7	193.2		18.5	8.74
Dibenzofuran	199.01	193.5	195	4.01	2.01
4-Nitrobenzoic acid	180.3	193.6	193.9	-13.6	-7.54
3-Nitrobenzoic acid	179.9	193.6	193.6	-13.7	-7.62
Thiophenedicarboxylic acid	204.87	194.1	178.2	26.67	13.02
Ornithine	191.2	194.3	193.9	-2.7	-1.41
2-Nitrobenzoic acid	191.6	194.8	195.5	-3.9	-2.04
2-Hydroxyacetanilide	182.4	194.8	196.6	-14.2	-7.79
4-Hydroxy-3-methoxybenzaldehyde	187.6	195	194.8	-7.2	-3.84
D-Ribose	185.97	195	196.2	-10.23	-5.5
1-Adamantanol	196.7	195.4	195.3	1.4	0.71
Carbazole	194	195.6	195	-1	-0.52
Methyl N-phenylurethane	203.3	196.1	193.3	10	4.92
N-Phenylglycine	177.4	196.1	197.4	-20	-11.27
Chloranil	193.8	196.2		-2.4	-1.24
1,3,5-Trichlorotrifluorobenzene	197	196.3	196.5	0.5	0.25
2-Methyl-4-nitroaniline	217.1	196.5	196.7	20.4	9.4
2-Ethyl-4-pyridinecarbothioamide	201.3	196.9		4.4	2.19
Terephthalic acid	199.6	197	197.5	2.1	1.05
Isophthalic acid	201.7	197	196.8	4.9	2.43
Phthalic acid	188.11	197	197.6	-9.49	-5.04
Fluorene	203.13	197.5	197.3	5.83	2.87
2-Mercapto-5-methoxybenzimidazole	195.4	197.7	200.3	-4.9	-2.51
4-Methyl-2-nitroaniline	205.4	197.7	199.1	6.3	3.07
Methyl 4-aminobenzoate	200	197.8	198.7	1.3	0.65
Thionaphthene-2-carboxylic acid	179	197.8	201.7	-22.7	-12.68
1,6-Anhydro-beta-D-glucopyranose	187.2	197.9	199.1	-11.9	-6.36
Lactide	184.3	198.1	198.1	-13.8	-7.49
cis-Cyclohexane-1,2-dicarboxylic anhydride	207.4	199.9	200.2	7.2	3.47
endo-5-Norbornene-2,3-dicarboxylic anhydride	183.3	200.3	202.2	-18.9	-10.31
trans-Decahydroquinoline	193.79	200.4		-6.61	-3.41
Gallic acid	199.55	200.5	199.7	-0.15	-0.08
Mesitol	189.6	200.9	200.6	-11	-5.8
2-Chloro-6-(trichloromethyl)pyridine	189.35	200.9		-11.55	-6.1
Phenylalanine	203.1	201.1	201.1	2	0.98
Dibenzo[b,d]thiophene	223.73	201.6	198.8	24.93	11.14
Methyl 4-methylbenzoate	199.1	201.7	201.8	-2.7	-1.36
Tyramine	213.75	201.9	197.1	16.65	7.79
trans-4-Coumaric acid	193	202.3	201.5	-8.5	-4.4
Arabitol	201.35	203.2	204.4	-3.05	-1.51
3-Chloromandelic acid	211.1	204.4	203.3	7.8	3.69
N-(2-Cyanoethyl)aniline	174.6	205.1	205.1	-30.5	-17.47
Pentachlorophenol	201.96	205.7	204.7	-2.74	-1.36
beta-Alanyl-beta-alanine	196	206	204	-8	-4.08
Hexachlorobenzene	201.29	206.1	205.1	-3.81	-1.89
Xylitol	207	206.8	206	1	0.48
3-Nitrophthalic anhydride	224.02	206.9	205.6	18.42	8.22
4-Nitrophthalic anhydride	175.74	206.9	209.2	-33.46	-19.04
Alanylalanine	194.9	207	207.6	-12.7	-6.52
3-Nitrobenzenesulfonamide	199.97	207.1	211.8	-11.83	-5.92
4-Nitrobenzenesulfonamide	219.98	207.1	204.6	15.38	6.99
(L)-Methionine	205.16	207.4		-2.24	-1.09
Adipamide	203.5	207.4	207.3	-3.8	-1.87
N-Acetyl-L-prolinamide	208.9	207.6	212.6	-3.7	-1.77
Theophylline	196.8	207.8	212.4	-15.6	-7.93
2-Chloro-5-(trichloromethyl)pyridine	192	207.8		-15.8	-8.23
3-Aminocinnamic acid	227.6	208.1	207.8	19.8	8.7
2-Nitrobenzenesulfonamide	179.54	208.3	212.5	-32.96	-18.36
1-Cyanoadamantane	218.6	208.6	208.4	10.2	4.67
2-Hydroxybiphenyl	227.61	208.7	208.5	19.11	8.4
2-Chlorobiphenyl	211.92	209.1	208.9	3.02	1.43
4-Chlorobiphenyl	243.76	209.1	209	34.76	14.26
2-(Acetylamino)-N-methylpropanamide	201.3	209.6	212.1	-10.8	-5.37
Trimellitic anhydride	248.9	210.3	208.3	40.6	16.31
2-Deoxy-d-glucose	200.2	210.4	210	-9.8	-4.9
2-(Dinitromethylene)-1,3-diazacyclohexane	207.76	210.6	210.8	-3.04	-1.46
1,2,4,5-Tetramethylbenzene	204.02	210.6	211.4	-7.38	-3.62
1,10-Phenanthroline	198.74	211.1	213.1	-14.36	-7.23
Guajen	216.47	211.2	211.7	4.77	2.2
2,6-Dimethylnaphthalene	204.2	211.2	211.1	-6.9	-3.38
2,7-Dimethylnaphthalene	204.39	211.2	211.7	-7.31	-3.58
1,8-Dimethylnaphthalene	242.8	211.2	211.1	31.7	13.06
Benzo[h]quinoline	206.36	211.4	211.8	-5.44	-2.64
Phenanthridine	201.87	211.4	212	-10.13	-5.02
Anthracene	210.5	211.8	212.1	-1.6	-0.76
Phenanthrene	220.3	211.8	212.1	8.2	3.72
DAAF	215.53	212.5		3.03	1.41
Dibenzo-p-dioxin	206.7	212.7	214.6	-7.9	-3.82
4-Methoxycinnamaldehyde	217.4	212.9	209.8	7.6	3.5
2,4,6-Trimethylbenzonitrile	220.5	213.2	211.4	9.1	4.13
4-Methyl-4-cyclohexene-1,2-dicarboxylic anhydride	203.51	213.2	213.6	-10.09	-4.96
(1,1-Dimethylethyl)urea	185.5	213.3	216.7	-31.2	-16.82
3-Cyano-4-methoxymethyl-6-methyl-(2-pyridone)	211.76	213.5	218.2	-6.44	-3.04
1,6-Hexanedioic acid	196.6	213.9	213.8	-17.2	-8.75
Diphenyl ether	216.56	214.1	213.8	2.76	1.27
2-Phenylaniline	221.86	214.5	215.7	6.16	2.78
DNTA hydrate	213.13	215.4	212.7	0.43	0.2
Hippuric acid	217	215.7	216.2	0.8	0.37
4-Methyl-2-(dinitromethylene)-1,3-diazacyclopentane	218.89	215.9	221.7	-2.81	-1.28
Dibenzo[b,e]pyridine	205.07	216.8	218.9	-13.83	-6.74
Trimethylhydroquinone	217.6	217	217.8	-0.2	-0.09
Tyrosine	216.44	217.1	216.9	-0.46	-0.21
Diphenylmethane	233.5	218.2	218	15.5	6.64
Caffeic acid	181.96	218.3	222	-40.04	-22
4-Phenyltoluene	238.74	218.4	217.9	20.84	8.73
3,4-Dimethoxybenzaldehyde	213.5	218.6	218	-4.5	-2.11
4,4'-Difluorobiphenyl	222.77	219	218.6	4.17	1.87
Xanthone	226	219	219.2	6.8	3.01
N-Propylpiperidine	202.3	219.2	220.1	-17.8	-8.8
9,10-Dihydrophenanthrene	243.8	219.4	218.8	25	10.25
4,5-Dihydroxy-2-(dinitromethylene)imidazolidine	217.76	219.6	226.3	-8.54	-3.92
4-Nitroacetanilide	230.5	220	219.1	11.4	4.95
Benzophenone	224.8	220.4	220.1	4.7	2.09
1,2,4,5-Benzenetetracarbonitrile	222.3	220.7	216.8	5.5	2.47
9,10-Dihydroanthracene	219.06	220.8	222.2	-3.14	-1.43
2-Phenylbenzimidazole	208.09	221.7	223.5	-15.41	-7.41
1-Adamantylcarboxamide	220.5	221.8	221.7	-1.2	-0.54
Fluoranthene	230.25	221.9	222	8.25	3.58
Phenazine	234.3	221.9	205.9	28.4	12.12
Diamantane	223.4	222.1	221.5	1.9	0.85
4-Nitrophenetole	246	222.3	220	26	10.57
Tolane	225.9	222.6		3.3	1.46
N-Methylcarbazole	217.84	222.8	224.5	-6.66	-3.06
5-Methyl-5-phenylhydantoin	235.85	222.8	225.8	10.05	4.26
Phenoxathiin	213.77	223	234.4	-20.63	-9.65
beta-D-Fructose	227.7	223.1	227	0.7	0.31
D-Tagatose	228	223.1	223.2	4.8	2.11
Inositol	218	223.4	226.9	-8.9	-4.08
Pyromellitic dianhydride	219.9	223.7	227	-7.1	-3.23
D-Mannose	223.22	224	225	-1.78	-0.8
alpha-D-Glucose	219.19	224	225.3	-6.11	-2.79
D-Galactose	213.7	224	225.9	-12.2	-5.71
D-Psicose	221.3	224.2	225.4	-4.1	-1.85
Diphenyl sulfide	239.7	224.4	224	15.7	6.55
Pentaerythritol tetrabromide	218.57	224.7		-6.13	-2.8
4,4'-Dihydroxybiphenyl	224.31	224.8	225.4	-1.09	-0.49
4-Dimethylaminobenzaldehyde	234	224.9	215.1	18.9	8.08
9,10-Anthraquinone	226.6	225.3	224.7	1.9	0.84
Ethyl 4-hydroxybenzoate	233.93	225.7	225	8.93	3.82
Ethyl 3-hydroxybenzoate	217.22	225.7	226.2	-8.98	-4.13
N-Benzyl-beta-alanine	221.7	226		-4.3	-1.94
1,4-Anthraquinone	223.34	226.2	226.9	-3.56	-1.59
trans-Stilbene	235	226.6	226.7	8.3	3.53
2,3,5,6-Tetramethyl-1,4-benzoquinone	231.54	226.9	222.5	9.04	3.9
Cyclohexylbenzene	263.17	226.9	227.9	35.27	13.4
N-Benzylalanine	222.4	227	228.9	-6.5	-2.92
Citrulline	232.6	227.3	226.8	5.8	2.49
4-Nitrocinnamic acid	238.1	227.5	227	11.1	4.66
3-Nitrocinnamic acid	240.2	227.5	227.7	12.5	5.2
2-Nitrocinnamic acid	240.6	227.5	227.4	13.2	5.49
Pyrene	229.7	227.8	227.9	1.8	0.78
1,3-Diethylbarbituric acid	248.5	227.8	222.1	26.4	10.62
Diphenylmethanol	236.8	228.3	228	8.8	3.72
Ethyl vanillin	212.2	228.8	230.4	-18.2	-8.58
N-Acetyl valinamide	232.1	229.6	229.1	3	1.29
Ethyl N-phenylcarbamate	227.2	229.8	226.8	0.4	0.18
Camphene	235.13	230.9	230.1	5.03	2.14
Ethyl 4-aminobenzoate	236.4	231.5	232.2	4.2	1.78
1,3,5-Trinitrobenzene	222.7	231.5	237.2	-14.5	-6.51
2-Chloro-N,N-dimethylnicotinamide	259.4	232		27.4	10.56
Pimelamide	230.82	232.9	231.9	-1.08	-0.47
Caffeine	232	232.9	230.5	1.5	0.65
trans-Azobenzene	229	233.1		-4.1	-1.79
Dopa	260.6	233.2	231.3	29.3	11.24
Thianthrene	224.97	233.3	255.8	-30.83	-13.7
Barbital	228.7	233.8	235.7	-7	-3.06
1-Acetyladamantane	217.5	233.8	235.5	-18	-8.28
1,2,3-Trichloro-4,5,6-trimethylbenzene	252.34	234.1	232.8	19.54	7.74
Tetrahydroanthracene	247.02	234.4	234.9	12.12	4.91
2-(Dinitromethylene)-1,3-diazacycloheptane	215.4	234.6	241.6	-26.2	-12.16
3,4-Dihydroxyhydrocinnamic acid	218.62	235.3	234.6	-15.98	-7.31
Bicyclo[3.3.3]undecane	213.2	235.6	237.1	-23.9	-11.21
Camphor	242.7	235.9	235.3	7.4	3.05
Pentamethylbenzene	210.5	236.4	238	-27.5	-13.06
Tryptophane	238.15	237.4	235.8	2.35	0.99
4-Methylphenanthrene	262.8	237.5	237.3	25.5	9.7
4-Nitrophthalic acid	232.24	238.2	237.8	-5.56	-2.39
3-Nitrophthalic acid	247.02	238.2	237	10.02	4.06
1,8-Octanediol	236.36	238.8	239.4	-3.04	-1.29
1,3-Diethyl-2-thiobarbituric acid	236.9	239.1	236.2	0.7	0.3
Heptanedioic acid	240.7	239.3	239.3	1.4	0.58
3,4-Dimethoxyphenylacetonitrile	243.5	240.6	244	-0.5	-0.21
9-Ethyl-9H-carbazole	238.2	241.4	239.3	-1.1	-0.46
2,4,6-Trimethylphenyl isocyanide	241.8	241.8		0	0
1,2,3,4-Tetrahydro-N-methylcarbazole	241.35	241.8	243.2	-1.85	-0.77
Ferulic acid	235.94	241.9	243.1	-7.16	-3.03
1,8-Dinitronaphthalene	254.4	242.2	240.2	14.2	5.58
1,5-Dinitronaphthalene	259.4	242.2	241.2	18.2	7.02
Sorbitol	239	242.3	239.7	-0.7	-0.29
8-Aminocaprylic acid	251.7	242.6	243.8	7.9	3.14
1-Methoxy-a-D-glucopyranoside	233.7	242.8	242.8	-9.1	-3.89
Alanylglycylglycine	236	243	241.7	-5.7	-2.42
Isoborneol	261.06	243.1	241.9	19.16	7.34
Borneol	261.06	243.1	238.8	22.26	8.53
3-Fluoro-5-(3-pyridinyloxy)-benzenamine	216.03	243.3	246.1	-30.07	-13.92
9-Hydroxy-1,4-anthraquinone	237.67	243.4	242	-4.33	-1.82
1,2-Diphenylethane	253.76	243.6	242.8	10.96	4.32
4,4'-Dimethylbiphenyl	242.26	244.2	244.5	-2.24	-0.92
Dimethylterephthalate	261.1	244.2	241.9	19.2	7.35
Citric acid	226.4	244.4	251.3	-24.9	-11
N-Butylpiperidine	242.97	244.7	246.2	-3.23	-1.33
2-Benzylbenzimidazole	228.92	245	246.8	-17.88	-7.81
Naphthalene-1,5-diisocyanate	223.4	245.2		-21.8	-9.76
Glyceryl-2-benzoate	236.4	245.8	247.7	-11.3	-4.78
Dulcose	238.5	245.9	247.6	-9.1	-3.82
4,5,9,10-Tetrahydropyrene	257.12	246	243.4	13.72	5.34
Benzil	245.7	248.1	248.6	-2.9	-1.18
Diphenyldisulfide	241.7	248.3		-6.6	-2.73
1-Methoxycarbonyladamantane	264.2	248.6	247.6	16.6	6.28
2,9-Dimethyl-1,10-phenanthroline	253	248.7	246.3	6.7	2.65
2,4,6-Trinitrophenol	239.7	248.7	250.9	-11.2	-4.67
Diphenylcarbonate	263.13	248.7	238.8	24.33	9.25
2,6-Naphthalenedicarboxylic acid	230.3	249	249.1	-18.8	-8.16
Diphenylsulfone	244.3	250	252.4	-8.1	-3.32
Bisphenol F	246.3	250.2	250.3	-4	-1.62
Menthol	250.1	250.4	251.9	-1.8	-0.72
Pentamethylchlorobenzene	244.8	252.7	253.9	-9.1	-3.72
1-Benzoylglycerol	238.9	252.9	252.7	-13.8	-5.78
N-Acetyl-D-leucine amide	259.6	255	255.2	4.4	1.69
2,3,4,5-Tetramethylbenzoic acid	249.5	255.3	255.1	-5.6	-2.24
1,4-Bis-(2-hydroxyethyl)piperazine	250.68	255.3	259.6	-8.92	-3.56
Propyl phenylcarbamate	263.6	255.3	254.4	9.2	3.49
2,3,5,6-Tetramethylbenzoic acid	231.7	255.3	256.2	-24.5	-10.57
5-Cyano-5H-dibenzo[a,d]cycloheptene	259.8	255.4	255.6	4.2	1.62
Monuron	256	255.6	254.5	1.5	0.59
Alanylvaline	240	256.1	258.3	-18.3	-7.63
Propyl 4-aminobenzoate	292.46	257	257	35.46	12.12
1,2,3,4,5,6,7,8-Octahydroanthracene	277.96	257.1	258.3	19.66	7.07
TNT	243.3	257.2	263	-19.7	-8.1
1-Benzylpyrazole	259.61	257.3		2.31	0.89
Bis(4-aminophenyl) ether	278.2	257.7	257.1	21.1	7.58
Suberamide	245.33	258.3	260.2	-14.87	-6.06
3-Dimethylaminomethylindole	283.7	258.7	248	35.7	12.58
N-Acetylnorvaline-N'-methylamide	239.69	260.5	263.2	-23.51	-9.81
1,2,3,6,7,8-Hexahydropyrene	255.54	261.1	260.4	-4.86	-1.9
4,4-Methylenedianiline	270.9	261.8	258.5	12.4	4.58
Hexamethylbenzene	245.6	262.1	262.1	-16.5	-6.72
3-Hydroxyflavone	270.1	263.1	260	10.1	3.74
Tetracene	260.5	263.8	263.8	-3.3	-1.27
9,10-Benzophenanthrene	259.2	263.8	263.9	-4.7	-1.81
Benz[a]anthracene	273.6	263.8	264.5	9.1	3.33
1,9-Nonanediol	256.74	264.2	263.8	-7.06	-2.75
Octanedioic acid	267.6	264.8	265.1	2.5	0.93
9-Methoxy-1,4-anthraquinone	269.21	265.8	264.6	4.61	1.71
7-Hydroxyflavone	253.1	266	267.1	-14	-5.53
6-Hydroxyflavone	250.3	266	267.5	-17.2	-6.87
4'-Bromomethyl-2-cyanobiphenyl	257	266.4		-9.4	-3.66
5-Hydroxyflavone	279.8	267.2	265.4	14.4	5.15
[2,2]Metacyclophane	240.6	268.8	268.2	-27.6	-11.47
6-Aminoflavone	277.9	271.8	272.1	5.8	2.09
Bisphenol E	276.41	273.8	275.5	0.91	0.33
p-Methacryloyloxybenzoic acid	257.9	273.8	278.5	-20.6	-7.99
Benzo[k]fluoranthene	273.9	273.9	273.6	0.3	0.11
Benzo[b]fluoranthene	279.4	273.9	274.7	4.7	1.68
Antipyrine	268.2	274		-5.8	-2.16
anti-trans-Truxane	275.3	274.1	272.1	3.2	1.16
N-Acetyl-D-glucosamine	276.9	275.6	273.4	3.5	1.26
1-(4-Formylphenyl)naphthalene	278.3	276.4	276.4	1.9	0.68
[2,2]Metaparacyclophane	261.5	277.5	277	-15.5	-5.93
[2.2]Paracyclophane	252.7	277.5	277.8	-25.1	-9.93
p-Terphenyl	279.6	277.7	277.4	2.2	0.79
m-Terphenyl	281	277.7	278.8	2.2	0.78
o-Terphenyl	274.75	277.7	277.3	-2.55	-0.93
Benzoylglycylglycine	277.4	278.9	278.9	-1.5	-0.54
Perhydrophenanthrene	289.5	279.1	280.6	8.9	3.07
Arabinosylhypoxanthine	283.3	279.2	279.1	4.2	1.48
Perylene	274.9	279.8	280.5	-5.6	-2.04
Pentamethylbenzoic acid	249.9	281	282.2	-32.3	-12.93
trans-1,2-Dibenzoylethylene	275.3	282	283.2	-7.9	-2.87
5,5-Diphenylhydantoin	287.59	282	278.1	9.49	3.3
Bisphenol S	280.3	282.1	283.4	-3.1	-1.11
Butyl 4-aminobenzoate	308	282.4	282.9	25.1	8.15
4,4'-Dichlorodiphenyl sulphone	269.3	282.8	289.6	-20.3	-7.54
Alanylnorleucine	276	283.4	283.5	-7.5	-2.72
Azelamide	270.3	283.8	285.8	-15.5	-5.73
1-(4-Methoxyphenyl)naphthalene	282.5	284.3	285	-2.5	-0.88
N-Benzoyl-N-methylbenzamide	287.14	284.8	284.8	2.34	0.81
N-Methylephedrine	298.89	285.3	280.8	18.09	6.05
Octyl urea	278.7	287	289	-10.3	-3.7
Vidarabine	290.1	288.8		1.3	0.45
1,3-Di-t-butyl urea	295.6	289.1	282.6	13	4.4
1,10-Decanediol	279.26	289.7	290	-10.74	-3.85
Indeno[1,2,3-cd]pyrene	297.9	290	289.8	8.1	2.72
Nonanedioic acid	294.5	290.2	289.6	4.9	1.66
cis-5a,6,11a,12-Tetrahdro[1,4]benzoxazino[3,2-b]-[1,4]-benzoxazine	290.71	290.3	283.3	7.41	2.55
4-t-Butylbiphenyl	304.73	290.5	290.2	14.53	4.77
4-Aminoantipyrine	294.6	291		3.6	1.22
Triptycene	283.1	291.7	293.9	-10.8	-3.81
4,4'-Diaminodiphenyldisulfide	294	291.9		2.1	0.71
2-(6-Methoxynaphthalen-2-yl)propanoic acid	296.3	293	292.7	3.6	1.21
4,4'-Diaminodiphenyl sulfone	314.9	293.7	287.6	27.3	8.67
3,3'-Dihydroxy-4,4'-diaminodiphenylmethane	281.2	293.9	296.1	-14.9	-5.3
Dibenzo[a,e]cyclooctene-5,11-dicarbonitrile	299.8	294.6	294.1	5.7	1.9
Dimethyl-2,6-naphthalinedicarboxylate	283.8	296.2	297.1	-13.3	-4.69
Bisphenol A	301.34	296.9	298	3.34	1.11
Tetramethylthiuram disulfide	301.7	297.1		4.6	1.52
4'-Propylbiphenyl-4-carbonitrile	302.97	297.6	297.1	5.87	1.94
1,2-Dibenzoylethane	291.2	299	299.6	-8.4	-2.88
Triphenylamine	297.5	299.1	299.5	-2	-0.67
1,2-Diphenylbenzimidazole	318.7	300.3	297.2	21.5	6.75
Tritane	308.8	301	300.5	8.3	2.69
3,3',4,4'-Tetraaminodiphenyl ether	319.7	301.4	294.7	25	7.82
Ibuprofen	328.01	301.6	302	26.01	7.93
1-Benzyl-3-methylimidazolium chloride	302.4	302.4		0	0
2-(4-Nitrobenzoylhydrazone)-propionic acid	315.93	302.8	289.9	26.03	8.24
2,2'-Diindanyl	332.6	302.8	301	31.6	9.5
1,4-Di-t-butylbenzene	323.15	303.3	301.9	21.25	6.58
4,4'-Diisocyanatodiphenylmethane	307	303.6		3.4	1.11
Pentyl 4-aminobenzoate	308.7	307.9	306.9	1.8	0.58
Tetracyclopropylsuccinonitrile	321.8	308.9	308.9	12.9	4.01
Sebacamide	289.66	309.2	308.2	-18.54	-6.4
PMC	315.3	309.5	307.4	7.9	2.51
4-(Phenylmethoxy)benzeneacetic acid	340	310.4	311	29	8.53
Ellagic acid	328.85	311.2	304.1	24.75	7.53
Triphenylethylene	309.2	311.8	312.7	-3.5	-1.13
4-t-Butyldiphenyl ether	304.06	311.9	312.3	-8.24	-2.71
Coronene	317.17	312	313.7	3.47	1.09
1-Methyl-7-isopropylphenanthrene	294.6	312.2	313.5	-18.9	-6.42
t-Butyl 1-phenylethylcarbamate	313.81	312.3	308.8	5.01	1.6
Triphenylmethanol	318.8	313.3	312.9	5.9	1.85
3,4,4'-Trichlorocarbanilide	284.13	313.5	317.2	-33.07	-11.64
Isoproturon	293.28	314	322.1	-28.82	-9.83
1,11-Undecanediol	297.79	315.1	315.4	-17.61	-5.91
Decanedioic acid	321.4	315.7	316	5.4	1.68
Pentacene	311.5	315.8	316.3	-4.8	-1.54
1-(3-Formyl-4-methoxyphenyl)naphthalene	313.8	316	318.9	-5.1	-1.63
[3,3]Paracyclophane	324.3	316.9	316.1	8.2	2.53
1,2'-Dinaphthylmethane	314.6	322.2	322.8	-8.2	-2.61
1-(3,4-Dimethoxyphenyl)naphthalene	321.6	323.9	327.8	-6.2	-1.93
Perfluorobiphenyl	317.4	323.9	338.9	-21.5	-6.77
1,1,1-Triphenylethane	316.7	324	324.4	-7.7	-2.43
1,1,2-Triphenylethane	319.7	326.4	327.6	-7.9	-2.47
Trolox	332	328.4	328.7	3.3	0.99
1,8-Diphenylnaphthalene	328.3	329.7	328.9	-0.6	-0.18
1-(Biphenyl-4-yl)naphthalene	328.3	329.7	330.3	-2	-0.61
1,4-Diphenylnaphthalene	324	329.7	329.1	-5.1	-1.57
Hexyl phenylcarbamate	336.8	331.6	328.2	8.6	2.55
3-Phenyl-5-phenoxymethyl-2-oxazolidinone	310.6	332.5	335.6	-25	-8.05
Hexyl 4-aminobenzoate	342.2	333.3	332.2	10	2.92
Undecanediamide	314.53	334.7	334.5	-19.97	-6.35
Dicumyl	321.1	336.9	336.7	-15.6	-4.86
Tri-t-butylmethane	354.8	339.5	338.2	16.6	4.68
1,12-Dodecanediol	330.23	340.6	341.5	-11.27	-3.41
Undecanedioic acid	348.3	341.1	341.1	7.2	2.07
2,4,6-Triphenylpyridine	358.6	343.1	340.3	18.3	5.1
N-Benzoyl-o-aminodiphenylamine	356.6	348.6	348.7	7.9	2.22
Tri-t-butylmethanol	350.6	351.8	356.8	-6.2	-1.77
4-Nitro-4'-t-butyl-diphenylether	359.52	353.1	352.2	7.32	2.04
Bisphenol AP	365.85	356.1	357.7	8.15	2.23
Perchlorobiphenyl	344	356.6	369.6	-25.6	-7.44
1-Tridecanol	378	358.4	358.5	19.5	5.16
Dodecanediamide	327.84	360.1	363.4	-35.56	-10.85
1,3,5-Triphenylbenzene	361	362.6	362	-1	-0.28
p-Quaterphenyl	363.5	362.6	362.2	1.3	0.36
m-Quaterphenyl	359.5	362.6	362	-2.5	-0.7
o-Quaterphenyl	359.1	362.6	363.2	-4.1	-1.14
1,2,3-Triphenylbenzene	352.37	362.6	363.7	-11.33	-3.22
3,5-Di-t-butylsalicylic acid	383	365.2	364	19	4.96
1,13-Tridecanediol	366.88	366	365.4	1.48	0.4
Dodecanedioic acid	375.2	366.6	365.8	9.4	2.51
N-(3-Fluoro-5-(3-pyridinyloxy)phenyl)-N'-3-pyridinylurea	362.32	372.4	378.9	-16.58	-4.58
Tridecanoic acid	387.6	373.1	373.1	14.5	3.74
1,1'-Diphenyl-1,1'-bicyclopentyl	375.5	377.6	376.6	-1.1	-0.29
Tetraisopropoxysilane	359.48	382.7	391.9	-32.42	-9.02
Tetraphenylmethane	368.2	383.3	385	-16.8	-4.56
Myristyl alcohol	388	383.8	383.7	4.3	1.11
Tetrapropoxysilane	363.39	387.4	396.4	-33.01	-9.08
4,4'-Di-t-butylbiphenyl	412.41	388.3	387.1	25.31	6.14
1,14-Tetradecanediol	379.61	391.5	391.1	-11.49	-3.03
1,13-Tridecanedioic acid	402.1	392	392.2	9.9	2.46
1,8-Di(4-formylphenyl)naphthalene	393.5	393	392.8	0.7	0.18
Indapamide	396.31	394		2.31	0.58
Tetraphenylsilane	395.8	395.7		0.1	0.03
Tetraphenylethylene	388.7	397	396.6	-7.9	-2.03
1-Monocaprin	410	397.3	396.5	13.5	3.29
Tetradecanoic acid	432.01	398.5	399.3	32.71	7.57
2-Pentadecanone	426.8	407.3	407	19.8	4.64
1,1,1,2-Tetraphenylethane	395.4	408.7	408.8	-13.4	-3.39
1,8-Di(4-methoxyphenyl)naphthalene	399.2	408.9	409.7	-10.5	-2.63
1-Pentadecanol	400	409.3	409.4	-9.4	-2.35
1,1,2,2-Tetraphenylethane	399.6	409.3	410.4	-10.8	-2.7
Nonyl 4-aminobenzoate	422.6	409.7	409.4	13.2	3.12
4-Hexyloxybenzylideneaniline	404.52	411	412.3	-7.78	-1.92
Tetradecanediamide	383.31	411	414.4	-31.09	-8.11
N-(4-Ethoxybenzylidene)-4-butylaniline	429.09	411.2	409.7	19.39	4.52
Lactose	412.5	414.9	415.8	-3.3	-0.8
1,15-Pentadecanediol	377.45	416.9	417.8	-40.35	-10.69
Maltose	434.7	417.3	412.4	22.3	5.13
Cellobiose	436.1	417.3	412.2	23.9	5.48
1,14-Tetradecanedioic acid	429	417.5	415.6	13.4	3.12
Saccharose	424.3	418.2	417.7	6.6	1.56
1-Pentadecanoic acid	443.28	424	421.8	21.48	4.85
4-Hexyloxybenzylideneamino-4'-fluorobenzene	442.55	424.1	422.3	20.25	4.58
1,1'-Diphenyl-1,1'-bicyclohexyl	403.8	425.6	427.6	-23.8	-5.89
4-Hexyloxybenzylideneamino-4'-chlorobenzene	434.94	427.4	427.2	7.74	1.78
Cetane	441.8	430.5	430.5	11.3	2.56
1-Hexadecanol	422	434.7	434.8	-12.8	-3.03
4-Hexyloxybenzylidene-4'-toluidine	441.4	436.7	436.5	4.9	1.11
N-(4-Hexyloxybenzylidene)-4-aminobenzonitrile	432.51	439.2	439.5	-6.99	-1.62
cis-(5,12)-7,7,14,14-Hexamethyl-1,4,8,11-tetraazacyclotetradecane	444.8	440.5		4.3	0.97
Glyceryl-2-laurate	436.4	441.1	442	-5.6	-1.28
1,16-Hexadecanediol	426.18	442.4	443.1	-16.92	-3.97
Vitamin B2	442.2	445.9	448.1	-5.9	-1.33
N,N'-Bis-(m-methoxyphenyl)terephtalamide	458.1	447.4	447.2	10.9	2.38
N,N'-Bis(p-methoxyphenyl)terephthalamide	467.8	447.4	442.6	25.2	5.39
m-Quinquephenyl	443.7	447.6	448.5	-4.8	-1.08
o-Quinquephenyl	444.3	447.6	449.3	-5	-1.13
p-Quinquephenyl	455.5	447.6	447.6	7.9	1.73
1-Glyceryl laurate	447.7	448.2	449.9	-2.2	-0.49
Palmitic acid	448	449.4	449.6	-1.6	-0.36
Dibenzo-18-crown-6	439.7	461	466.5	-26.8	-6.1
p-Diacetylbenzene diethyl ketal	462	468.3	477.6	-15.6	-3.38
Hexadecanedioic acid	482.8	468.4	467.5	15.3	3.17
Methylprednisolone	472.1	469.8	464.1	8	1.69
1,8-Di(3-formyl-4-methoxyphenyl)naphthalene	458.2	472.2	478.4	-20.2	-4.41
Methyl hexadecanoate	474.47	473	472.7	1.77	0.37
Margaric acid	475.7	474.9	475.6	0.1	0.02
2,4,6-Trimethyl-2,4,6-triphenylcyclotrisiloxane	506.7	477.6		29.1	5.74
Octadecane	485.64	481.4	480.3	5.34	1.1
Tetra-2-methyl-1-propoxysilane	477.59	481.7	481.2	-3.61	-0.76
Bis-(o-aminophenyl)-2,2'-dibenzimidazole oxide	471.1	483.7	489.3	-18.2	-3.86
Tetra-2-butoxysilane	487.27	484.5	485	2.27	0.47
N-(4-Pentyloxybenzylidene)-4-butylaniline	478.2	487.6	489	-10.8	-2.26
1,8-Di(3,4-dimethoxyphenyl)naphthalene	470.1	488.1	495	-24.9	-5.3
Di(4'-methoxyphenyl)cyclohexane-1,4-dicarboxylate	478.6	488.9	489.4	-10.8	-2.26
Tetrabutoxysilane	493.68	489.2	489	4.68	0.95
1,4-Bis(diphenylamino)benzene	470.6	490.5	502.3	-31.7	-6.74
Pentaphenylethane	473.6	491.5	492.8	-19.2	-4.05
2-Monomyristin	506.3	492	490.7	15.6	3.08
Risperidal	502	494.4	487.2	14.8	2.95
1,8-Bis(biphenyl-4-yl)naphthalene	490.9	499.6	499.9	-9	-1.83
1,2,3,4-Tetraphenylnaphthalene	491.6	499.6	501.4	-9.8	-1.99
Stearic acid	501.6	500.3	497.6	4	0.8
4-Nitrophenyl-4'-octyloxybenzoate	510	510	510.4	-0.4	-0.08
N-(4-Hexyloxybenzylidene)-4-butylaniline	512.02	513	513.5	-1.48	-0.29
1-Nonadecanoic acid	525.4	525.8	526.2	-0.8	-0.15
4,4'-Bis-(N-carbazolyl) -1,1'-biphenyl	539.36	529.8	524.4	14.96	2.77
2,3-Dimethyl-2,3-bis(4-t-butylphenyl)butane	529.5	532.4	532.7	-3.2	-0.6
2-Monopalmitin	558.6	542.9	541.7	16.9	3.03
1-Palmitoylglycerol	566.9	550	549.3	17.6	3.1
Arachidic acid	545.1	551.2	551.1	-6	-1.1
2,11-Dicyclohexyldodecane	557.3	562.7	563.7	-6.4	-1.15
1,1-Dicyclohexyldodecane	562.6	564.6	565.3	-2.7	-0.48
N-Formylmethionine-leucyl-phenylalanine	567.6	569.7		-2.1	-0.37
Dibenzo-24-crown-8-ether	577	570.2	567.2	9.8	1.7
Methyl arachidate	578.99	574.8	571.9	7.09	1.22
Docosane	563.6	583.2	586	-22.4	-3.97
3,4-Dimethyl-3,4-bis(4-t-butylphenyl)hexane	587.9	583.3	583.4	4.5	0.77
Tetra-3-methyl-1-butoxysilane	591.28	583.5	581.9	9.38	1.59
Tetra-2-pentoxysilane	610.23	586.3	580.5	29.73	4.87
Simvastatin	577	589.8	591.5	-14.5	-2.51
Tetrapentoxysilane	621.56	591	584	37.56	6.04
N-Formylmethionine-leucyl-phenylalanine methyl ether	597.6	593.2		4.4	0.74
2-Stearoylglycerol	610.4	593.8	593.5	16.9	2.77
1-Glyceryl stearate	610.4	600.9	600.3	10.1	1.65
Methylprednisolone aceponate	604.8	615.5	617.2	-12.4	-2.05
3,4-Diethyl-3,4-bis(4-t-butylphenyl)-hexane	631.3	634.8	637.5	-6.2	-0.98
Tetramethyltetraphenylcyclotetrasiloxane	615	636.8		-21.8	-3.54
2,3,6-Tris(phenylimino)-1,3,5-triphenyl-1,3,5-triazacyclohexane	672.4	673.2		-0.8	-0.12
Dibenzo-30-crown-10	680.4	679.5	679.6	0.8	0.12
2,4,5,7-Tetramethyl-4,5-bis(4-t-butylphenyl)octane	683.9	681.4	679.6	4.3	0.63
Hexacosane	661.2	685	688.2	-27	-4.08
4,5-Dipropyl-4,5-bis-(4-t-butylphenyl)octane	724.2	736	739.6	-15.4	-2.13
Triacontane	808.8	786.8	781.8	27	3.34
1,1,3,3,5,5-Hexaphenyl-7,7-dimethylcyclotetrasiloxane	815.5	815.1		0.4	0.05
Dotriacontane	806	837.7	840.8	-34.8	-4.32
5,6-Dibutyl-5,6-bis(4-t-butylphenyl)decane	805.5	837.8	841.6	-36.1	-4.48
Tetratriacontane	887.4	888.6	892.5	-5.1	-0.57
Tetra-2-ethyl-1-hexoxysilane	870.88	888.9	897.9	-27.02	-3.1
Pentatriacontane	915.9	914.1	913.8	2.1	0.23
Octaphenylpentacyclosilsesquioxane	1129	1146.6		-17.6	-1.56
